# Supplementary material for: 3D-printable phosphorescent woody materials
Source: Nat Commun. 2026 Mar 11;17:3796. doi: 10.1038/s41467-026-70488-y (PMC13111626; doi:10.1038/s41467-026-70488-y)
Supplement: Supplementary file 3 — Supplementary Data 1 [file 41467_2026_70488_MOESM3_ESM.xlsx]

## Sheet: Fig.3d
Fig.3d. The atomic coordinates of the optimized calculation model of Cellulose—Cellulose (Cell—Cell), CX-Cellulose—CX-Cellulose (CX-Cell—CX-Cell), Lignin—Lignin (Lig—Lig), CX-Lignin—CX-Lignin (CX-Lig—CX-Lig), Cellulose—Lignin (Cell-Lig) and CX-Cellulose—CX-Lignin (CX-Cell-CX-Lig).
Cell-Cell	CX-Cell-CX-Cell	Lig-Lig	CX-Lig-CX-Lig	Cell-Lig	CX-Cell-CX-Lig
144148 0 0 0 0 0 0 0 0 0 0	180179 0 0 0 0 0 0 0 0 0 0	62 62 0 0 0 0 0 0 0 0 0 0	86 82 0 0 0 0 0 0 0 0 0 0	103105 0 0 0 0 0 0 0 0 0 0	133132 0 0 0 0 0 0 0 0 0 0
6.6698 -2.9644 -0.3045 C 0 0 0 0 0 0 0 0 0 0 0 0	3.0396 -4.2474 3.1961 C 0 0 0 0 0 0 0 0 0 0 0 0	1.1793 -0.6316 1.8548 C 0 0 0 0 0 0 0 0 0 0 0 0	0.3744 -0.6038 -1.3828 C 0 0 0 0 0 0 0 0 0 0 0 0	-0.0251 1.8895 -2.0580 C 0 0 0 0 0 0 0 0 0 0 0 0	1.9146 -2.6342 2.8037 C 0 0 0 0 0 0 0 0 0 0 0 0
5.3528 -3.2417 0.4317 C 0 0 0 0 0 0 0 0 0 0 0 0	1.6692 -4.6539 2.6266 C 0 0 0 0 0 0 0 0 0 0 0 0	2.3416 0.1098 1.6054 C 0 0 0 0 0 0 0 0 0 0 0 0	1.4443 -1.0652 -0.6004 C 0 0 0 0 0 0 0 0 0 0 0 0	-1.2148 1.8758 -1.3238 C 0 0 0 0 0 0 0 0 0 0 0 0	3.1284 -1.9574 2.9889 C 0 0 0 0 0 0 0 0 0 0 0 0
4.4418 -1.9943 0.2984 C 0 0 0 0 0 0 0 0 0 0 0 0	0.7639 -3.3857 2.5879 C 0 0 0 0 0 0 0 0 0 0 0 0	2.2319 1.4453 1.1797 C 0 0 0 0 0 0 0 0 0 0 0 0	1.3280 -1.1101 0.7983 C 0 0 0 0 0 0 0 0 0 0 0 0	-1.2468 2.4088 -0.0225 C 0 0 0 0 0 0 0 0 0 0 0 0	3.2685 -0.6282 2.5331 C 0 0 0 0 0 0 0 0 0 0 0 0
5.0252 -1.0733 -0.6160 O 0 0 0 0 0 0 0 0 0 0 0 0	1.4980 -2.2278 2.9355 O 0 0 0 0 0 0 0 0 0 0 0 0	0.9562 1.9989 1.0117 C 0 0 0 0 0 0 0 0 0 0 0 0	0.1528 -0.6344 1.4120 C 0 0 0 0 0 0 0 0 0 0 0 0	-0.0666 2.9092 0.5407 C 0 0 0 0 0 0 0 0 0 0 0 0	2.2229 -0.0707 1.7815 C 0 0 0 0 0 0 0 0 0 0 0 0
6.2189 -0.5086 -0.1308 C 0 0 0 0 0 0 0 0 0 0 0 0	2.0237 -2.2233 4.2451 C 0 0 0 0 0 0 0 0 0 0 0 0	-0.2005 1.2583 1.2606 C 0 0 0 0 0 0 0 0 0 0 0 0	-0.9051 -0.1599 0.6292 C 0 0 0 0 0 0 0 0 0 0 0 0	1.1221 2.9338 -0.2032 C 0 0 0 0 0 0 0 0 0 0 0 0	1.0039 -0.7432 1.6260 C 0 0 0 0 0 0 0 0 0 0 0 0
7.2831 -1.6198 0.1164 C 0 0 0 0 0 0 0 0 0 0 0 0	2.8487 -3.5161 4.5256 C 0 0 0 0 0 0 0 0 0 0 0 0	-0.0934 -0.0726 1.6785 C 0 0 0 0 0 0 0 0 0 0 0 0	-0.8026 -0.1667 -0.7693 C 0 0 0 0 0 0 0 0 0 0 0 0	1.1492 2.4295 -1.5097 C 0 0 0 0 0 0 0 0 0 0 0 0	0.8249 -2.0217 2.1665 C 0 0 0 0 0 0 0 0 0 0 0 0
3.1928 -2.3070 -0.1670 O 0 0 0 0 0 0 0 0 0 0 0 0	0.2862 -3.2117 1.2994 O 0 0 0 0 0 0 0 0 0 0 0 0	3.3436 2.1769 0.9119 O 0 0 0 0 0 0 0 0 0 0 0 0	2.3424 -1.6560 1.5483 O 0 0 0 0 0 0 0 0 0 0 0 0	-2.4140 2.3956 0.6609 O 0 0 0 0 0 0 0 0 0 0 0 0	4.4334 0.0195 2.7867 O 0 0 0 0 0 0 0 0 0 0 0 0
2.1401 -1.3625 0.0633 C 0 0 0 0 0 0 0 0 0 0 0 0	-0.4634 -2.0613 0.9622 C 0 0 0 0 0 0 0 0 0 0 0 0	3.6048 -0.3680 1.7242 O 0 0 0 0 0 0 0 0 0 0 0 0	2.6277 -1.5059 -1.1064 O 0 0 0 0 0 0 0 0 0 0 0 0	-2.3870 1.3304 -1.7527 O 0 0 0 0 0 0 0 0 0 0 0 0	4.1968 -2.4852 3.6279 O 0 0 0 0 0 0 0 0 0 0 0 0
1.4618 -1.6405 1.4033 C 0 0 0 0 0 0 0 0 0 0 0 0	-1.7200 -1.7941 1.7948 C 0 0 0 0 0 0 0 0 0 0 0 0	0.9766 3.2998 0.5679 O 0 0 0 0 0 0 0 0 0 0 0 0	0.1176 -0.6785 2.7704 O 0 0 0 0 0 0 0 0 0 0 0 0	-0.1996 3.3413 1.8228 O 0 0 0 0 0 0 0 0 0 0 0 0	2.4844 1.1381 1.1950 O 0 0 0 0 0 0 0 0 0 0 0 0
0.3814 -0.7369 1.5233 O 0 0 0 0 0 0 0 0 0 0 0 0	-2.3946 -0.7477 1.1058 O 0 0 0 0 0 0 0 0 0 0 0 0	3.7763 -1.7119 2.1256 C 0 0 0 0 0 0 0 0 0 0 0 0	2.6784 -1.8812 -2.4742 C 0 0 0 0 0 0 0 0 0 0 0 0	-2.4745 0.8294 -3.0731 C 0 0 0 0 0 0 0 0 0 0 0 0	4.4855 -3.8595 3.4273 C 0 0 0 0 0 0 0 0 0 0 0 0
0.8134 0.5863 1.8077 C 0 0 0 0 0 0 0 0 0 0 0 0	-1.7194 0.4882 1.0680 C 0 0 0 0 0 0 0 0 0 0 0 0	-0.2524 3.9693 0.3861 C 0 0 0 0 0 0 0 0 0 0 0 0	-1.0424 -0.1788 3.4133 C 0 0 0 0 0 0 0 0 0 0 0 0	0.9659 3.5289 2.5936 C 0 0 0 0 0 0 0 0 0 0 0 0	1.3922 1.9242 0.7915 C 0 0 0 0 0 0 0 0 0 0 0 0
1.5954 1.1265 0.6040 C 0 0 0 0 0 0 0 0 0 0 0 0	-0.4351 0.3394 0.2541 C 0 0 0 0 0 0 0 0 0 0 0 0	-1.3148 -0.9558 1.8278 C 0 0 0 0 0 0 0 0 0 0 0 0	-2.0039 0.2623 -1.5808 C 0 0 0 0 0 0 0 0 0 0 0 0	2.4146 2.3885 -2.3438 C 0 0 0 0 0 0 0 0 0 0 0 0	-0.5211 -2.7154 2.1015 C 0 0 0 0 0 0 0 0 0 0 0 0
2.5664 0.1116 -0.0227 C 0 0 0 0 0 0 0 0 0 0 0 0	0.4193 -0.7960 0.8037 C 0 0 0 0 0 0 0 0 0 0 0 0	-2.6301 -0.2464 2.1524 C 0 0 0 0 0 0 0 0 0 0 0 0	-3.1850 -0.6964 -1.3780 C 0 0 0 0 0 0 0 0 0 0 0 0	3.6600 2.9733 -1.6867 C 0 0 0 0 0 0 0 0 0 0 0 0	-1.7206 -1.7653 1.9978 C 0 0 0 0 0 0 0 0 0 0 0 0
-0.3160 1.3758 1.9655 O 0 0 0 0 0 0 0 0 0 0 0 0	-2.5065 1.4076 0.3971 O 0 0 0 0 0 0 0 0 0 0 0 0	-3.8363 -1.1584 1.9837 C 0 0 0 0 0 0 0 0 0 0 0 0	-4.4783 -0.2077 -2.0041 C 0 0 0 0 0 0 0 0 0 0 0 0	4.9419 2.6651 -2.4404 C 0 0 0 0 0 0 0 0 0 0 0 0	-3.0418 -2.4554 2.2808 C 0 0 0 0 0 0 0 0 0 0 0 0
-1.1585 1.3027 3.1304 C 0 0 0 0 0 0 0 0 0 0 0 0	-3.8918 1.4471 0.7251 C 0 0 0 0 0 0 0 0 0 0 0 0	-5.0031 -0.3473 1.8827 O 0 0 0 0 0 0 0 0 0 0 0 0	-5.5480 -1.0057 -1.5015 O 0 0 0 0 0 0 0 0 0 0 0 0	6.0240 3.1130 -1.6462 O 0 0 0 0 0 0 0 0 0 0 0 0	-4.0806 -1.4938 2.3432 O 0 0 0 0 0 0 0 0 0 0 0 0
-1.2648 -0.0433 3.8836 C 0 0 0 0 0 0 0 0 0 0 0 0	-4.6910 0.3355 0.0136 C 0 0 0 0 0 0 0 0 0 0 0 0	1.2600 -1.6781 2.1444 H 0 0 0 0 0 0 0 0 0 0 0 0	0.4488 -0.5964 -2.4693 H 0 0 0 0 0 0 0 0 0 0 0 0	0.0085 1.4521 -3.0552 H 0 0 0 0 0 0 0 0 0 0 0 0	1.8011 -3.6432 3.2014 H 0 0 0 0 0 0 0 0 0 0 0 0
-2.1905 -0.9830 3.0851 C 0 0 0 0 0 0 0 0 0 0 0 0	-5.9664 0.8568 -0.6341 C 0 0 0 0 0 0 0 0 0 0 0 0	-1.1767 1.7073 1.1021 H 0 0 0 0 0 0 0 0 0 0 0 0	-1.8292 0.1970 1.0862 H 0 0 0 0 0 0 0 0 0 0 0 0	2.0227 3.3481 0.2432 H 0 0 0 0 0 0 0 0 0 0 0 0	0.1851 -0.2621 1.0978 H 0 0 0 0 0 0 0 0 0 0 0 0
-3.6074 -0.4134 3.1550 C 0 0 0 0 0 0 0 0 0 0 0 0	-6.6970 1.8870 0.2541 C 0 0 0 0 0 0 0 0 0 0 0 0	3.0329 3.0686 0.6907 H 0 0 0 0 0 0 0 0 0 0 0 0	3.7123 -2.1879 -2.6701 H 0 0 0 0 0 0 0 0 0 0 0 0	-2.2742 2.4370 1.6253 H 0 0 0 0 0 0 0 0 0 0 0 0	5.4255 -4.0544 3.9610 H 0 0 0 0 0 0 0 0 0 0 0 0
-3.6012 0.9852 3.2890 O 0 0 0 0 0 0 0 0 0 0 0 0	-5.8090 2.8114 0.8606 O 0 0 0 0 0 0 0 0 0 0 0 0	4.8596 -1.8907 2.1489 H 0 0 0 0 0 0 0 0 0 0 0 0	2.4400 -1.0295 -3.1341 H 0 0 0 0 0 0 0 0 0 0 0 0	-3.5142 0.4983 -3.1967 H 0 0 0 0 0 0 0 0 0 0 0 0	4.6328 -4.0732 2.3561 H 0 0 0 0 0 0 0 0 0 0 0 0
-2.5595 1.6234 2.5569 C 0 0 0 0 0 0 0 0 0 0 0 0	-4.4662 2.8303 0.4075 C 0 0 0 0 0 0 0 0 0 0 0 0	3.3081 -2.4019 1.4055 H 0 0 0 0 0 0 0 0 0 0 0 0	1.9735 -2.7047 -2.6762 H 0 0 0 0 0 0 0 0 0 0 0 0	-1.7887 -0.0209 -3.2343 H 0 0 0 0 0 0 0 0 0 0 0 0	3.7058 -4.5184 3.8476 H 0 0 0 0 0 0 0 0 0 0 0 0
7.5043 -4.0736 -0.0461 O 0 0 0 0 0 0 0 0 0 0 0 0	3.8592 -5.3680 3.3594 O 0 0 0 0 0 0 0 0 0 0 0 0	3.3632 -1.8864 3.1356 H 0 0 0 0 0 0 0 0 0 0 0 0	-1.1857 0.8963 3.2068 H 0 0 0 0 0 0 0 0 0 0 0 0	-2.2531 1.6168 -3.8144 H 0 0 0 0 0 0 0 0 0 0 0 0	0.8537 1.4805 -0.0602 H 0 0 0 0 0 0 0 0 0 0 0 0
4.7335 -4.3870 -0.0869 O 0 0 0 0 0 0 0 0 0 0 0 0	1.8036 -5.3418 1.4143 O 0 0 0 0 0 0 0 0 0 0 0 0	-0.8760 3.4694 -0.3754 H 0 0 0 0 0 0 0 0 0 0 0 0	-0.8866 -0.3287 4.4898 H 0 0 0 0 0 0 0 0 0 0 0 0	1.6021 2.6282 2.5713 H 0 0 0 0 0 0 0 0 0 0 0 0	1.7896 2.8931 0.4724 H 0 0 0 0 0 0 0 0 0 0 0 0
7.6453 -1.7045 1.4744 O 0 0 0 0 0 0 0 0 0 0 0 0	2.1649 -4.3691 5.4144 O 0 0 0 0 0 0 0 0 0 0 0 0	-0.0123 4.9853 0.0461 H 0 0 0 0 0 0 0 0 0 0 0 0	-1.9571 -0.7002 3.0893 H 0 0 0 0 0 0 0 0 0 0 0 0	0.6362 3.7116 3.6244 H 0 0 0 0 0 0 0 0 0 0 0 0	0.6769 2.0702 1.6198 H 0 0 0 0 0 0 0 0 0 0 0 0
2.7919 0.4982 -1.3673 O 0 0 0 0 0 0 0 0 0 0 0 0	1.4808 -1.1077 -0.0832 O 0 0 0 0 0 0 0 0 0 0 0 0	-0.8240 4.0274 1.3284 H 0 0 0 0 0 0 0 0 0 0 0 0	-1.7364 0.3339 -2.6483 H 0 0 0 0 0 0 0 0 0 0 0 0	1.5533 4.3962 2.2444 H 0 0 0 0 0 0 0 0 0 0 0 0	-0.6239 -3.3352 3.0085 H 0 0 0 0 0 0 0 0 0 0 0 0
2.3765 2.2491 0.9282 O 0 0 0 0 0 0 0 0 0 0 0 0	0.2653 1.5675 0.1768 O 0 0 0 0 0 0 0 0 0 0 0 0	-1.1104 -1.7322 2.5846 H 0 0 0 0 0 0 0 0 0 0 0 0	-2.3228 1.2611 -1.2443 H 0 0 0 0 0 0 0 0 0 0 0 0	2.2251 2.9039 -3.3022 H 0 0 0 0 0 0 0 0 0 0 0 0	-0.5535 -3.4191 1.2523 H 0 0 0 0 0 0 0 0 0 0 0 0
-0.0222 -0.5889 4.2448 O 0 0 0 0 0 0 0 0 0 0 0 0	-3.9594 -0.2688 -1.0348 O 0 0 0 0 0 0 0 0 0 0 0 0	-1.4374 -1.4972 0.8715 H 0 0 0 0 0 0 0 0 0 0 0 0	-3.3539 -0.7844 -0.2950 H 0 0 0 0 0 0 0 0 0 0 0 0	2.5960 1.3302 -2.5982 H 0 0 0 0 0 0 0 0 0 0 0 0	-1.7768 -1.3299 0.9892 H 0 0 0 0 0 0 0 0 0 0 0 0
-4.3195 -0.8301 2.0103 O 0 0 0 0 0 0 0 0 0 0 0 0	-7.6158 2.6166 -0.5017 O 0 0 0 0 0 0 0 0 0 0 0 0	-2.7886 0.6018 1.4718 H 0 0 0 0 0 0 0 0 0 0 0 0	-2.9403 -1.7013 -1.7600 H 0 0 0 0 0 0 0 0 0 0 0 0	3.7857 2.5593 -0.6758 H 0 0 0 0 0 0 0 0 0 0 0 0	-1.6070 -0.9329 2.7125 H 0 0 0 0 0 0 0 0 0 0 0 0
6.6004 0.5745 -1.1293 C 0 0 0 0 0 0 0 0 0 0 0 0	2.8526 -0.9489 4.3630 C 0 0 0 0 0 0 0 0 0 0 0 0	-2.6123 0.1770 3.1697 H 0 0 0 0 0 0 0 0 0 0 0 0	-4.4480 -0.2775 -3.1088 H 0 0 0 0 0 0 0 0 0 0 0 0	3.5690 4.0645 -1.5571 H 0 0 0 0 0 0 0 0 0 0 0 0	-2.9785 -2.9924 3.2516 H 0 0 0 0 0 0 0 0 0 0 0 0
0.9239 -3.0509 1.5049 C 0 0 0 0 0 0 0 0 0 0 0 0	-2.6751 -2.9728 1.8427 C 0 0 0 0 0 0 0 0 0 0 0 0	-3.9214 -1.8617 2.8335 H 0 0 0 0 0 0 0 0 0 0 0 0	-4.6608 0.8517 -1.7375 H 0 0 0 0 0 0 0 0 0 0 0 0	4.9317 3.1583 -3.4342 H 0 0 0 0 0 0 0 0 0 0 0 0	-3.2730 -3.2007 1.5041 H 0 0 0 0 0 0 0 0 0 0 0 0
-2.8802 3.0996 2.4447 C 0 0 0 0 0 0 0 0 0 0 0 0	-3.6065 3.8082 1.1834 C 0 0 0 0 0 0 0 0 0 0 0 0	-3.7105 -1.7688 1.0669 H 0 0 0 0 0 0 0 0 0 0 0 0	-6.7911 -0.7718 -2.1126 C 0 0 0 0 0 0 0 0 0 0 0 0	5.0007 1.5732 -2.6255 H 0 0 0 0 0 0 0 0 0 0 0 0	-5.3050 -2.0848 2.6858 C 0 0 0 0 0 0 0 0 0 0 0 0
5.5266 1.4602 -1.3789 O 0 0 0 0 0 0 0 0 0 0 0 0	2.2118 0.1970 3.8230 O 0 0 0 0 0 0 0 0 0 0 0 0	-5.7868 -0.9118 1.8857 H 0 0 0 0 0 0 0 0 0 0 0 0	-7.9317 -1.4167 -1.3306 C 0 0 0 0 0 0 0 0 0 0 0 0	6.8509 2.8480 -2.0668 H 0 0 0 0 0 0 0 0 0 0 0 0	-6.4440 -1.0826 2.7264 C 0 0 0 0 0 0 0 0 0 0 0 0
0.3005 -3.2123 2.7908 O 0 0 0 0 0 0 0 0 0 0 0 0	-3.8527 -2.5688 2.4969 O 0 0 0 0 0 0 0 0 0 0 0 0	-0.5892 -1.8051 -1.6935 C 0 0 0 0 0 0 0 0 0 0 0 0	-9.0532 -1.4475 -1.8871 O 0 0 0 0 0 0 0 0 0 0 0 0	-6.1981 -1.1603 -0.1692 C 0 0 0 0 0 0 0 0 0 0 0 0	-7.4286 -1.3521 3.4539 O 0 0 0 0 0 0 0 0 0 0 0 0
-3.7787 3.4023 1.3983 O 0 0 0 0 0 0 0 0 0 0 0 0	-3.8663 5.1720 1.0399 O 0 0 0 0 0 0 0 0 0 0 0 0	0.6814 -2.1701 -1.2271 C 0 0 0 0 0 0 0 0 0 0 0 0	-7.7146 -1.8470 -0.1493 O 0 0 0 0 0 0 0 0 0 0 0 0	-4.9682 -1.8280 -0.8030 C 0 0 0 0 0 0 0 0 0 0 0 0	-6.3996 -0.0263 2.0013 O 0 0 0 0 0 0 0 0 0 0 0 0
8.5511 -0.7220 1.9028 C 0 0 0 0 0 0 0 0 0 0 0 0	2.3615 -4.0765 6.7722 C 0 0 0 0 0 0 0 0 0 0 0 0	1.7488 -1.2681 -1.3459 C 0 0 0 0 0 0 0 0 0 0 0 0	2.3669 -3.1052 1.5504 C 0 0 0 0 0 0 0 0 0 0 0 0	-3.7158 -1.3867 -0.0152 C 0 0 0 0 0 0 0 0 0 0 0 0	4.3851 1.3659 3.2330 C 0 0 0 0 0 0 0 0 0 0 0 0
-5.7343 -0.8217 2.1656 C 0 0 0 0 0 0 0 0 0 0 0 0	-8.9228 2.0871 -0.5569 C 0 0 0 0 0 0 0 0 0 0 0 0	1.5167 -0.0012 -1.9030 C 0 0 0 0 0 0 0 0 0 0 0 0	3.7274 -3.5861 1.0300 C 0 0 0 0 0 0 0 0 0 0 0 0	-4.1301 -0.8243 1.2265 O 0 0 0 0 0 0 0 0 0 0 0 0	4.7848 2.3494 2.1287 C 0 0 0 0 0 0 0 0 0 0 0 0
-2.2218 -2.2937 3.5844 O 0 0 0 0 0 0 0 0 0 0 0 0	-6.7828 -0.2279 -1.0394 O 0 0 0 0 0 0 0 0 0 0 0 0	0.2440 0.3712 -2.3449 C 0 0 0 0 0 0 0 0 0 0 0 0	4.7380 -3.0263 1.5529 O 0 0 0 0 0 0 0 0 0 0 0 0	-4.7086 0.4647 1.0163 C 0 0 0 0 0 0 0 0 0 0 0 0	5.7030 2.0137 1.3566 O 0 0 0 0 0 0 0 0 0 0 0 0
6.4187 -2.8946 -1.3770 H 0 0 0 0 0 0 0 0 0 0 0 0	3.4947 -3.5213 2.4926 H 0 0 0 0 0 0 0 0 0 0 0 0	-0.8183 -0.5356 -2.2420 C 0 0 0 0 0 0 0 0 0 0 0 0	3.7703 -4.4267 0.1081 O 0 0 0 0 0 0 0 0 0 0 0 0	-5.9639 0.3295 0.1114 C 0 0 0 0 0 0 0 0 0 0 0 0	4.1585 3.4598 2.0580 O 0 0 0 0 0 0 0 0 0 0 0 0
5.6033 -3.3741 1.5013 H 0 0 0 0 0 0 0 0 0 0 0 0	1.2328 -5.3640 3.3440 H 0 0 0 0 0 0 0 0 0 0 0 0	2.9791 -1.6031 -0.8918 O 0 0 0 0 0 0 0 0 0 0 0 0	5.7841 -3.4225 -0.5078 Na 0 0 0 0 0 0 0 0 0 0 0 0	-2.8658 -2.4390 0.2568 O 0 0 0 0 0 0 0 0 0 0 0 0	4.8474 3.2405 -0.2742 Na 0 0 0 0 0 0 0 0 0 0 0 0
4.4071 -1.4899 1.2885 H 0 0 0 0 0 0 0 0 0 0 0 0	-0.0711 -3.4889 3.3122 H 0 0 0 0 0 0 0 0 0 0 0 0	0.9770 -3.3506 -0.6178 O 0 0 0 0 0 0 0 0 0 0 0 0	-6.8178 -1.1568 -3.1488 H 0 0 0 0 0 0 0 0 0 0 0 0	-1.5163 -2.1197 0.5816 C 0 0 0 0 0 0 0 0 0 0 0 0	-5.2604 -2.5660 3.6822 H 0 0 0 0 0 0 0 0 0 0 0 0
6.0227 -0.0368 0.8571 H 0 0 0 0 0 0 0 0 0 0 0 0	1.1839 -2.2137 4.9681 H 0 0 0 0 0 0 0 0 0 0 0 0	2.6357 0.7785 -1.9389 O 0 0 0 0 0 0 0 0 0 0 0 0	-7.0158 0.3123 -2.1593 H 0 0 0 0 0 0 0 0 0 0 0 0	-0.6883 -1.7413 -0.6533 C 0 0 0 0 0 0 0 0 0 0 0 0	-5.5774 -2.8777 1.9577 H 0 0 0 0 0 0 0 0 0 0 0 0
8.1889 -1.4312 -0.4988 H 0 0 0 0 0 0 0 0 0 0 0 0	3.8450 -3.2625 4.9369 H 0 0 0 0 0 0 0 0 0 0 0 0	-0.0500 -4.2947 -0.4487 C 0 0 0 0 0 0 0 0 0 0 0 0	1.5568 -3.4931 0.9199 H 0 0 0 0 0 0 0 0 0 0 0 0	0.6840 -1.7044 -0.2669 O 0 0 0 0 0 0 0 0 0 0 0 0	5.1246 1.4552 4.0477 H 0 0 0 0 0 0 0 0 0 0 0 0
1.4047 -1.5684 -0.7247 H 0 0 0 0 0 0 0 0 0 0 0 0	-0.8376 -2.3075 -0.0409 H 0 0 0 0 0 0 0 0 0 0 0 0	2.5198 2.1348 -2.3036 C 0 0 0 0 0 0 0 0 0 0 0 0	2.2207 -3.4435 2.5898 H 0 0 0 0 0 0 0 0 0 0 0 0	0.9781 -0.7003 0.7033 C 0 0 0 0 0 0 0 0 0 0 0 0	3.3927 1.6155 3.6378 H 0 0 0 0 0 0 0 0 0 0 0 0
2.1722 -1.4769 2.2402 H 0 0 0 0 0 0 0 0 0 0 0 0	-1.4774 -1.4517 2.8185 H 0 0 0 0 0 0 0 0 0 0 0 0	-2.2299 -0.1073 -2.5742 C 0 0 0 0 0 0 0 0 0 0 0 0	-9.9003 -2.2226 -0.0209 Na 0 0 0 0 0 0 0 0 0 0 0 0	0.1338 -0.8818 1.9687 C 0 0 0 0 0 0 0 0 0 0 0 0	-8.3880 0.5027 2.7868 Na 0 0 0 0 0 0 0 0 0 0 0 0
1.4389 0.5749 2.7182 H 0 0 0 0 0 0 0 0 0 0 0 0	-1.5208 0.8122 2.1161 H 0 0 0 0 0 0 0 0 0 0 0 0	-2.9057 0.4984 -1.3374 C 0 0 0 0 0 0 0 0 0 0 0 0	2.2695 3.5928 -1.0132 C 0 0 0 0 0 0 0 0 0 0 0 0	-1.3465 -1.0124 1.6413 C 0 0 0 0 0 0 0 0 0 0 0 0	4.6434 -3.4687 -0.9246 C 0 0 0 0 0 0 0 0 0 0 0 0
0.8332 1.3662 -0.1524 H 0 0 0 0 0 0 0 0 0 0 0 0	-0.7804 0.0587 -0.7499 H 0 0 0 0 0 0 0 0 0 0 0 0	-4.3865 0.8427 -1.4690 C 0 0 0 0 0 0 0 0 0 0 0 0	3.3854 2.7679 -1.2379 C 0 0 0 0 0 0 0 0 0 0 0 0	2.2998 -0.8328 1.0871 O 0 0 0 0 0 0 0 0 0 0 0 0	3.1635 -3.3696 -0.5484 C 0 0 0 0 0 0 0 0 0 0 0 0
3.4874 0.2461 0.5616 H 0 0 0 0 0 0 0 0 0 0 0 0	0.8214 -0.4909 1.7787 H 0 0 0 0 0 0 0 0 0 0 0 0	-4.8906 1.4823 -0.3215 O 0 0 0 0 0 0 0 0 0 0 0 0	3.8231 1.8787 -0.2345 C 0 0 0 0 0 0 0 0 0 0 0 0	3.3180 -0.1745 0.3233 C 0 0 0 0 0 0 0 0 0 0 0 0	2.4950 -2.2829 -1.4224 C 0 0 0 0 0 0 0 0 0 0 0 0
-0.8081 2.0719 3.8414 H 0 0 0 0 0 0 0 0 0 0 0 0	-4.0095 1.3114 1.8137 H 0 0 0 0 0 0 0 0 0 0 0 0	-1.4240 -2.5006 -1.6079 H 0 0 0 0 0 0 0 0 0 0 0 0	3.1755 1.9200 1.0212 C 0 0 0 0 0 0 0 0 0 0 0 0	3.6746 -0.8845 -0.9840 C 0 0 0 0 0 0 0 0 0 0 0 0	3.4825 -1.4393 -2.0035 O 0 0 0 0 0 0 0 0 0 0 0 0
-1.7969 0.2112 4.8188 H 0 0 0 0 0 0 0 0 0 0 0 0	-4.9571 -0.4133 0.7685 H 0 0 0 0 0 0 0 0 0 0 0 0	0.0688 1.3668 -2.7529 H 0 0 0 0 0 0 0 0 0 0 0 0	2.0826 2.7560 1.2391 C 0 0 0 0 0 0 0 0 0 0 0 0	4.2113 -2.2806 -0.6700 C 0 0 0 0 0 0 0 0 0 0 0 0	4.4486 -0.9672 -1.0543 C 0 0 0 0 0 0 0 0 0 0 0 0
-1.8688 -0.9778 2.0332 H 0 0 0 0 0 0 0 0 0 0 0 0	-5.6884 1.3993 -1.5521 H 0 0 0 0 0 0 0 0 0 0 0 0	3.5104 -0.7892 -0.8853 H 0 0 0 0 0 0 0 0 0 0 0 0	1.6080 3.5839 0.2157 C 0 0 0 0 0 0 0 0 0 0 0 0	5.4616 -2.1567 0.2378 C 0 0 0 0 0 0 0 0 0 0 0 0	5.3458 -2.1480 -0.5640 C 0 0 0 0 0 0 0 0 0 0 0 0
-4.1046 -0.8065 4.0575 H 0 0 0 0 0 0 0 0 0 0 0 0	-7.2206 1.3579 1.0767 H 0 0 0 0 0 0 0 0 0 0 0 0	0.3977 -5.1601 0.0584 H 0 0 0 0 0 0 0 0 0 0 0 0	4.8629 1.0040 -0.3452 O 0 0 0 0 0 0 0 0 0 0 0 0	5.6830 -0.8301 0.6193 O 0 0 0 0 0 0 0 0 0 0 0 0	1.8018 -2.9059 -2.4588 O 0 0 0 0 0 0 0 0 0 0 0 0
-2.5361 1.2190 1.5378 H 0 0 0 0 0 0 0 0 0 0 0 0	-4.4037 3.0487 -0.6730 H 0 0 0 0 0 0 0 0 0 0 0 0	-0.4707 -4.6254 -1.4157 H 0 0 0 0 0 0 0 0 0 0 0 0	4.0969 2.7725 -2.3985 O 0 0 0 0 0 0 0 0 0 0 0 0	4.5722 -0.1672 1.2286 C 0 0 0 0 0 0 0 0 0 0 0 0	0.6103 -2.2582 -2.9386 C 0 0 0 0 0 0 0 0 0 0 0 0
8.2112 -4.0981 -0.7024 H 0 0 0 0 0 0 0 0 0 0 0 0	3.6804 -5.9327 2.5905 H 0 0 0 0 0 0 0 0 0 0 0 0	-0.8733 -3.9010 0.1756 H 0 0 0 0 0 0 0 0 0 0 0 0	3.6844 1.0890 1.9820 O 0 0 0 0 0 0 0 0 0 0 0 0	-7.2732 -1.4263 -1.0458 O 0 0 0 0 0 0 0 0 0 0 0 0	-0.5080 -2.3658 -1.8819 C 0 0 0 0 0 0 0 0 0 0 0 0
5.4243 -5.0666 -0.1004 H 0 0 0 0 0 0 0 0 0 0 0 0	2.1344 -4.7373 0.7056 H 0 0 0 0 0 0 0 0 0 0 0 0	2.1848 2.2434 -3.3505 H 0 0 0 0 0 0 0 0 0 0 0 0	3.6572 3.5678 -3.4727 C 0 0 0 0 0 0 0 0 0 0 0 0	-5.1161 -3.2246 -0.7989 O 0 0 0 0 0 0 0 0 0 0 0 0	-1.5258 -1.4028 -2.1286 O 0 0 0 0 0 0 0 0 0 0 0 0
3.7541 0.5665 -1.5182 H 0 0 0 0 0 0 0 0 0 0 0 0	1.7404 -2.0516 0.0369 H 0 0 0 0 0 0 0 0 0 0 0 0	3.5214 2.5711 -2.1988 H 0 0 0 0 0 0 0 0 0 0 0 0	3.0505 1.0321 3.2533 C 0 0 0 0 0 0 0 0 0 0 0 0	-5.7794 0.9705 -1.1321 O 0 0 0 0 0 0 0 0 0 0 0 0	-1.0617 -0.0730 -2.3221 C 0 0 0 0 0 0 0 0 0 0 0 0
1.8608 3.0765 0.8533 H 0 0 0 0 0 0 0 0 0 0 0 0	0.0668 1.8907 -0.7294 H 0 0 0 0 0 0 0 0 0 0 0 0	1.8237 2.6703 -1.6384 H 0 0 0 0 0 0 0 0 0 0 0 0	0.3047 4.3172 0.4281 C 0 0 0 0 0 0 0 0 0 0 0 0	-2.0585 -1.2867 2.8266 O 0 0 0 0 0 0 0 0 0 0 0 0	-0.3362 -0.0059 -3.6731 C 0 0 0 0 0 0 0 0 0 0 0 0
0.0856 -1.4555 3.8222 H 0 0 0 0 0 0 0 0 0 0 0 0	-3.2431 -0.7604 -0.6008 H 0 0 0 0 0 0 0 0 0 0 0 0	-2.8115 -0.9773 -2.9251 H 0 0 0 0 0 0 0 0 0 0 0 0	-0.8633 3.3510 0.1730 C 0 0 0 0 0 0 0 0 0 0 0 0	0.3285 0.2232 2.8205 O 0 0 0 0 0 0 0 0 0 0 0 0	0.9333 -0.8260 -3.3923 C 0 0 0 0 0 0 0 0 0 0 0 0
6.8429 0.1075 -2.0968 H 0 0 0 0 0 0 0 0 0 0 0 0	3.7744 -1.0480 3.7698 H 0 0 0 0 0 0 0 0 0 0 0 0	-2.2279 0.6243 -3.3996 H 0 0 0 0 0 0 0 0 0 0 0 0	-2.1791 3.6925 0.8511 C 0 0 0 0 0 0 0 0 0 0 0 0	2.6714 -0.9341 -1.9709 O 0 0 0 0 0 0 0 0 0 0 0 0	-2.1261 0.7882 -2.2109 O 0 0 0 0 0 0 0 0 0 0 0 0
7.5045 1.1051 -0.7754 H 0 0 0 0 0 0 0 0 0 0 0 0	3.1283 -0.7985 5.4241 H 0 0 0 0 0 0 0 0 0 0 0 0	-2.3656 1.4106 -1.0349 H 0 0 0 0 0 0 0 0 0 0 0 0	-3.0083 2.5616 0.7323 O 0 0 0 0 0 0 0 0 0 0 0 0	5.3672 -2.9355 1.4002 O 0 0 0 0 0 0 0 0 0 0 0 0	-2.4612 1.1398 -0.8730 C 0 0 0 0 0 0 0 0 0 0 0 0
1.7598 -3.7535 1.3751 H 0 0 0 0 0 0 0 0 0 0 0 0	-2.1880 -3.8066 2.3850 H 0 0 0 0 0 0 0 0 0 0 0 0	-2.7827 -0.2108 -0.5063 H 0 0 0 0 0 0 0 0 0 0 0 0	1.9075 4.2463 -1.8060 H 0 0 0 0 0 0 0 0 0 0 0 0	-4.8619 1.0986 2.3879 C 0 0 0 0 0 0 0 0 0 0 0 0	-3.6908 0.3979 -0.3447 C 0 0 0 0 0 0 0 0 0 0 0 0
0.2009 -3.2213 0.6944 H 0 0 0 0 0 0 0 0 0 0 0 0	-2.8721 -3.3205 0.8190 H 0 0 0 0 0 0 0 0 0 0 0 0	-4.9588 -0.0768 -1.7206 H 0 0 0 0 0 0 0 0 0 0 0 0	1.5630 2.7382 2.1957 H 0 0 0 0 0 0 0 0 0 0 0 0	-0.8207 -2.7033 -1.8109 C 0 0 0 0 0 0 0 0 0 0 0 0	-4.9483 1.1248 -0.8206 C 0 0 0 0 0 0 0 0 0 0 0 0
-1.9299 3.6365 2.2810 H 0 0 0 0 0 0 0 0 0 0 0 0	-2.5913 3.6097 0.8137 H 0 0 0 0 0 0 0 0 0 0 0 0	-4.5330 1.5363 -2.3160 H 0 0 0 0 0 0 0 0 0 0 0 0	4.3590 3.3906 -4.2985 H 0 0 0 0 0 0 0 0 0 0 0 0	5.0875 1.2221 1.5674 C 0 0 0 0 0 0 0 0 0 0 0 0	-4.9640 2.5397 -0.1789 C 0 0 0 0 0 0 0 0 0 0 0 0
-3.2962 3.4456 3.4078 H 0 0 0 0 0 0 0 0 0 0 0 0	-3.6375 3.4923 2.2401 H 0 0 0 0 0 0 0 0 0 0 0 0	-4.9450 0.8418 0.4123 H 0 0 0 0 0 0 0 0 0 0 0 0	3.6666 4.6429 -3.2189 H 0 0 0 0 0 0 0 0 0 0 0 0	-3.6109 1.3491 2.9972 O 0 0 0 0 0 0 0 0 0 0 0 0	-3.6707 2.9886 0.1329 O 0 0 0 0 0 0 0 0 0 0 0 0
5.3101 1.9544 -0.5740 H 0 0 0 0 0 0 0 0 0 0 0 0	1.9935 -3.0665 7.0472 H 0 0 0 0 0 0 0 0 0 0 0 0	1 2 4 0 0 0 0	2.6390 3.2899 -3.7995 H 0 0 0 0 0 0 0 0 0 0 0 0	-0.2063 -2.0889 -2.9302 O 0 0 0 0 0 0 0 0 0 0 0 0	-2.6967 2.6625 -0.8459 C 0 0 0 0 0 0 0 0 0 0 0 0
0.5078 -4.0850 3.1469 H 0 0 0 0 0 0 0 0 0 0 0 0	3.4313 -4.1386 7.0505 H 0 0 0 0 0 0 0 0 0 0 0 0	1 6 4 0 0 0 0	3.0599 2.0208 3.7409 H 0 0 0 0 0 0 0 0 0 0 0 0	6.1692 1.1557 2.4606 O 0 0 0 0 0 0 0 0 0 0 0 0	5.2431 -4.5495 -0.2632 O 0 0 0 0 0 0 0 0 0 0 0 0
-3.9815 2.6053 0.8582 H 0 0 0 0 0 0 0 0 0 0 0 0	1.8000 -4.8175 7.3584 H 0 0 0 0 0 0 0 0 0 0 0 0	1 16 1 0 0 0 0	3.6403 0.3301 3.8578 H 0 0 0 0 0 0 0 0 0 0 0 0	-5.6849 2.3742 -1.0699 C 0 0 0 0 0 0 0 0 0 0 0 0	2.5220 -4.6208 -0.6598 O 0 0 0 0 0 0 0 0 0 0 0 0
8.1365 0.3034 1.8278 H 0 0 0 0 0 0 0 0 0 0 0 0	-8.9606 1.1362 -1.1138 H 0 0 0 0 0 0 0 0 0 0 0 0	2 3 4 0 0 0 0	2.0237 0.6469 3.1713 H 0 0 0 0 0 0 0 0 0 0 0 0	5.4623 -4.3204 1.1725 C 0 0 0 0 0 0 0 0 0 0 0 0	5.5121 -2.1029 0.8244 O 0 0 0 0 0 0 0 0 0 0 0 0
9.4917 -0.7527 1.3175 H 0 0 0 0 0 0 0 0 0 0 0 0	-9.5523 2.8324 -1.0636 H 0 0 0 0 0 0 0 0 0 0 0 0	2 8 1 0 0 0 0	0.2388 5.2046 -0.2222 H 0 0 0 0 0 0 0 0 0 0 0 0	4.5555 -2.9516 -1.8604 O 0 0 0 0 0 0 0 0 0 0 0 0	1.8224 -0.8319 -4.4744 O 0 0 0 0 0 0 0 0 0 0 0 0
8.7851 -0.9210 2.9580 H 0 0 0 0 0 0 0 0 0 0 0 0	-9.3298 1.9134 0.4586 H 0 0 0 0 0 0 0 0 0 0 0 0	3 4 4 0 0 0 0	0.2603 4.6824 1.4686 H 0 0 0 0 0 0 0 0 0 0 0 0	-6.3472 -1.6580 0.8056 H 0 0 0 0 0 0 0 0 0 0 0 0	-0.0968 1.2780 -4.1316 O 0 0 0 0 0 0 0 0 0 0 0 0
-6.0439 -1.5631 2.9218 H 0 0 0 0 0 0 0 0 0 0 0 0	-6.8919 -0.8784 -0.2824 H 0 0 0 0 0 0 0 0 0 0 0 0	3 7 1 0 0 0 0	-0.5773 2.3565 0.5418 H 0 0 0 0 0 0 0 0 0 0 0 0	-4.8826 -1.4407 -1.8355 H 0 0 0 0 0 0 0 0 0 0 0 0	-3.7365 -0.9512 -0.7140 O 0 0 0 0 0 0 0 0 0 0 0 0
-6.1669 -1.1004 1.1955 H 0 0 0 0 0 0 0 0 0 0 0 0	1.0391 0.6720 4.4502 C 0 0 0 0 0 0 0 0 0 0 0 0	4 5 4 0 0 0 0	-1.0181 3.2305 -0.9113 H 0 0 0 0 0 0 0 0 0 0 0 0	-3.2139 -0.5807 -0.5788 H 0 0 0 0 0 0 0 0 0 0 0 0	-5.5600 3.5035 -1.0068 O 0 0 0 0 0 0 0 0 0 0 0 0
-6.0939 0.1799 2.4523 H 0 0 0 0 0 0 0 0 0 0 0 0	0.5800 1.9684 3.7658 C 0 0 0 0 0 0 0 0 0 0 0 0	4 9 1 0 0 0 0	-2.6601 4.5916 0.4098 H 0 0 0 0 0 0 0 0 0 0 0 0	-3.9821 1.0688 0.4589 H 0 0 0 0 0 0 0 0 0 0 0 0	5.2132 0.1839 -1.6955 C 0 0 0 0 0 0 0 0 0 0 0 0
-1.4428 -2.7633 3.2352 H 0 0 0 0 0 0 0 0 0 0 0 0	1.3149 2.5334 2.9242 O 0 0 0 0 0 0 0 0 0 0 0 0	5 6 4 0 0 0 0	-2.0018 3.9219 1.9243 H 0 0 0 0 0 0 0 0 0 0 0 0	-6.8611 0.7509 0.6171 H 0 0 0 0 0 0 0 0 0 0 0 0	-1.1670 -3.7345 -1.8771 C 0 0 0 0 0 0 0 0 0 0 0 0
1.2324 5.5147 -1.2121 C 0 0 0 0 0 0 0 0 0 0 0 0	-0.5744 2.3772 4.0674 O 0 0 0 0 0 0 0 0 0 0 0 0	5 17 1 0 0 0 0	-4.2109 2.6088 1.4576 C 0 0 0 0 0 0 0 0 0 0 0 0	-1.1118 -3.0574 0.9922 H 0 0 0 0 0 0 0 0 0 0 0 0	-1.3618 3.3078 -0.5318 C 0 0 0 0 0 0 0 0 0 0 0 0
1.1964 4.1608 -1.9349 C 0 0 0 0 0 0 0 0 0 0 0 0	-0.3951 3.5629 1.6382 Na 0 0 0 0 0 0 0 0 0 0 0 0	6 12 1 0 0 0 0	-4.8722 1.2223 1.4428 C 0 0 0 0 0 0 0 0 0 0 0 0	-0.9875 -0.7403 -1.0091 H 0 0 0 0 0 0 0 0 0 0 0 0	4.5403 1.4408 -1.6795 O 0 0 0 0 0 0 0 0 0 0 0 0
-0.2161 3.5712 -1.7698 C 0 0 0 0 0 0 0 0 0 0 0 0	-5.0229 -3.3088 2.1582 C 0 0 0 0 0 0 0 0 0 0 0 0	7 18 1 0 0 0 0	-6.1050 1.1759 1.2078 O 0 0 0 0 0 0 0 0 0 0 0 0	0.7841 0.2940 0.2617 H 0 0 0 0 0 0 0 0 0 0 0 0	-1.8439 -3.9121 -0.6569 O 0 0 0 0 0 0 0 0 0 0 0 0
-1.1474 4.5947 -1.4413 O 0 0 0 0 0 0 0 0 0 0 0 0	-5.6258 -2.7755 0.8435 C 0 0 0 0 0 0 0 0 0 0 0 0	8 10 1 0 0 0 0	-4.1355 0.2182 1.6627 O 0 0 0 0 0 0 0 0 0 0 0 0	0.4613 -1.8230 2.4494 H 0 0 0 0 0 0 0 0 0 0 0 0	-1.3002 4.7227 -0.6301 O 0 0 0 0 0 0 0 0 0 0 0 0
-0.9769 5.0374 -0.1106 C 0 0 0 0 0 0 0 0 0 0 0 0	-5.0266 -3.0902 -0.2323 O 0 0 0 0 0 0 0 0 0 0 0 0	9 11 1 0 0 0 0	5.2157 0.3969 -1.5972 C 0 0 0 0 0 0 0 0 0 0 0 0	-1.6767 -0.0497 1.2093 H 0 0 0 0 0 0 0 0 0 0 0 0	6.6072 -1.3495 1.3068 C 0 0 0 0 0 0 0 0 0 0 0 0
0.4838 5.5083 0.1261 C 0 0 0 0 0 0 0 0 0 0 0 0	-6.5988 -1.9975 0.9328 O 0 0 0 0 0 0 0 0 0 0 0 0	10 19 1 0 0 0 0	5.8620 -0.9717 -1.3329 C 0 0 0 0 0 0 0 0 0 0 0 0	2.9700 0.8462 0.1019 H 0 0 0 0 0 0 0 0 0 0 0 0	-6.9461 3.3593 -1.1866 C 0 0 0 0 0 0 0 0 0 0 0 0
-0.6629 2.9302 -2.8956 O 0 0 0 0 0 0 0 0 0 0 0 0	-5.2487 -1.8663 -2.0743 Na 0 0 0 0 0 0 0 0 0 0 0 0	10 20 1 0 0 0 0	6.3289 -1.1885 -0.1819 O 0 0 0 0 0 0 0 0 0 0 0 0	4.5006 -0.3052 -1.4260 H 0 0 0 0 0 0 0 0 0 0 0 0	-6.1202 0.3815 -0.5418 O 0 0 0 0 0 0 0 0 0 0 0 0
-1.5725 1.8431 -2.6985 C 0 0 0 0 0 0 0 0 0 0 0 0	-3.8993 5.8839 2.2523 C 0 0 0 0 0 0 0 0 0 0 0 0	10 21 1 0 0 0 0	5.8397 -1.8051 -2.2680 O 0 0 0 0 0 0 0 0 0 0 0 0	3.4278 -2.8274 -0.1120 H 0 0 0 0 0 0 0 0 0 0 0 0	4.7112 -3.5913 -2.0241 H 0 0 0 0 0 0 0 0 0 0 0 0
-0.7623 0.5710 -2.4406 C 0 0 0 0 0 0 0 0 0 0 0 0	-2.6806 5.6876 3.1771 C 0 0 0 0 0 0 0 0 0 0 0 0	11 22 1 0 0 0 0	4.7071 -0.8277 1.3075 Na 0 0 0 0 0 0 0 0 0 0 0 0	6.3422 -2.4530 -0.3633 H 0 0 0 0 0 0 0 0 0 0 0 0	3.0947 -3.0679 0.5047 H 0 0 0 0 0 0 0 0 0 0 0 0
-1.6433 -0.5352 -2.2709 O 0 0 0 0 0 0 0 0 0 0 0 0	-1.6354 5.1002 2.7255 O 0 0 0 0 0 0 0 0 0 0 0 0	11 23 1 0 0 0 0	-4.9153 3.3487 1.0352 H 0 0 0 0 0 0 0 0 0 0 0 0	4.3056 -0.6984 2.1558 H 0 0 0 0 0 0 0 0 0 0 0 0	1.8258 -1.6628 -0.8025 H 0 0 0 0 0 0 0 0 0 0 0 0
-2.4561 -0.4071 -1.1124 C 0 0 0 0 0 0 0 0 0 0 0 0	-2.8269 6.0539 4.3629 O 0 0 0 0 0 0 0 0 0 0 0 0	11 24 1 0 0 0 0	-4.0169 2.8879 2.5154 H 0 0 0 0 0 0 0 0 0 0 0 0	-8.1001 -1.1779 -0.6146 H 0 0 0 0 0 0 0 0 0 0 0 0	3.9336 -0.5786 -0.1598 H 0 0 0 0 0 0 0 0 0 0 0 0
-3.3819 0.8023 -1.2644 C 0 0 0 0 0 0 0 0 0 0 0 0	-1.3391 4.3228 4.8073 Na 0 0 0 0 0 0 0 0 0 0 0 0	12 13 1 0 0 0 0	5.9226 1.0386 -2.1445 H 0 0 0 0 0 0 0 0 0 0 0 0	-5.9889 -3.3894 -1.1855 H 0 0 0 0 0 0 0 0 0 0 0 0	6.3325 -2.1254 -1.0680 H 0 0 0 0 0 0 0 0 0 0 0 0
-2.5999 2.0780 -1.5747 C 0 0 0 0 0 0 0 0 0 0 0 0	1.2174 0.8923 5.5216 H 0 0 0 0 0 0 0 0 0 0 0 0	12 25 1 0 0 0 0	4.3259 0.2622 -2.2216 H 0 0 0 0 0 0 0 0 0 0 0 0	-2.9738 -1.4414 2.5299 H 0 0 0 0 0 0 0 0 0 0 0 0	0.3278 -2.8286 -3.8362 H 0 0 0 0 0 0 0 0 0 0 0 0
-3.2592 -1.5193 -0.9802 O 0 0 0 0 0 0 0 0 0 0 0 0	0.2086 -0.0532 4.3915 H 0 0 0 0 0 0 0 0 0 0 0 0	12 26 1 0 0 0 0	-5.8469 -1.0289 0.7901 Na 0 0 0 0 0 0 0 0 0 0 0 0	1.2535 0.1937 3.1007 H 0 0 0 0 0 0 0 0 0 0 0 0	-0.0797 -2.1787 -0.8812 H 0 0 0 0 0 0 0 0 0 0 0 0
-2.7333 -2.6978 -0.3619 C 0 0 0 0 0 0 0 0 0 0 0 0	-5.7393 -3.1537 2.9753 H 0 0 0 0 0 0 0 0 0 0 0 0	13 14 1 0 0 0 0	1 2 4 0 0 0 0	1.8563 -1.3235 -1.5906 H 0 0 0 0 0 0 0 0 0 0 0 0	-0.3306 0.1552 -1.5155 H 0 0 0 0 0 0 0 0 0 0 0 0
-1.7885 -3.4946 -1.2616 C 0 0 0 0 0 0 0 0 0 0 0 0	-4.7918 -4.3857 2.0652 H 0 0 0 0 0 0 0 0 0 0 0 0	13 27 1 0 0 0 0	1 6 4 0 0 0 0	-5.5072 0.4607 3.0254 H 0 0 0 0 0 0 0 0 0 0 0 0	-0.9700 -0.5144 -4.4188 H 0 0 0 0 0 0 0 0 0 0 0 0
-2.4970 -3.8434 -2.5682 C 0 0 0 0 0 0 0 0 0 0 0 0	-4.7914 5.6192 2.8498 H 0 0 0 0 0 0 0 0 0 0 0 0	13 28 1 0 0 0 0	1 16 1 0 0 0 0	-5.3654 2.0718 2.2763 H 0 0 0 0 0 0 0 0 0 0 0 0	1.4037 -0.3177 -2.5367 H 0 0 0 0 0 0 0 0 0 0 0 0
-3.8632 -4.5082 -2.2565 C 0 0 0 0 0 0 0 0 0 0 0 0	-3.9841 6.9511 1.9973 H 0 0 0 0 0 0 0 0 0 0 0 0	14 15 1 0 0 0 0	2 3 4 0 0 0 0	-1.8919 -2.9105 -1.9796 H 0 0 0 0 0 0 0 0 0 0 0 0	-1.6077 0.8812 -0.2218 H 0 0 0 0 0 0 0 0 0 0 0 0
-4.0186 -4.7389 -0.8882 O 0 0 0 0 0 0 0 0 0 0 0 0	-2.6519 -4.3083 -2.5810 C 0 0 0 0 0 0 0 0 0 0 0 0	14 29 1 0 0 0 0	2 8 1 0 0 0 0	-0.3264 -3.6550 -1.5388 H 0 0 0 0 0 0 0 0 0 0 0 0	-3.6714 0.4454 0.7578 H 0 0 0 0 0 0 0 0 0 0 0 0
-3.9451 -3.5907 -0.0318 C 0 0 0 0 0 0 0 0 0 0 0 0	-2.3292 -2.8156 -2.4552 C 0 0 0 0 0 0 0 0 0 0 0 0	14 30 1 0 0 0 0	3 4 4 0 0 0 0	4.2812 1.7995 2.0507 H 0 0 0 0 0 0 0 0 0 0 0 0	-4.8993 1.2402 -1.9163 H 0 0 0 0 0 0 0 0 0 0 0 0
2.5925 5.8794 -1.1019 O 0 0 0 0 0 0 0 0 0 0 0 0	-0.8537 -2.5248 -2.8777 C 0 0 0 0 0 0 0 0 0 0 0 0	15 31 1 0 0 0 0	3 7 1 0 0 0 0	5.3621 1.7450 0.6287 H 0 0 0 0 0 0 0 0 0 0 0 0	-5.5029 2.4779 0.7881 H 0 0 0 0 0 0 0 0 0 0 0 0
1.5305 4.3268 -3.2887 O 0 0 0 0 0 0 0 0 0 0 0 0	-0.1508 -3.7296 -3.1241 O 0 0 0 0 0 0 0 0 0 0 0 0	32 33 4 0 0 0 0	4 5 4 0 0 0 0	-3.1274 0.5114 3.1227 H 0 0 0 0 0 0 0 0 0 0 0 0	-3.0358 2.9789 -1.8461 H 0 0 0 0 0 0 0 0 0 0 0 0
1.1641 4.6520 1.0338 O 0 0 0 0 0 0 0 0 0 0 0 0	-0.1885 -4.6345 -2.0124 C 0 0 0 0 0 0 0 0 0 0 0 0	32 37 4 0 0 0 0	4 9 1 0 0 0 0	-0.1460 -2.7292 -3.6493 H 0 0 0 0 0 0 0 0 0 0 0 0	4.5687 -5.2478 -0.2619 H 0 0 0 0 0 0 0 0 0 0 0 0
-3.5182 3.0886 -1.8670 O 0 0 0 0 0 0 0 0 0 0 0 0	-1.6348 -5.1463 -1.7864 C 0 0 0 0 0 0 0 0 0 0 0 0	32 47 1 0 0 0 0	5 6 4 0 0 0 0	6.7771 0.5003 2.0870 H 0 0 0 0 0 0 0 0 0 0 0 0	2.1722 -4.6627 -1.5652 H 0 0 0 0 0 0 0 0 0 0 0 0
-4.1145 1.0216 -0.0731 O 0 0 0 0 0 0 0 0 0 0 0 0	-0.8772 -1.7778 -4.0529 O 0 0 0 0 0 0 0 0 0 0 0 0	33 34 4 0 0 0 0	5 17 1 0 0 0 0	-4.7816 2.7137 -0.5326 H 0 0 0 0 0 0 0 0 0 0 0 0	2.6401 -1.2324 -4.1395 H 0 0 0 0 0 0 0 0 0 0 0 0
-0.5203 -2.9287 -1.4954 O 0 0 0 0 0 0 0 0 0 0 0 0	0.2198 -0.8862 -4.3258 C 0 0 0 0 0 0 0 0 0 0 0 0	33 39 1 0 0 0 0	6 12 1 0 0 0 0	-6.5789 2.8160 -0.5850 H 0 0 0 0 0 0 0 0 0 0 0 0	0.5154 1.7682 -3.5398 H 0 0 0 0 0 0 0 0 0 0 0 0
-4.9511 -3.7387 -2.6939 O 0 0 0 0 0 0 0 0 0 0 0 0	0.2456 0.2988 -3.3517 C 0 0 0 0 0 0 0 0 0 0 0 0	34 35 4 0 0 0 0	7 34 1 0 0 0 0	-5.6272 2.7433 -2.1037 H 0 0 0 0 0 0 0 0 0 0 0 0	-2.9770 -1.2374 -1.2679 H 0 0 0 0 0 0 0 0 0 0 0 0
-2.0520 6.0852 0.1582 C 0 0 0 0 0 0 0 0 0 0 0 0	1.3790 1.0830 -3.6692 O 0 0 0 0 0 0 0 0 0 0 0 0	34 38 1 0 0 0 0	8 10 1 0 0 0 0	4.6569 -4.6969 0.5144 H 0 0 0 0 0 0 0 0 0 0 0 0	5.4694 -0.0947 -2.7358 H 0 0 0 0 0 0 0 0 0 0 0 0
0.2386 0.2293 -3.5326 C 0 0 0 0 0 0 0 0 0 0 0 0	2.5996 0.3765 -3.4294 C 0 0 0 0 0 0 0 0 0 0 0 0	35 36 4 0 0 0 0	9 11 1 0 0 0 0	5.3844 -4.8206 2.1477 H 0 0 0 0 0 0 0 0 0 0 0 0	6.1407 0.3513 -1.1329 H 0 0 0 0 0 0 0 0 0 0 0 0
-3.9083 -4.1686 1.3743 C 0 0 0 0 0 0 0 0 0 0 0 0	2.7859 -0.7097 -4.4873 C 0 0 0 0 0 0 0 0 0 0 0 0	35 40 1 0 0 0 0	10 18 1 0 0 0 0	6.4312 -4.5895 0.7071 H 0 0 0 0 0 0 0 0 0 0 0 0	-0.3807 -4.5063 -1.9972 H 0 0 0 0 0 0 0 0 0 0 0 0
-3.3308 5.6314 -0.1573 O 0 0 0 0 0 0 0 0 0 0 0 0	1.5667 -1.6398 -4.2901 C 0 0 0 0 0 0 0 0 0 0 0 0	36 37 4 0 0 0 0	10 19 1 0 0 0 0	3.8853 -2.6759 -2.5069 H 0 0 0 0 0 0 0 0 0 0 0 0	-1.8667 -3.7805 -2.7279 H 0 0 0 0 0 0 0 0 0 0 0 0
1.0671 -0.8421 -3.1496 O 0 0 0 0 0 0 0 0 0 0 0 0	3.6033 1.3164 -3.3646 O 0 0 0 0 0 0 0 0 0 0 0 0	36 48 1 0 0 0 0	10 20 1 0 0 0 0	1 2 4 0 0 0 0	-0.6458 2.8868 -1.2553 H 0 0 0 0 0 0 0 0 0 0 0 0
-5.0127 -5.0048 1.6047 O 0 0 0 0 0 0 0 0 0 0 0 0	3.4945 2.0513 -2.1610 C 0 0 0 0 0 0 0 0 0 0 0 0	37 43 1 0 0 0 0	11 21 1 0 0 0 0	1 6 4 0 0 0 0	-1.0594 2.9893 0.4792 H 0 0 0 0 0 0 0 0 0 0 0 0
0.8826 4.8639 2.3997 C 0 0 0 0 0 0 0 0 0 0 0 0	2.6846 3.3668 -2.2939 C 0 0 0 0 0 0 0 0 0 0 0 0	38 49 1 0 0 0 0	11 22 1 0 0 0 0	1 16 1 0 0 0 0	6.4623 -0.2652 1.1724 H 0 0 0 0 0 0 0 0 0 0 0 0
-5.1333 -3.7270 -4.0868 C 0 0 0 0 0 0 0 0 0 0 0 0	3.4364 4.5624 -1.7206 C 0 0 0 0 0 0 0 0 0 0 0 0	39 41 1 0 0 0 0	11 23 1 0 0 0 0	2 3 4 0 0 0 0	7.5479 -1.6766 0.8221 H 0 0 0 0 0 0 0 0 0 0 0 0
-1.7150 -4.7340 -3.3319 O 0 0 0 0 0 0 0 0 0 0 0 0	4.1084 4.2522 -0.3598 C 0 0 0 0 0 0 0 0 0 0 0 0	40 42 1 0 0 0 0	12 13 1 0 0 0 0	2 8 1 0 0 0 0	6.6650 -1.5407 2.3855 H 0 0 0 0 0 0 0 0 0 0 0 0
0.6808 6.2078 -1.8719 H 0 0 0 0 0 0 0 0 0 0 0 0	4.5087 2.9123 -0.2594 O 0 0 0 0 0 0 0 0 0 0 0 0	41 50 1 0 0 0 0	12 24 1 0 0 0 0	3 4 4 0 0 0 0	-7.2145 2.4285 -1.7160 H 0 0 0 0 0 0 0 0 0 0 0 0
1.9093 3.4755 -1.4394 H 0 0 0 0 0 0 0 0 0 0 0 0	4.8480 2.2650 -1.4902 C 0 0 0 0 0 0 0 0 0 0 0 0	41 51 1 0 0 0 0	12 25 1 0 0 0 0	3 7 1 0 0 0 0	-7.2919 4.2222 -1.7732 H 0 0 0 0 0 0 0 0 0 0 0 0
-0.1712 2.8929 -0.8966 H 0 0 0 0 0 0 0 0 0 0 0 0	-3.9739 -4.5766 -2.2242 O 0 0 0 0 0 0 0 0 0 0 0 0	41 52 1 0 0 0 0	13 14 1 0 0 0 0	4 5 4 0 0 0 0	-7.4817 3.3570 -0.2134 H 0 0 0 0 0 0 0 0 0 0 0 0
-1.1364 4.1750 0.5643 H 0 0 0 0 0 0 0 0 0 0 0 0	-3.2493 -2.0453 -3.2061 O 0 0 0 0 0 0 0 0 0 0 0 0	42 53 1 0 0 0 0	13 26 1 0 0 0 0	4 9 1 0 0 0 0	-6.1560 0.2183 0.4437 H 0 0 0 0 0 0 0 0 0 0 0 0
0.4977 6.5347 0.5438 H 0 0 0 0 0 0 0 0 0 0 0 0	-1.9849 -5.0605 -0.4248 O 0 0 0 0 0 0 0 0 0 0 0 0	42 54 1 0 0 0 0	13 27 1 0 0 0 0	5 6 4 0 0 0 0	3.2475 1.4602 -2.2442 C 0 0 0 0 0 0 0 0 0 0 0 0
-2.1196 1.7469 -3.6486 H 0 0 0 0 0 0 0 0 0 0 0 0	1.5840 -2.6880 -5.2153 O 0 0 0 0 0 0 0 0 0 0 0 0	42 55 1 0 0 0 0	14 15 1 0 0 0 0	5 17 1 0 0 0 0	2.5865 2.8293 -2.1496 C 0 0 0 0 0 0 0 0 0 0 0 0
-0.1927 0.7084 -1.5046 H 0 0 0 0 0 0 0 0 0 0 0 0	3.9964 -1.3796 -4.3605 O 0 0 0 0 0 0 0 0 0 0 0 0	43 44 1 0 0 0 0	14 28 1 0 0 0 0	6 12 1 0 0 0 0	3.1860 3.8028 -1.6256 O 0 0 0 0 0 0 0 0 0 0 0 0
-1.7888 -0.2880 -0.2313 H 0 0 0 0 0 0 0 0 0 0 0 0	2.3601 3.6838 -3.6332 O 0 0 0 0 0 0 0 0 0 0 0 0	43 56 1 0 0 0 0	14 29 1 0 0 0 0	7 18 1 0 0 0 0	1.3927 2.8829 -2.5560 O 0 0 0 0 0 0 0 0 0 0 0 0
-4.0647 0.5830 -2.1047 H 0 0 0 0 0 0 0 0 0 0 0 0	5.2357 5.0514 -0.1552 O 0 0 0 0 0 0 0 0 0 0 0 0	43 57 1 0 0 0 0	15 30 1 0 0 0 0	8 10 1 0 0 0 0	1.0116 4.8838 -1.5528 Na 0 0 0 0 0 0 0 0 0 0 0 0
-2.0432 2.3055 -0.6462 H 0 0 0 0 0 0 0 0 0 0 0 0	0.8227 -5.7521 -2.2580 C 0 0 0 0 0 0 0 0 0 0 0 0	44 45 1 0 0 0 0	30 31 1 0 0 0 0	9 11 1 0 0 0 0	-2.9608 -4.7981 -0.6721 C 0 0 0 0 0 0 0 0 0 0 0 0
-2.2045 -2.4078 0.5615 H 0 0 0 0 0 0 0 0 0 0 0 0	-0.9678 1.2030 -3.3341 C 0 0 0 0 0 0 0 0 0 0 0 0	44 58 1 0 0 0 0	30 39 1 0 0 0 0	10 19 1 0 0 0 0	-4.2469 -4.0266 -1.0307 C 0 0 0 0 0 0 0 0 0 0 0 0
-1.5970 -4.4436 -0.7352 H 0 0 0 0 0 0 0 0 0 0 0 0	5.4148 0.8759 -1.2169 C 0 0 0 0 0 0 0 0 0 0 0 0	44 59 1 0 0 0 0	30 40 1 0 0 0 0	10 20 1 0 0 0 0	-4.2781 -3.4868 -2.1666 O 0 0 0 0 0 0 0 0 0 0 0 0
-2.6821 -2.9006 -3.1144 H 0 0 0 0 0 0 0 0 0 0 0 0	2.0955 -5.5213 -1.7195 O 0 0 0 0 0 0 0 0 0 0 0 0	45 46 1 0 0 0 0	31 32 2 0 0 0 0	10 21 1 0 0 0 0	-5.1364 -3.9141 -0.1435 O 0 0 0 0 0 0 0 0 0 0 0 0
-3.8659 -5.5052 -2.7363 H 0 0 0 0 0 0 0 0 0 0 0 0	-0.8647 1.9979 -2.1615 O 0 0 0 0 0 0 0 0 0 0 0 0	45 60 1 0 0 0 0	31 33 2 0 0 0 0	11 22 1 0 0 0 0	-5.6556 -1.9342 -1.1363 Na 0 0 0 0 0 0 0 0 0 0 0 0
-4.8527 -2.9830 -0.1675 H 0 0 0 0 0 0 0 0 0 0 0 0	6.6199 0.7289 -0.5218 O 0 0 0 0 0 0 0 0 0 0 0 0	45 61 1 0 0 0 0	34 35 1 0 0 0 0	11 23 1 0 0 0 0	-1.3130 5.3641 0.6430 C 0 0 0 0 0 0 0 0 0 0 0 0
2.6499 6.8261 -0.9225 H 0 0 0 0 0 0 0 0 0 0 0 0	-1.3868 -6.0274 0.4181 C 0 0 0 0 0 0 0 0 0 0 0 0	46 62 1 0 0 0 0	34 41 1 0 0 0 0	11 24 1 0 0 0 0	0.0522 5.2360 1.3489 C 0 0 0 0 0 0 0 0 0 0 0 0
2.4168 4.7147 -3.2966 H 0 0 0 0 0 0 0 0 0 0 0 0	4.9879 6.3432 0.3579 C 0 0 0 0 0 0 0 0 0 0 0 0	M END	34 42 1 0 0 0 0	12 13 1 0 0 0 0	1.0832 5.2606 0.5966 O 0 0 0 0 0 0 0 0 0 0 0 0
-3.0848 3.9486 -1.7199 H 0 0 0 0 0 0 0 0 0 0 0 0	2.5789 5.6952 -1.6448 O 0 0 0 0 0 0 0 0 0 0 0 0		35 36 2 0 0 0 0	12 25 1 0 0 0 0	0.0960 5.0978 2.5854 O 0 0 0 0 0 0 0 0 0 0 0 0
-4.1960 0.1892 0.4342 H 0 0 0 0 0 0 0 0 0 0 0 0	-2.5455 -4.5742 -3.6447 H 0 0 0 0 0 0 0 0 0 0 0 0		35 37 2 0 0 0 0	12 26 1 0 0 0 0	2.3533 4.5985 2.3838 Na 0 0 0 0 0 0 0 0 0 0 0 0
-0.6202 -2.0990 -2.0045 H 0 0 0 0 0 0 0 0 0 0 0 0	-2.4504 -2.5386 -1.3960 H 0 0 0 0 0 0 0 0 0 0 0 0		44 45 4 0 0 0 0	13 14 1 0 0 0 0	2.5859 0.7808 -1.6898 H 0 0 0 0 0 0 0 0 0 0 0 0
-1.8458 6.9700 -0.4695 H 0 0 0 0 0 0 0 0 0 0 0 0	-0.3234 -1.9839 -2.0750 H 0 0 0 0 0 0 0 0 0 0 0 0		44 49 4 0 0 0 0	13 27 1 0 0 0 0	3.2422 1.1219 -3.2957 H 0 0 0 0 0 0 0 0 0 0 0 0
-1.9520 6.4096 1.2170 H 0 0 0 0 0 0 0 0 0 0 0 0	0.1174 -4.0997 -1.0956 H 0 0 0 0 0 0 0 0 0 0 0 0		44 59 1 0 0 0 0	13 28 1 0 0 0 0	-3.0461 -5.2208 0.3380 H 0 0 0 0 0 0 0 0 0 0 0 0
0.8088 1.1427 -3.7703 H 0 0 0 0 0 0 0 0 0 0 0 0	-1.7296 -6.1959 -2.1257 H 0 0 0 0 0 0 0 0 0 0 0 0		45 46 4 0 0 0 0	14 15 1 0 0 0 0	-2.7970 -5.6220 -1.3907 H 0 0 0 0 0 0 0 0 0 0 0 0
-0.3180 -0.0700 -4.4371 H 0 0 0 0 0 0 0 0 0 0 0 0	0.0383 -0.5274 -5.3495 H 0 0 0 0 0 0 0 0 0 0 0 0		45 51 1 0 0 0 0	14 29 1 0 0 0 0	-2.1125 4.9595 1.2803 H 0 0 0 0 0 0 0 0 0 0 0 0
-3.9207 -3.3550 2.1100 H 0 0 0 0 0 0 0 0 0 0 0 0	0.3830 -0.1009 -2.3327 H 0 0 0 0 0 0 0 0 0 0 0 0		46 47 4 0 0 0 0	14 30 1 0 0 0 0	-1.5163 6.4314 0.4615 H 0 0 0 0 0 0 0 0 0 0 0 0
-2.9436 -4.7084 1.5037 H 0 0 0 0 0 0 0 0 0 0 0 0	2.5048 -0.1237 -2.4453 H 0 0 0 0 0 0 0 0 0 0 0 0		46 50 1 0 0 0 0	15 31 1 0 0 0 0	1 2 4 0 0 0 0
-3.5610 4.8691 0.4205 H 0 0 0 0 0 0 0 0 0 0 0 0	2.7507 -0.2516 -5.4901 H 0 0 0 0 0 0 0 0 0 0 0 0		47 48 4 0 0 0 0	32 33 1 0 0 0 0	1 6 4 0 0 0 0
1.7868 -0.4709 -2.6013 H 0 0 0 0 0 0 0 0 0 0 0 0	1.6781 -2.0382 -3.2647 H 0 0 0 0 0 0 0 0 0 0 0 0		47 52 1 0 0 0 0	32 37 1 0 0 0 0	1 16 1 0 0 0 0
-5.0847 -5.5668 0.8184 H 0 0 0 0 0 0 0 0 0 0 0 0	2.9377 1.4320 -1.4384 H 0 0 0 0 0 0 0 0 0 0 0 0		48 49 4 0 0 0 0	32 52 1 0 0 0 0	2 3 4 0 0 0 0
-0.1930 4.7564 2.6252 H 0 0 0 0 0 0 0 0 0 0 0 0	1.7532 3.2523 -1.7141 H 0 0 0 0 0 0 0 0 0 0 0 0		48 60 1 0 0 0 0	32 68 1 0 0 0 0	2 8 1 0 0 0 0
1.2108 5.8696 2.7201 H 0 0 0 0 0 0 0 0 0 0 0 0	4.2442 4.8312 -2.4186 H 0 0 0 0 0 0 0 0 0 0 0 0		49 55 1 0 0 0 0	33 34 1 0 0 0 0	3 4 4 0 0 0 0
1.4358 4.1012 2.9640 H 0 0 0 0 0 0 0 0 0 0 0 0	3.3738 4.4199 0.4548 H 0 0 0 0 0 0 0 0 0 0 0 0		50 77 1 0 0 0 0	33 53 1 0 0 0 0	3 7 1 0 0 0 0
-4.2726 -3.2846 -4.6234 H 0 0 0 0 0 0 0 0 0 0 0 0	5.5486 2.8771 -2.0816 H 0 0 0 0 0 0 0 0 0 0 0 0		51 53 1 0 0 0 0	33 69 1 0 0 0 0	4 5 4 0 0 0 0
-6.0247 -3.1197 -4.2977 H 0 0 0 0 0 0 0 0 0 0 0 0	-4.1245 -4.3504 -1.2780 H 0 0 0 0 0 0 0 0 0 0 0 0		52 54 1 0 0 0 0	34 35 1 0 0 0 0	4 9 1 0 0 0 0
-5.2923 -4.7488 -4.4853 H 0 0 0 0 0 0 0 0 0 0 0 0	-2.7650 -1.7123 -3.9821 H 0 0 0 0 0 0 0 0 0 0 0 0		53 61 1 0 0 0 0	34 38 1 0 0 0 0	5 6 4 0 0 0 0
-0.8059 -4.3988 -3.2849 H 0 0 0 0 0 0 0 0 0 0 0 0	0.9320 -3.3330 -4.8988 H 0 0 0 0 0 0 0 0 0 0 0 0		53 62 1 0 0 0 0	34 70 1 0 0 0 0	5 17 1 0 0 0 0
1 2 1 0 0 0 0	4.0319 -1.8235 -3.4847 H 0 0 0 0 0 0 0 0 0 0 0 0		53 63 1 0 0 0 0	35 36 1 0 0 0 0	6 12 1 0 0 0 0
1 6 1 0 0 0 0	1.8849 2.9109 -3.9941 H 0 0 0 0 0 0 0 0 0 0 0 0		54 64 1 0 0 0 0	36 37 1 0 0 0 0	7 34 1 0 0 0 0
1 21 1 0 0 0 0	0.8599 -5.9605 -3.3458 H 0 0 0 0 0 0 0 0 0 0 0 0		54 65 1 0 0 0 0	36 59 1 0 0 0 0	8 10 1 0 0 0 0
1 37 1 0 0 0 0	0.4643 -6.6624 -1.7572 H 0 0 0 0 0 0 0 0 0 0 0 0		54 66 1 0 0 0 0	36 71 1 0 0 0 0	9 11 1 0 0 0 0
2 3 1 0 0 0 0	-1.8911 0.5974 -3.2888 H 0 0 0 0 0 0 0 0 0 0 0 0		55 56 1 0 0 0 0	37 54 1 0 0 0 0	10 18 1 0 0 0 0
2 22 1 0 0 0 0	-0.9845 1.8403 -4.2339 H 0 0 0 0 0 0 0 0 0 0 0 0		55 67 1 0 0 0 0	37 72 1 0 0 0 0	10 19 1 0 0 0 0
2 38 1 0 0 0 0	5.5412 0.3801 -2.1884 H 0 0 0 0 0 0 0 0 0 0 0 0		55 68 1 0 0 0 0	38 39 1 0 0 0 0	10 20 1 0 0 0 0
3 4 1 0 0 0 0	4.5985 0.3742 -0.6829 H 0 0 0 0 0 0 0 0 0 0 0 0		56 57 1 0 0 0 0	39 40 1 0 0 0 0	11 21 1 0 0 0 0
3 7 1 0 0 0 0	-0.3081 -5.8467 0.5690 H 0 0 0 0 0 0 0 0 0 0 0 0		56 69 1 0 0 0 0	39 44 1 0 0 0 0	11 22 1 0 0 0 0
3 39 1 0 0 0 0	-1.5419 -7.0465 0.0166 H 0 0 0 0 0 0 0 0 0 0 0 0		56 70 1 0 0 0 0	39 73 1 0 0 0 0	11 23 1 0 0 0 0
4 5 1 0 0 0 0	-1.8873 -5.9598 1.3938 H 0 0 0 0 0 0 0 0 0 0 0 0		57 58 1 0 0 0 0	40 41 1 0 0 0 0	12 13 1 0 0 0 0
5 6 1 0 0 0 0	4.4469 6.9835 -0.3593 H 0 0 0 0 0 0 0 0 0 0 0 0		57 71 1 0 0 0 0	40 60 1 0 0 0 0	12 24 1 0 0 0 0
5 28 1 0 0 0 0	5.9644 6.7930 0.5836 H 0 0 0 0 0 0 0 0 0 0 0 0		57 72 1 0 0 0 0	40 74 1 0 0 0 0	12 25 1 0 0 0 0
5 40 1 0 0 0 0	4.3957 6.2945 1.2923 H 0 0 0 0 0 0 0 0 0 0 0 0		58 73 1 0 0 0 0	41 42 1 0 0 0 0	13 14 1 0 0 0 0
6 23 1 0 0 0 0	1.7175 5.4202 -1.2640 H 0 0 0 0 0 0 0 0 0 0 0 0		73 74 1 0 0 0 0	42 43 1 0 0 0 0	13 26 1 0 0 0 0
6 41 1 0 0 0 0	2.9331 -4.5678 -2.3166 C 0 0 0 0 0 0 0 0 0 0 0 0		73 82 1 0 0 0 0	42 45 1 0 0 0 0	13 27 1 0 0 0 0
7 8 1 0 0 0 0	3.2328 -3.3840 -1.3925 C 0 0 0 0 0 0 0 0 0 0 0 0		73 83 1 0 0 0 0	42 75 1 0 0 0 0	14 15 1 0 0 0 0
8 9 1 0 0 0 0	2.8728 -3.4387 -0.1810 O 0 0 0 0 0 0 0 0 0 0 0 0		74 75 2 0 0 0 0	43 44 1 0 0 0 0	14 28 1 0 0 0 0
8 13 1 0 0 0 0	3.8867 -2.4118 -1.8578 O 0 0 0 0 0 0 0 0 0 0 0 0		74 76 2 0 0 0 0	43 56 1 0 0 0 0	14 29 1 0 0 0 0
8 42 1 0 0 0 0	4.0029 -1.4533 0.3280 Na 0 0 0 0 0 0 0 0 0 0 0 0		77 78 1 0 0 0 0	43 76 1 0 0 0 0	15 30 1 0 0 0 0
9 10 1 0 0 0 0	-1.6560 3.1856 -2.1078 C 0 0 0 0 0 0 0 0 0 0 0 0		77 84 1 0 0 0 0	44 55 1 0 0 0 0	30 31 1 0 0 0 0
9 29 1 0 0 0 0	-0.7783 4.3429 -2.5898 C 0 0 0 0 0 0 0 0 0 0 0 0		77 85 1 0 0 0 0	44 77 1 0 0 0 0	30 39 1 0 0 0 0
9 43 1 0 0 0 0	-0.7302 4.5602 -3.8246 O 0 0 0 0 0 0 0 0 0 0 0 0		78 79 2 0 0 0 0	45 46 1 0 0 0 0	30 40 1 0 0 0 0
10 11 1 0 0 0 0	-0.0687 4.9174 -1.7099 O 0 0 0 0 0 0 0 0 0 0 0 0		78 80 2 0 0 0 0	46 47 1 0 0 0 0	31 32 2 0 0 0 0
11 12 1 0 0 0 0	1.2126 5.6495 -3.6121 Na 0 0 0 0 0 0 0 0 0 0 0 0		M END	46 51 1 0 0 0 0	31 33 2 0 0 0 0
11 14 1 0 0 0 0	6.7446 1.3625 0.7394 C 0 0 0 0 0 0 0 0 0 0 0 0			46 78 1 0 0 0 0	34 35 1 0 0 0 0
11 44 1 0 0 0 0	5.5828 1.1531 1.7202 C 0 0 0 0 0 0 0 0 0 0 0 0			47 48 1 0 0 0 0	34 41 1 0 0 0 0
12 13 1 0 0 0 0	4.7976 0.1500 1.5473 O 0 0 0 0 0 0 0 0 0 0 0 0			47 57 1 0 0 0 0	34 42 1 0 0 0 0
12 25 1 0 0 0 0	5.4103 2.0248 2.6001 O 0 0 0 0 0 0 0 0 0 0 0 0			47 79 1 0 0 0 0	35 36 2 0 0 0 0
12 45 1 0 0 0 0	3.1964 1.6210 2.2619 Na 0 0 0 0 0 0 0 0 0 0 0 0			48 49 1 0 0 0 0	35 37 2 0 0 0 0
13 24 1 0 0 0 0	2.5438 -4.1803 -3.2737 H 0 0 0 0 0 0 0 0 0 0 0 0			48 67 1 0 0 0 0	37127 1 0 0 0 0
13 46 1 0 0 0 0	3.9081 -5.0367 -2.5431 H 0 0 0 0 0 0 0 0 0 0 0 0			48 80 1 0 0 0 0	44 45 1 0 0 0 0
14 15 1 0 0 0 0	-1.9357 3.3252 -1.0588 H 0 0 0 0 0 0 0 0 0 0 0 0			49 50 1 0 0 0 0	44 49 1 0 0 0 0
15 16 1 0 0 0 0	-2.5676 3.0774 -2.7151 H 0 0 0 0 0 0 0 0 0 0 0 0			49 58 1 0 0 0 0	44 64 1 0 0 0 0
15 20 1 0 0 0 0	6.8685 2.4507 0.6295 H 0 0 0 0 0 0 0 0 0 0 0 0			49 81 1 0 0 0 0	44 80 1 0 0 0 0
15 47 1 0 0 0 0	7.6639 0.9606 1.1943 H 0 0 0 0 0 0 0 0 0 0 0 0			50 51 1 0 0 0 0	45 46 1 0 0 0 0
16 17 1 0 0 0 0	1 2 1 0 0 0 0			51 61 1 0 0 0 0	45 65 1 0 0 0 0
16 26 1 0 0 0 0	1 6 1 0 0 0 0			51 82 1 0 0 0 0	45 81 1 0 0 0 0
16 48 1 0 0 0 0	1 21 1 0 0 0 0			52 83 1 0 0 0 0	46 47 1 0 0 0 0
17 18 1 0 0 0 0	1 37 1 0 0 0 0			53 84 1 0 0 0 0	46 50 1 0 0 0 0
17 36 1 0 0 0 0	2 3 1 0 0 0 0			54 65 1 0 0 0 0	46 82 1 0 0 0 0
17 49 1 0 0 0 0	2 22 1 0 0 0 0			55 85 1 0 0 0 0	47 48 1 0 0 0 0
18 19 1 0 0 0 0	2 38 1 0 0 0 0			56 86 1 0 0 0 0	48 49 1 0 0 0 0
18 27 1 0 0 0 0	3 4 1 0 0 0 0			57 87 1 0 0 0 0	48 71 1 0 0 0 0
18 50 1 0 0 0 0	3 7 1 0 0 0 0			58 66 1 0 0 0 0	48 83 1 0 0 0 0
19 20 1 0 0 0 0	3 39 1 0 0 0 0			59 62 1 0 0 0 0	49 66 1 0 0 0 0
20 30 1 0 0 0 0	4 5 1 0 0 0 0			59 88 1 0 0 0 0	49 84 1 0 0 0 0
20 51 1 0 0 0 0	5 6 1 0 0 0 0			59 89 1 0 0 0 0	50 51 1 0 0 0 0
21 52 1 0 0 0 0	5 28 1 0 0 0 0			60 63 1 0 0 0 0	51 52 1 0 0 0 0
22 53 1 0 0 0 0	5 40 1 0 0 0 0			60 90 1 0 0 0 0	51 56 1 0 0 0 0
23 34 1 0 0 0 0	6 23 1 0 0 0 0			60 91 1 0 0 0 0	51 85 1 0 0 0 0
24 54 1 0 0 0 0	6 41 1 0 0 0 0			61 64 1 0 0 0 0	52 53 1 0 0 0 0
25 55 1 0 0 0 0	7 8 1 0 0 0 0			61 92 1 0 0 0 0	52 72 1 0 0 0 0
26 56 1 0 0 0 0	8 9 1 0 0 0 0			61 93 1 0 0 0 0	52 86 1 0 0 0 0
27 35 1 0 0 0 0	8 13 1 0 0 0 0			62 94 1 0 0 0 0	53 54 1 0 0 0 0
28 31 1 0 0 0 0	8 42 1 0 0 0 0			63 95 1 0 0 0 0	54 55 1 0 0 0 0
28 57 1 0 0 0 0	9 10 1 0 0 0 0			64 96 1 0 0 0 0	54 57 1 0 0 0 0
28 58 1 0 0 0 0	9 29 1 0 0 0 0			65 97 1 0 0 0 0	54 87 1 0 0 0 0
29 32 1 0 0 0 0	9 43 1 0 0 0 0			65 98 1 0 0 0 0	55 56 1 0 0 0 0
29 59 1 0 0 0 0	10 11 1 0 0 0 0			65 99 1 0 0 0 0	55 68 1 0 0 0 0
29 60 1 0 0 0 0	11 12 1 0 0 0 0			66100 1 0 0 0 0	55 88 1 0 0 0 0
30 33 1 0 0 0 0	11 14 1 0 0 0 0			66101 1 0 0 0 0	56 67 1 0 0 0 0
30 61 1 0 0 0 0	11 44 1 0 0 0 0			66102 1 0 0 0 0	56 89 1 0 0 0 0
30 62 1 0 0 0 0	12 13 1 0 0 0 0			67103 1 0 0 0 0	57 58 1 0 0 0 0
31 63 1 0 0 0 0	12 25 1 0 0 0 0			M END	58 59 1 0 0 0 0
32 64 1 0 0 0 0	12 45 1 0 0 0 0				58 63 1 0 0 0 0
33 65 1 0 0 0 0	13 24 1 0 0 0 0				58 90 1 0 0 0 0
34 66 1 0 0 0 0	13 46 1 0 0 0 0				59 60 1 0 0 0 0
34 67 1 0 0 0 0	14 15 1 0 0 0 0				59 69 1 0 0 0 0
34 68 1 0 0 0 0	15 16 1 0 0 0 0				59 91 1 0 0 0 0
35 69 1 0 0 0 0	15 20 1 0 0 0 0				60 61 1 0 0 0 0
35 70 1 0 0 0 0	15 47 1 0 0 0 0				60 79 1 0 0 0 0
35 71 1 0 0 0 0	16 17 1 0 0 0 0				60 92 1 0 0 0 0
36 72 1 0 0 0 0	16 26 1 0 0 0 0				61 62 1 0 0 0 0
73 74 1 0 0 0 0	16 48 1 0 0 0 0				61 70 1 0 0 0 0
73 78 1 0 0 0 0	17 18 1 0 0 0 0				61 93 1 0 0 0 0
73 93 1 0 0 0 0	17 36 1 0 0 0 0				62 63 1 0 0 0 0
73109 1 0 0 0 0	17 49 1 0 0 0 0				63 73 1 0 0 0 0
74 75 1 0 0 0 0	18 19 1 0 0 0 0				63 94 1 0 0 0 0
74 94 1 0 0 0 0	18 27 1 0 0 0 0				64 95 1 0 0 0 0
74110 1 0 0 0 0	18 50 1 0 0 0 0				65 96 1 0 0 0 0
75 76 1 0 0 0 0	19 20 1 0 0 0 0				66 77 1 0 0 0 0
75 79 1 0 0 0 0	20 30 1 0 0 0 0				67 97 1 0 0 0 0
75111 1 0 0 0 0	20 51 1 0 0 0 0				68 98 1 0 0 0 0
76 77 1 0 0 0 0	21 52 1 0 0 0 0				69 99 1 0 0 0 0
77 78 1 0 0 0 0	22 53 1 0 0 0 0				70 78 1 0 0 0 0
77100 1 0 0 0 0	23 34 1 0 0 0 0				71 74 1 0 0 0 0
77112 1 0 0 0 0	24 54 1 0 0 0 0				71100 1 0 0 0 0
78 95 1 0 0 0 0	25 55 1 0 0 0 0				71101 1 0 0 0 0
78113 1 0 0 0 0	26 56 1 0 0 0 0				72 75 1 0 0 0 0
79 80 1 0 0 0 0	27 35 1 0 0 0 0				72102 1 0 0 0 0
80 81 1 0 0 0 0	28 31 1 0 0 0 0				72103 1 0 0 0 0
80 85 1 0 0 0 0	28 57 1 0 0 0 0				73 76 1 0 0 0 0
80114 1 0 0 0 0	28 58 1 0 0 0 0				73104 1 0 0 0 0
81 82 1 0 0 0 0	29 32 1 0 0 0 0				73105 1 0 0 0 0
81101 1 0 0 0 0	29 59 1 0 0 0 0				74113 1 0 0 0 0
81115 1 0 0 0 0	29 60 1 0 0 0 0				75118 1 0 0 0 0
82 83 1 0 0 0 0	30 33 1 0 0 0 0				76123 1 0 0 0 0
83 84 1 0 0 0 0	30 61 1 0 0 0 0				77106 1 0 0 0 0
83 86 1 0 0 0 0	30 62 1 0 0 0 0				77107 1 0 0 0 0
83116 1 0 0 0 0	31 70 1 0 0 0 0				77108 1 0 0 0 0
84 85 1 0 0 0 0	32 75 1 0 0 0 0				78109 1 0 0 0 0
84 97 1 0 0 0 0	33 80 1 0 0 0 0				78110 1 0 0 0 0
84117 1 0 0 0 0	34 63 1 0 0 0 0				78111 1 0 0 0 0
85 96 1 0 0 0 0	34 64 1 0 0 0 0				79112 1 0 0 0 0
85118 1 0 0 0 0	34 65 1 0 0 0 0				113114 1 0 0 0 0
86 87 1 0 0 0 0	35 66 1 0 0 0 0				113128 1 0 0 0 0
87 88 1 0 0 0 0	35 67 1 0 0 0 0				113129 1 0 0 0 0
87 92 1 0 0 0 0	35 68 1 0 0 0 0				114115 2 0 0 0 0
87119 1 0 0 0 0	36 69 1 0 0 0 0				114116 2 0 0 0 0
88 89 1 0 0 0 0	70 71 1 0 0 0 0				117125 1 0 0 0 0
88 98 1 0 0 0 0	70 85 1 0 0 0 0				118119 1 0 0 0 0
88120 1 0 0 0 0	70 86 1 0 0 0 0				118130 1 0 0 0 0
89 90 1 0 0 0 0	71 72 2 0 0 0 0				118131 1 0 0 0 0
89108 1 0 0 0 0	71 73 2 0 0 0 0				119120 2 0 0 0 0
89121 1 0 0 0 0	75 76 1 0 0 0 0				119121 2 0 0 0 0
90 91 1 0 0 0 0	75 87 1 0 0 0 0				123124 1 0 0 0 0
90 99 1 0 0 0 0	75 88 1 0 0 0 0				123132 1 0 0 0 0
90122 1 0 0 0 0	76 77 2 0 0 0 0				123133 1 0 0 0 0
91 92 1 0 0 0 0	76 78 2 0 0 0 0				124125 2 0 0 0 0
92102 1 0 0 0 0	80 81 1 0 0 0 0				124126 2 0 0 0 0
92123 1 0 0 0 0	80 89 1 0 0 0 0				M END
93124 1 0 0 0 0	80 90 1 0 0 0 0
94125 1 0 0 0 0	81 82 2 0 0 0 0
95106 1 0 0 0 0	81 83 2 0 0 0 0
96126 1 0 0 0 0	91 92 1 0 0 0 0
97127 1 0 0 0 0	91 96 1 0 0 0 0
98128 1 0 0 0 0	91111 1 0 0 0 0
99107 1 0 0 0 0	91127 1 0 0 0 0
100103 1 0 0 0 0	92 93 1 0 0 0 0
100129 1 0 0 0 0	92112 1 0 0 0 0
100130 1 0 0 0 0	92128 1 0 0 0 0
101104 1 0 0 0 0	93 94 1 0 0 0 0
101131 1 0 0 0 0	93 97 1 0 0 0 0
101132 1 0 0 0 0	93129 1 0 0 0 0
102105 1 0 0 0 0	94 95 1 0 0 0 0
102133 1 0 0 0 0	95 96 1 0 0 0 0
102134 1 0 0 0 0	95118 1 0 0 0 0
103135 1 0 0 0 0	95130 1 0 0 0 0
104136 1 0 0 0 0	96113 1 0 0 0 0
105137 1 0 0 0 0	96131 1 0 0 0 0
106138 1 0 0 0 0	97 98 1 0 0 0 0
106139 1 0 0 0 0	98 99 1 0 0 0 0
106140 1 0 0 0 0	98103 1 0 0 0 0
107141 1 0 0 0 0	98132 1 0 0 0 0
107142 1 0 0 0 0	99100 1 0 0 0 0
107143 1 0 0 0 0	99119 1 0 0 0 0
108144 1 0 0 0 0	99133 1 0 0 0 0
M END	100101 1 0 0 0 0
	101102 1 0 0 0 0
	101104 1 0 0 0 0
	101134 1 0 0 0 0
	102103 1 0 0 0 0
	102115 1 0 0 0 0
	102135 1 0 0 0 0
	103114 1 0 0 0 0
	103136 1 0 0 0 0
	104105 1 0 0 0 0
	105106 1 0 0 0 0
	105110 1 0 0 0 0
	105137 1 0 0 0 0
	106107 1 0 0 0 0
	106116 1 0 0 0 0
	106138 1 0 0 0 0
	107108 1 0 0 0 0
	107126 1 0 0 0 0
	107139 1 0 0 0 0
	108109 1 0 0 0 0
	108117 1 0 0 0 0
	108140 1 0 0 0 0
	109110 1 0 0 0 0
	110120 1 0 0 0 0
	110141 1 0 0 0 0
	111142 1 0 0 0 0
	112143 1 0 0 0 0
	113124 1 0 0 0 0
	114144 1 0 0 0 0
	115145 1 0 0 0 0
	116146 1 0 0 0 0
	117125 1 0 0 0 0
	118121 1 0 0 0 0
	118147 1 0 0 0 0
	118148 1 0 0 0 0
	119122 1 0 0 0 0
	119149 1 0 0 0 0
	119150 1 0 0 0 0
	120123 1 0 0 0 0
	120151 1 0 0 0 0
	120152 1 0 0 0 0
	121160 1 0 0 0 0
	122165 1 0 0 0 0
	123170 1 0 0 0 0
	124153 1 0 0 0 0
	124154 1 0 0 0 0
	124155 1 0 0 0 0
	125156 1 0 0 0 0
	125157 1 0 0 0 0
	125158 1 0 0 0 0
	126159 1 0 0 0 0
	160161 1 0 0 0 0
	160175 1 0 0 0 0
	160176 1 0 0 0 0
	161162 2 0 0 0 0
	161163 2 0 0 0 0
	164172 1 0 0 0 0
	165166 1 0 0 0 0
	165177 1 0 0 0 0
	165178 1 0 0 0 0
	166167 2 0 0 0 0
	166168 2 0 0 0 0
	170171 1 0 0 0 0
	170179 1 0 0 0 0
	170180 1 0 0 0 0
	171172 2 0 0 0 0
	171173 2 0 0 0 0
	M END

## Sheet: Supplementary Fig. 21
Supplementary Fig. 21. The atomic coordinates of the optimized calculation models of 20 molecules for Cellulose—Cellulose (Cell—Cell), CX-Cellulose—CX-Cellulose (CX-Cell—CX-Cell), Lignin—Lignin (Lig—Lig), CX-Lignin—CX-Lignin (CX-Lig—CX-Lig), Cellulose—Lignin (Cell-Lig) and CX-Cellulose—CX-Lignin (CX-Cell-CX-Lig).
Cell-Cell	CX-Cell-CX-Cell	Lig-Lig	CX-Lig-CX-Lig	Cell-Lig	CX-Cell-CX-Lig
0 0 0 0 0 0 0 0 0 0999 V3000	0 0 0 0 0 0 0 0 0 0999 V3000	620620 0 0 0 0 0 0 0 0999 V2000	860820 0 0 0 0 0 0 0 0999 V2000	0 0 0 0 0 0 0 0 0 0999 V3000	0 0 0 0 0 0 0 0 0 0999 V3000
M V30 BEGIN CTAB	M V30 BEGIN CTAB	6.1487 1.5189 0.3890 C 0 0 0 0 0 0 0 0 0 0	5.2661 10.7251 9.0372 C 0 0 0 0 0 0 0 0 0 0	M V30 BEGIN CTAB	M V30 BEGIN CTAB
M V30 COUNTS 1437 1477 0 0 0	M V30 COUNTS 1800 1754 0 0 0	6.9837 2.4003 -0.3683 C 0 0 0 0 0 0 0 0 0 0	6.1262 9.8228 8.4692 C 0 0 0 0 0 0 0 0 0 0	M V30 COUNTS 1030 1050 0 0 0	M V30 COUNTS 1330 1302 0 0 0
M V30 BEGIN ATOM	M V30 BEGIN ATOM	5.0979 3.7759 -0.6370 C 0 0 0 0 0 0 0 0 0 0	5.6933 8.5231 7.9480 C 0 0 0 0 0 0 0 0 0 0	M V30 BEGIN ATOM	M V30 BEGIN ATOM
M V30 1 C 2.3330 2.1764 2.7428 0 CHG=0	M V30 1 C 13.9463 1.5438 3.6605 0 CHG=0	4.2802 2.9018 0.1357 C 0 0 0 0 0 0 0 0 0 0	4.3697 8.1438 8.0008 C 0 0 0 0 0 0 0 0 0 0	M V30 1 C 15.0437 9.6732 2.1183 0 CHG=0	M V30 1 C 12.3802 5.2145 5.6634 0 CHG=0
M V30 2 C 3.6092 1.6618 2.1017 0 CHG=0	M V30 2 C 14.7244 2.0586 5.1737 0 CHG=0	4.8079 1.7719 0.6587 C 0 0 0 0 0 0 0 0 0 0	3.5413 9.0490 8.6255 C 0 0 0 0 0 0 0 0 0 0	M V30 2 C 13.5856 9.7322 2.6784 0 CHG=0	M V30 2 C 13.3901 5.6475 6.8302 0 CHG=0
M V30 3 C 4.7904 2.6620 2.4075 0 CHG=0	M V30 3 C 14.6313 3.5700 5.4403 0 CHG=0	8.9203 1.1637 0.0189 C 0 0 0 0 0 0 0 0 0 0	3.9692 10.3338 9.1345 C 0 0 0 0 0 0 0 0 0 0	M V30 3 C 12.7435 10.8697 2.0036 0 CHG=0	M V30 3 C 12.6404 5.8830 8.0907 0 CHG=0
M V30 4 O 4.3874 3.7068 3.2582 0 CHG=0	M V30 4 O 13.2544 3.7855 4.8269 0 CHG=0	3.4207 5.3957 -0.6854 C 0 0 0 0 0 0 0 0 0 0	6.6157 7.7139 7.3930 O 0 0 0 0 0 0 0 0 0 0	M V30 4 O 13.5126 11.4419 0.9706 0 CHG=0	M V30 4 O 11.2421 5.7872 7.7541 0 CHG=0
M V30 5 C 3.2928 4.5201 2.8380 0 CHG=0	M V30 5 C 13.0799 3.8963 3.3884 0 CHG=0	3.9907 0.8372 1.5794 C 0 0 0 0 0 0 0 0 0 0	7.4143 10.1249 8.3561 O 0 0 0 0 0 0 0 0 0 0	M V30 5 C 14.6134 12.1043 1.4598 0 CHG=0	M V30 5 C 10.7730 6.6661 6.6667 0 CHG=0
M V30 6 C 2.0972 3.6413 2.3308 0 CHG=0	M V30 6 C 13.6154 2.6656 2.7080 0 CHG=0	2.5263 1.1836 1.7827 C 0 0 0 0 0 0 0 0 0 0	3.9370 6.8918 7.4328 O 0 0 0 0 0 0 0 0 0 0	M V30 6 C 15.6033 11.0821 2.1211 0 CHG=0	M V30 6 C 11.4096 6.3510 5.3648 0 CHG=0
M V30 7 O 5.8305 2.0002 3.0890 0 CHG=0	M V30 7 O 14.9553 3.9814 6.8680 0 CHG=0	1.8269 0.2141 2.7748 C 0 0 0 0 0 0 0 0 0 0	8.0303 11.3224 9.0590 C 0 0 0 0 0 0 0 0 0 0	M V30 7 O 11.5982 10.4193 1.4420 0 CHG=0	M V30 7 O 12.9844 4.8813 9.0733 0 CHG=0
M V30 8 C 7.1444 2.5333 3.1243 0 CHG=0	M V30 8 C 14.5244 5.2131 7.3345 0 CHG=0	0.6161 0.7445 3.2814 O 0 0 0 0 0 0 0 0 0 0	2.5306 6.6092 7.0522 C 0 0 0 0 0 0 0 0 0 0	M V30 8 C 10.4375 11.3187 1.4891 0 CHG=0	M V30 8 C 12.2272 4.6986 10.2162 0 CHG=0
M V30 9 C 7.8280 2.0968 1.8458 0 CHG=0	M V30 9 C 14.5322 6.2820 6.3425 0 CHG=0	6.5414 0.6328 0.8060 H 0 0 0 0 0 0 0 0 0 0	2.9939 11.2620 9.7563 C 0 0 0 0 0 0 0 0 0 0	M V30 9 C 9.7486 11.2703 2.8846 0 CHG=0	M V30 9 C 12.0596 6.0598 10.8240 0 CHG=0
M V30 10 O 9.1745 2.5705 1.8702 0 CHG=0	M V30 10 O 14.1612 7.4384 7.0348 0 CHG=0	3.2452 3.1182 0.3321 H 0 0 0 0 0 0 0 0 0 0	2.0391 12.0645 8.7006 C 0 0 0 0 0 0 0 0 0 0	M V30 10 O 8.5667 12.1296 2.8947 0 CHG=0	M V30 10 O 11.1169 5.9069 11.8059 0 CHG=0
M V30 11 C 9.3619 3.9814 1.9856 0 CHG=0	M V30 11 C 12.7230 7.2820 6.9271 0 CHG=0	8.7212 1.1637 1.1022 H 0 0 0 0 0 0 0 0 0 0	1.0519 12.9304 9.4181 C 0 0 0 0 0 0 0 0 0 0	M V30 11 C 8.8321 13.5144 2.8037 0 CHG=0	M V30 11 C 9.8165 5.4496 11.2915 0 CHG=0
M V30 12 C 8.7408 4.4760 3.2760 0 CHG=0	M V30 12 C 12.5302 6.3519 8.0374 0 CHG=0	3.3698 5.4758 0.4092 H 0 0 0 0 0 0 0 0 0 0	-0.0253 13.4892 8.4916 O 0 0 0 0 0 0 0 0 0 0	M V30 12 C 9.4463 13.7388 1.4097 0 CHG=0	M V30 12 C 9.9113 3.9656 11.0013 0 CHG=0
M V30 13 C 7.2547 4.0719 3.3191 0 CHG=0	M V30 13 C 13.0529 5.0040 7.5762 0 CHG=0	4.4647 0.8816 2.5552 H 0 0 0 0 0 0 0 0 0 0	5.5893 11.7331 9.3877 H 0 0 0 0 0 0 0 0 0 0	M V30 13 C 10.7133 12.7818 1.1492 0 CHG=0	M V30 13 C 10.9144 3.8302 9.9351 0 CHG=0
M V30 14 O 10.7354 4.2275 2.1346 0 CHG=0	M V30 14 O 12.3160 8.5951 7.0052 0 CHG=0	2.0090 1.1390 0.8355 H 0 0 0 0 0 0 0 0 0 0	2.5357 8.7395 8.7018 H 0 0 0 0 0 0 0 0 0 0	M V30 14 O 7.6204 14.2669 2.9919 0 CHG=0	M V30 14 O 8.9528 5.5916 12.2923 0 CHG=0
M V30 15 C 11.5007 4.5739 1.0117 0 CHG=0	M V30 15 C 12.9597 9.4139 6.1503 0 CHG=0	2.4854 2.1993 2.1925 H 0 0 0 0 0 0 0 0 0 0	9.1398 11.1705 9.1775 H 0 0 0 0 0 0 0 0 0 0	M V30 15 C 7.2596 14.6723 4.3418 0 CHG=0	M V30 15 C 8.8199 6.9317 12.6850 0 CHG=0
M V30 16 C 11.8297 3.3490 0.1410 0 CHG=0	M V30 16 C 13.9626 10.5706 7.0878 0 CHG=0	11.6671 11.6211 16.0602 C 0 0 0 0 0 0 0 0 0 0	7.7790 11.5174 10.0822 H 0 0 0 0 0 0 0 0 0 0	M V30 16 C 6.8519 13.5182 5.2279 0 CHG=0	M V30 16 C 9.9610 7.3788 13.7373 0 CHG=0
M V30 17 C 12.7615 2.4325 0.9961 0 CHG=0	M V30 17 C 14.3321 11.8077 6.3560 0 CHG=0	11.2671 12.9109 15.8391 C 0 0 0 0 0 0 0 0 0 0	7.7030 12.1989 8.4752 H 0 0 0 0 0 0 0 0 0 0	M V30 17 C 5.7105 12.8478 4.5361 0 CHG=0	M V30 17 C 9.5409 8.3492 14.7718 0 CHG=0
M V30 18 C 14.0786 3.2061 1.3518 0 CHG=0	M V30 18 C 13.6848 11.7153 4.7825 0 CHG=0	12.2547 13.9420 15.6299 C 0 0 0 0 0 0 0 0 0 0	2.1249 6.4094 7.9352 H 0 0 0 0 0 0 0 0 0 0	M V30 18 C 4.5058 13.8975 4.4746 0 CHG=0	M V30 18 C 8.0182 8.5323 14.8216 0 CHG=0
M V30 19 O 13.9411 4.5780 1.0881 0 CHG=0	M V30 19 O 12.7298 10.5613 4.2051 0 CHG=0	13.6040 13.6431 15.5943 C 0 0 0 0 0 0 0 0 0 0	2.4376 5.7117 6.3478 H 0 0 0 0 0 0 0 0 0 0	M V30 19 O 4.8609 15.1755 4.8569 0 CHG=0	M V30 19 O 7.2369 8.2285 13.6362 0 CHG=0
M V30 20 C 12.8068 5.1685 1.6564 0 CHG=0	M V30 20 C 11.9159 9.9474 5.0244 0 CHG=0	13.9931 12.3539 15.8387 C 0 0 0 0 0 0 0 0 0 0	1.9511 7.4272 6.5582 H 0 0 0 0 0 0 0 0 0 0	M V30 20 C 6.0286 15.6699 4.2408 0 CHG=0	M V30 20 C 7.4117 6.9341 13.1775 0 CHG=0
M V30 21 O 1.2233 1.3841 2.2928 0 CHG=0	M V30 21 O 14.6908 0.6340 3.0614 0 CHG=3	13.0189 11.3313 16.0897 C 0 0 0 0 0 0 0 0 0 0	3.5600 11.9714 10.5497 H 0 0 0 0 0 0 0 0 0 0	M V30 21 O 15.8394 8.7615 2.8559 0 CHG=0	M V30 21 O 13.0796 5.0367 4.5151 0 CHG=0
M V30 22 O 3.9226 0.3814 2.6006 0 CHG=0	M V30 22 O 14.0835 1.3499 6.0733 0 CHG=3	11.9152 15.2322 15.4721 O 0 0 0 0 0 0 0 0 0 0	2.3527 10.6438 10.2343 H 0 0 0 0 0 0 0 0 0 0	M V30 22 O 13.0424 8.4745 2.4844 0 CHG=0	M V30 22 O 14.3973 4.7330 7.1211 0 CHG=0
M V30 23 O 1.9673 3.6033 0.9101 0 CHG=0	M V30 23 O 14.8422 3.1207 2.3236 0 CHG=0	9.9639 13.2515 15.8397 O 0 0 0 0 0 0 0 0 0 0	1.4463 11.3723 7.8972 H 0 0 0 0 0 0 0 0 0 0	M V30 23 O 15.8197 11.4641 3.4738 0 CHG=0	M V30 23 O 12.1900 7.4749 4.8754 0 CHG=0
M V30 24 O 6.8198 4.4487 4.5784 0 CHG=0	M V30 24 O 13.0939 4.1148 8.5838 0 CHG=0	14.4984 14.7182 15.3589 O 0 0 0 0 0 0 0 0 0 0	2.6401 12.7065 8.2208 H 0 0 0 0 0 0 0 0 0 0	M V30 24 O 11.0846 12.8562 -0.2122 0 CHG=0	M V30 24 O 11.2194 2.4642 9.9681 0 CHG=0
M V30 25 O 8.8365 5.8808 3.3043 0 CHG=0	M V30 25 O 11.1422 6.0106 8.0453 0 CHG=0	8.9303 12.2574 15.6011 C 0 0 0 0 0 0 0 0 0 0	1.6178 13.7224 10.1284 H 0 0 0 0 0 0 0 0 0 0	M V30 25 O 9.8248 15.0740 1.3767 0 CHG=0	M V30 25 O 8.6506 3.3936 10.5137 0 CHG=0
M V30 26 O 10.6490 2.6915 -0.3263 0 CHG=0	M V30 26 O 13.3421 11.0077 8.1703 0 CHG=3	15.5130 14.5642 14.3429 C 0 0 0 0 0 0 0 0 0 0	0.5645 12.2671 9.9987 H 0 0 0 0 0 0 0 0 0 0	M V30 26 O 7.8999 12.5685 5.5198 0 CHG=0	M V30 26 O 10.5273 6.2508 14.4465 0 CHG=0
M V30 27 O 14.4670 3.0194 2.7116 0 CHG=0	M V30 27 O 13.0738 12.9043 4.5519 0 CHG=0	13.3536 9.9172 16.4229 C 0 0 0 0 0 0 0 0 0 0	0.2126 14.7192 7.9834 C 0 0 0 0 0 0 0 0 0 0	M V30 27 O 3.9434 13.9233 3.1945 0 CHG=0	M V30 27 O 7.5733 7.7663 15.9254 0 CHG=0
M V30 28 C 2.9899 5.3543 4.0848 0 CHG=0	M V30 28 C 11.5544 4.0233 2.8261 0 CHG=0	14.6764 9.4563 15.7974 C 0 0 0 0 0 0 0 0 0 0	0.0415 14.5108 6.3785 C 0 0 0 0 0 0 0 0 0 0	M V30 28 C 15.2907 12.8389 0.3202 0 CHG=0	M V30 28 C 9.2508 6.4266 6.5730 0 CHG=0
M V30 29 C 7.9246 0.5703 1.7394 0 CHG=0	M V30 29 C 15.8880 6.6858 5.9679 0 CHG=0	14.7522 7.9281 15.8415 C 0 0 0 0 0 0 0 0 0 0	0.8683 15.1391 5.8835 O 0 5 0 0 0 0 0 0 0 0	M V30 29 C 9.3560 9.8583 3.2040 0 CHG=0	M V30 29 C 13.3766 6.5749 11.5523 0 CHG=0
M V30 30 C 12.9343 6.6811 1.4648 0 CHG=0	M V30 30 C 10.9787 8.7623 4.0698 0 CHG=0	15.1521 7.4896 17.1116 O 0 0 0 0 0 0 0 0 0 0	-0.8818 13.7356 5.7812 O 0 0 0 0 0 0 0 0 0 0	M V30 30 C 6.2686 16.9980 4.9602 0 CHG=0	M V30 30 C 6.4213 6.6624 11.9591 0 CHG=0
M V30 31 O 4.1042 6.1386 4.4885 0 CHG=0	M V30 31 O 11.3397 5.4051 2.7969 0 CHG=3	10.9154 10.8194 16.2398 H 0 0 0 0 0 0 0 0 0 0	6.1965 6.6766 6.3120 C 0 0 0 0 0 0 0 0 0 0	M V30 31 O 8.7845 9.8896 4.5198 0 CHG=0	M V30 31 O 8.7714 6.9930 7.7092 0 CHG=0
M V30 32 O 8.3889 0.2072 0.4738 0 CHG=0	M V30 32 O 15.5704 6.7348 4.5188 0 CHG=0	15.0492 12.1692 15.8447 H 0 0 0 0 0 0 0 0 0 0	7.2865 6.6039 5.3831 C 0 0 0 0 0 0 0 0 0 0	M V30 32 O 5.2478 17.9889 4.7002 0 CHG=0	M V30 32 O 13.8064 7.7886 10.9168 0 CHG=0
M V30 33 O 14.1134 7.1444 2.1382 0 CHG=0	M V30 33 O 9.7810 9.2112 3.2915 0 CHG=3	12.7351 15.8098 15.4290 H 0 0 0 0 0 0 0 0 0 0	7.9587 5.4504 5.3533 O 0 5 0 0 0 0 0 0 0 0	M V30 33 C 15.9466 12.8473 3.7762 0 CHG=0	M V30 33 O 5.0594 6.6224 12.2632 0 CHG=0
M V30 34 C 1.3956 4.7430 0.2700 0 CHG=0	M V30 34 C 14.7910 2.9765 0.8885 0 CHG=0	7.9889 12.7597 15.6534 H 0 0 0 0 0 0 0 0 0 0	7.4213 7.6153 4.7955 O 0 0 0 0 0 0 0 0 0 0	M V30 34 C 3.3647 12.7186 2.8221 0 CHG=0	M V30 34 C 12.0538 7.7375 3.4607 0 CHG=0
M V30 35 C 15.1462 1.7967 2.9651 0 CHG=0	M V30 35 C 12.4736 12.9477 3.1223 0 CHG=0	8.8827 11.4729 16.3519 H 0 0 0 0 0 0 0 0 0 0	8.4049 5.6363 7.5355 Na 0 3 0 0 0 0 0 0 0 0	M V30 35 O 5.2783 11.7683 5.2913 0 CHG=0	M V30 35 C 6.2706 8.0761 16.2556 0 CHG=0
M V30 36 O 13.1597 1.2689 0.3345 0 CHG=0	M V30 36 O 15.7861 12.0533 6.5467 0 CHG=0	9.0651 11.8024 14.6109 H 0 0 0 0 0 0 0 0 0 0	1.2394 15.0812 8.4248 H 0 0 0 0 0 0 0 0 0 0	M V30 36 H 15.0685 9.2740 1.0833 0 CHG=0	M V30 36 O 10.1788 9.6188 14.5558 0 CHG=0
M V30 37 H 2.4345 2.0708 3.8348 0 CHG=0	M V30 37 H 12.9588 0.9799 3.6875 0 CHG=0	16.2772 13.9010 14.6628 H 0 0 0 0 0 0 0 0 0 0	-0.5540 15.4703 8.2466 H 0 0 0 0 0 0 0 0 0 0	M V30 37 H 13.5823 9.9751 3.7608 0 CHG=0	M V30 37 H 11.8214 4.2715 5.8994 0 CHG=0
M V30 38 H 3.4152 1.6127 1.0053 0 CHG=0	M V30 38 H 15.8178 1.8975 5.3670 0 CHG=0	15.9795 15.5608 14.1683 H 0 0 0 0 0 0 0 0 0 0	5.2146 6.9518 5.6906 H 0 0 0 0 0 0 0 0 0 0	M V30 38 H 12.4901 11.6597 2.7911 0 CHG=0	M V30 38 H 13.8813 6.5979 6.4997 0 CHG=0
M V30 39 H 5.1158 3.0978 1.4504 0 CHG=0	M V30 39 H 15.3421 4.1359 4.9326 0 CHG=0	15.0734 14.1723 13.4181 H 0 0 0 0 0 0 0 0 0 0	6.1509 5.7133 6.7349 H 0 0 0 0 0 0 0 0 0 0	M V30 39 H 14.2149 12.8589 2.2173 0 CHG=0	M V30 39 H 12.9369 6.8930 8.4667 0 CHG=0
M V30 40 H 3.5866 5.1941 2.0279 0 CHG=0	M V30 40 H 13.7128 4.8221 3.2594 0 CHG=0	12.5342 9.2399 16.0806 H 0 0 0 0 0 0 0 0 0 0	10.1652 7.3424 13.7939 Na 0 3 0 0 0 0 0 0 0 0	M V30 40 H 16.5781 11.0062 1.5688 0 CHG=0	M V30 40 H 11.0310 7.6997 6.9417 0 CHG=0
M V30 41 H 1.1567 4.0077 2.7338 0 CHG=0	M V30 41 H 12.8355 2.1893 1.7772 0 CHG=0	13.3741 9.8295 17.5138 H 0 0 0 0 0 0 0 0 0 0	10.5795 3.3285 12.2880 C 0 0 0 0 0 0 0 0 0 0	M V30 41 H 9.7779 10.9349 0.7299 0 CHG=0	M V30 41 H 10.6293 6.0494 4.5883 0 CHG=0
M V30 42 H 7.6469 2.0571 3.9991 0 CHG=0	M V30 42 H 15.2549 5.5865 8.3339 0 CHG=0	15.5329 9.9290 16.3091 H 0 0 0 0 0 0 0 0 0 0	10.7042 3.4223 10.9358 C 0 0 0 0 0 0 0 0 0 0	M V30 42 H 10.4145 11.6118 3.6672 0 CHG=0	M V30 42 H 12.8562 4.1029 10.9467 0 CHG=0
M V30 43 H 7.2817 2.4989 0.9547 0 CHG=0	M V30 43 H 13.7353 5.9758 5.3757 0 CHG=0	14.7491 9.7425 14.7434 H 0 0 0 0 0 0 0 0 0 0	9.5718 3.7804 9.9541 C 0 0 0 0 0 0 0 0 0 0	M V30 43 H 9.5419 13.7821 3.5771 0 CHG=0	M V30 43 H 11.7028 6.8043 10.0507 0 CHG=0
M V30 44 H 8.9170 4.4923 1.0910 0 CHG=0	M V30 44 H 12.1768 6.7287 5.8988 0 CHG=0	15.4787 7.6187 15.0672 H 0 0 0 0 0 0 0 0 0 0	8.3077 4.0369 10.3620 C 0 0 0 0 0 0 0 0 0 0	M V30 44 H 8.7080 13.5488 0.6436 0 CHG=0	M V30 44 H 9.5007 6.0582 10.3760 0 CHG=0
M V30 45 H 9.2874 4.0279 4.1391 0 CHG=0	M V30 45 H 13.1434 6.8059 9.0704 0 CHG=0	13.7682 7.4505 15.6234 H 0 0 0 0 0 0 0 0 0 0	8.1998 3.9376 11.7192 C 0 0 0 0 0 0 0 0 0 0	M V30 45 H 11.5032 13.1563 1.7763 0 CHG=0	M V30 45 H 10.2688 3.4403 11.9402 0 CHG=0
M V30 46 H 6.6906 4.6065 2.5125 0 CHG=0	M V30 46 H 12.3153 4.5480 6.6062 0 CHG=0	15.7933 6.8064 16.9607 H 0 0 0 0 0 0 0 0 0 0	9.3409 3.6116 12.6897 C 0 0 0 0 0 0 0 0 0 0	M V30 46 H 8.1046 15.1575 4.7843 0 CHG=0	M V30 46 H 10.4019 4.0813 8.9507 0 CHG=0
M V30 47 H 10.9476 5.3102 0.3854 0 CHG=0	M V30 47 H 13.5544 8.8020 5.5899 0 CHG=0	12.0054 14.1200 10.2600 C 0 0 0 0 0 0 0 0 0 0	9.6055 3.9080 8.6013 O 0 0 0 0 0 0 0 0 0 0	M V30 47 H 6.4814 13.9643 6.1957 0 CHG=0	M V30 47 H 8.8553 7.6279 11.8009 0 CHG=0
M V30 48 H 12.2524 2.1691 1.9172 0 CHG=0	M V30 48 H 14.9437 10.1850 7.5397 0 CHG=0	13.2852 14.2655 10.7745 C 0 0 0 0 0 0 0 0 0 0	11.9341 3.1930 10.5497 O 0 0 0 0 0 0 0 0 0 0	M V30 48 H 6.0503 12.4893 3.5229 0 CHG=0	M V30 48 H 10.7672 7.9101 13.2055 0 CHG=0
M V30 49 H 14.8687 2.8500 0.7044 0 CHG=0	M V30 49 H 14.0126 12.7015 6.8643 0 CHG=0	14.1637 13.2442 10.5569 C 0 0 0 0 0 0 0 0 0 0	7.2487 4.4561 9.3891 O 0 0 0 0 0 0 0 0 0 0	M V30 49 H 3.7356 13.6331 5.2217 0 CHG=0	M V30 49 H 9.9293 7.9826 15.7751 0 CHG=0
M V30 50 H 12.8394 4.9499 2.7367 0 CHG=0	M V30 50 H 14.5177 11.6611 4.2252 0 CHG=0	13.7349 12.0601 9.8936 C 0 0 0 0 0 0 0 0 0 0	13.1398 3.8239 11.3025 C 0 0 0 0 0 0 0 0 0 0	M V30 50 H 5.8495 15.8472 3.1800 0 CHG=0	M V30 50 H 7.8672 9.6009 14.9603 0 CHG=0
M V30 51 H 1.0294 1.6141 1.3615 0 CHG=0	M V30 51 H 11.2949 10.6645 5.4292 0 CHG=0	12.4344 11.8976 9.4439 C 0 0 0 0 0 0 0 0 0 0	6.1475 5.1791 9.8452 C 0 0 0 0 0 0 0 0 0 0	M V30 51 H 15.7568 9.0157 3.7994 0 CHG=0	M V30 51 H 7.2871 6.1761 13.9952 0 CHG=0
M V30 52 H 3.1079 -0.1451 2.6008 0 CHG=0	M V30 52 H 15.6657 1.0248 3.2904 0 CHG=0	11.5690 12.9406 9.6107 C 0 0 0 0 0 0 0 0 0 0	9.2855 3.7977 14.1982 C 0 0 0 0 0 0 0 0 0 0	M V30 52 H 13.5488 7.8480 3.0273 0 CHG=0	M V30 52 H 13.7381 5.7755 4.4295 0 CHG=0
M V30 53 H 5.8451 4.5215 4.5421 0 CHG=0	M V30 53 H 14.4895 0.5004 6.1083 0 CHG=0	15.4362 13.3509 11.0367 O 0 0 0 0 0 0 0 0 0 0	9.6625 5.2490 14.7218 C 0 0 0 0 0 0 0 0 0 0	M V30 53 H 12.0477 12.9037 -0.3324 0 CHG=0	M V30 53 H 14.1139 4.0745 7.8080 0 CHG=0
M V30 54 H 9.7449 6.1834 3.5044 0 CHG=0	M V30 54 H 12.3311 4.2126 9.0185 0 CHG=0	13.7098 15.3533 11.5315 O 0 0 0 0 0 0 0 0 0 0	9.8382 5.5577 16.2739 C 0 0 0 0 0 0 0 0 0 0	M V30 54 H 9.8608 15.3031 0.4264 0 CHG=0	M V30 54 H 11.1747 2.1964 9.0212 0 CHG=0
M V30 55 H 10.1124 2.4787 0.4405 0 CHG=0	M V30 55 H 10.8637 6.5274 8.8173 0 CHG=0	14.6772 11.1175 9.7887 O 0 0 0 0 0 0 0 0 0 0	9.6853 6.9356 16.6576 O 0 0 0 0 0 0 0 0 0 0	M V30 55 H 8.1774 12.0560 4.6993 0 CHG=0	M V30 55 H 8.5596 2.5002 10.9382 0 CHG=0
M V30 56 H 2.7881 4.6656 4.9059 0 CHG=0	M V30 56 H 12.9209 10.1997 8.4562 0 CHG=0	12.7478 15.9626 12.3769 C 0 0 0 0 0 0 0 0 0 0	11.4576 3.0695 13.0407 H 0 0 0 0 0 0 0 0 0 0	M V30 56 H 16.2813 13.1039 0.6571 0 CHG=0	M V30 56 H 10.6414 5.6168 13.7612 0 CHG=0
M V30 57 H 2.1021 5.9713 3.8691 0 CHG=0	M V30 57 H 10.9611 3.5835 3.5067 0 CHG=0	14.2666 9.7319 9.6856 C 0 0 0 0 0 0 0 0 0 0	7.2284 4.1636 12.0340 H 0 0 0 0 0 0 0 0 0 0	M V30 57 H 10.2648 9.1748 3.1237 0 CHG=0	M V30 57 H 9.0098 5.3413 6.5604 0 CHG=0
M V30 58 H 6.9325 0.1198 1.8305 0 CHG=0	M V30 58 H 11.1927 3.4806 1.7772 0 CHG=0	10.1309 12.7986 9.1911 C 0 0 0 0 0 0 0 0 0 0	13.9273 3.0611 11.5769 H 0 0 0 0 0 0 0 0 0 0	M V30 58 H 8.6302 9.5322 2.4773 0 CHG=0	M V30 58 H 8.7990 6.8999 5.6475 0 CHG=0
M V30 59 H 8.6109 0.2035 2.5434 0 CHG=0	M V30 59 H 16.6052 5.9469 6.2573 0 CHG=0	9.9189 12.0308 7.8773 C 0 0 0 0 0 0 0 0 0 0	12.9632 4.4344 12.2205 H 0 0 0 0 0 0 0 0 0 0	M V30 59 H 7.2131 17.3520 4.5789 0 CHG=0	M V30 59 H 14.1466 5.8298 11.5510 0 CHG=0
M V30 60 H 12.0872 7.1755 1.9091 0 CHG=0	M V30 60 H 16.3317 7.6674 6.5485 0 CHG=0	8.4392 11.9635 7.5381 C 0 0 0 0 0 0 0 0 0 0	13.5004 4.4677 10.6264 H 0 0 0 0 0 0 0 0 0 0	M V30 60 H 6.3506 16.8419 6.0391 0 CHG=0	M V30 60 H 13.1876 6.7258 12.6019 0 CHG=0
M V30 61 H 12.9316 6.9231 0.3893 0 CHG=0	M V30 61 H 10.6376 8.0173 4.6946 0 CHG=0	8.2611 11.1110 6.4052 O 0 0 0 0 0 0 0 0 0 0	5.5127 4.5089 10.2625 H 0 0 0 0 0 0 0 0 0 0	M V30 61 H 8.5145 9.0097 4.7404 0 CHG=0	M V30 61 H 6.6057 5.6809 11.5879 0 CHG=0
M V30 62 H 4.1275 6.9747 3.9933 0 CHG=0	M V30 62 H 11.5679 8.2806 3.3974 0 CHG=0	11.3367 14.9319 10.3906 H 0 0 0 0 0 0 0 0 0 0	5.5337 5.6035 8.9539 H 0 0 0 0 0 0 0 0 0 0	M V30 62 H 4.3967 17.6473 4.9599 0 CHG=0	M V30 62 H 6.6193 7.4341 11.1811 0 CHG=0
M V30 63 H 9.2570 0.6124 0.3594 0 CHG=0	M V30 63 H 14.6908 3.9473 0.4813 0 CHG=0	12.0901 10.9463 9.0134 H 0 0 0 0 0 0 0 0 0 0	6.5393 5.9889 10.6196 H 0 0 0 0 0 0 0 0 0 0	M V30 63 H 14.9617 13.3808 3.9210 0 CHG=0	M V30 63 H 11.1212 8.2303 3.1432 0 CHG=0
M V30 64 H 14.8641 6.6500 1.8069 0 CHG=0	M V30 64 H 13.9344 2.2266 0.3113 0 CHG=0	15.8494 12.5165 10.7915 H 0 0 0 0 0 0 0 0 0 0	10.0081 3.1032 14.7658 H 0 0 0 0 0 0 0 0 0 0	M V30 64 H 16.5145 13.3299 2.9967 0 CHG=0	M V30 64 H 12.0649 6.8234 2.9067 0 CHG=0
M V30 65 H 2.0668 5.6138 0.3555 0 CHG=0	M V30 65 H 13.1460 12.5927 2.4777 0 CHG=0	13.3056 16.5442 13.1273 H 0 0 0 0 0 0 0 0 0 0	8.2589 3.5927 14.3559 H 0 0 0 0 0 0 0 0 0 0	M V30 65 H 16.4685 12.9106 4.7126 0 CHG=0	M V30 65 H 12.9078 8.3943 3.2012 0 CHG=0
M V30 66 H 0.4261 4.9891 0.6791 0 CHG=0	M V30 66 H 12.3402 13.9911 2.9793 0 CHG=0	12.0801 15.2119 12.8825 H 0 0 0 0 0 0 0 0 0 0	8.9094 5.9317 14.2014 H 0 0 0 0 0 0 0 0 0 0	M V30 66 H 4.1259 11.9305 2.4964 0 CHG=0	M V30 66 H 6.2075 9.1574 16.3487 0 CHG=0
M V30 67 H 14.4786 0.9355 2.7783 0 CHG=0	M V30 67 H 11.4693 12.3228 2.8028 0 CHG=0	12.1411 16.6359 11.8275 H 0 0 0 0 0 0 0 0 0 0	10.6166 5.4713 14.4365 H 0 0 0 0 0 0 0 0 0 0	M V30 67 H 2.7152 12.9430 1.9911 0 CHG=0	M V30 67 H 6.1148 7.5635 17.2164 0 CHG=0
M V30 68 H 15.4864 1.8137 4.0164 0 CHG=0	M V30 68 H 16.0131 11.2455 6.0129 0 CHG=0	13.4571 9.4578 10.4075 H 0 0 0 0 0 0 0 0 0 0	10.8794 5.2711 16.7614 H 0 0 0 0 0 0 0 0 0 0	M V30 68 H 2.7568 12.3552 3.6516 0 CHG=0	M V30 68 H 5.4913 7.7419 15.4922 0 CHG=0
M V30 69 H 16.0120 1.7069 2.3396 0 CHG=0	M V30 69 C 16.3142 7.7557 3.9975 0 CHG=0	15.1471 9.1845 9.9008 H 0 0 0 0 0 0 0 0 0 0	9.1163 4.9618 16.6800 H 0 0 0 0 0 0 0 0 0 0	M V30 69 H 6.0621 11.2208 5.5442 0 CHG=0	M V30 69 H 9.9263 10.0023 13.6596 0 CHG=0
M V30 70 H 12.4079 0.8038 -0.1059 0 CHG=0	M V30 70 C 15.9491 9.2073 4.3343 0 CHG=0	13.9508 9.4667 8.6757 H 0 0 0 0 0 0 0 0 0 0	8.3346 7.4415 16.5563 C 0 0 0 0 0 0 0 0 0 0	M V30 70 C 19.1140 17.6324 2.9746 0 CHG=0	M V30 70 C 14.7237 8.5806 11.7554 0 CHG=0
M V30 71 C 0.9432 18.1022 0.2035 0 CHG=0	M V30 71 O 15.9491 9.5846 5.5719 0 CHG=5	9.7345 13.7940 9.1277 H 0 0 0 0 0 0 0 0 0 0	7.9117 8.3730 15.3528 C 0 0 0 0 0 0 0 0 0 0	M V30 71 C 18.1936 17.3492 4.1932 0 CHG=0	M V30 71 C 14.1511 8.7122 13.1452 0 CHG=0
M V30 72 C 2.3730 17.5299 0.3294 0 CHG=0	M V30 72 O 15.7787 9.9351 3.3839 0 CHG=0	9.5412 12.2629 9.9764 H 0 0 0 0 0 0 0 0 0 0	8.7440 8.4903 14.6021 O 0 5 0 0 0 0 0 0 0 0	M V30 72 C 16.7960 17.0273 3.6743 0 CHG=0	M V30 72 O 14.8488 8.3194 14.1636 0 CHG=5
M V30 73 C 3.1704 18.3020 1.4397 0 CHG=0	M V30 73 Na 17.1134 10.9866 7.8611 0 CHG=3	10.2336 11.0096 7.9687 H 0 0 0 0 0 0 0 0 0 0	6.7631 8.9121 15.2956 O 0 0 0 0 0 0 0 0 0 0	M V30 73 O 16.9238 16.4084 2.3586 0 CHG=0	M V30 73 O 12.9992 9.1341 13.1486 0 CHG=0
M V30 74 O 2.2540 18.8947 2.3221 0 CHG=0	M V30 74 C 9.9180 9.6696 2.0144 0 CHG=0	10.5167 12.5068 7.0616 H 0 0 0 0 0 0 0 0 0 0	10.7503 4.5253 8.2246 C 0 0 0 0 0 0 0 0 0 0	M V30 74 C 17.3271 17.2433 1.3099 0 CHG=0	M V30 74 Na 12.5354 7.5311 14.4486 0 CHG=3
M V30 75 C 1.5550 20.0123 1.7842 0 CHG=0	M V30 75 C 9.7411 8.4762 0.8474 0 CHG=0	8.1297 12.9752 7.3220 H 0 0 0 0 0 0 0 0 0 0	11.5837 3.5094 7.4358 C 0 0 0 0 0 0 0 0 0 0	M V30 75 C 18.2547 18.2791 1.8750 0 CHG=0	M V30 75 C 4.4984 7.9097 12.2140 0 CHG=0
M V30 76 C 0.8530 19.6308 0.4229 0 CHG=0	M V30 76 O 8.6750 7.6358 0.6137 0 CHG=5	7.8278 11.5772 8.4005 H 0 0 0 0 0 0 0 0 0 0	10.9551 2.8362 6.4187 O 0 5 0 0 0 0 0 0 0 0	M V30 76 O 16.2026 16.1160 4.4988 0 CHG=0	M V30 76 C 4.3723 8.6178 10.7946 0 CHG=0
M V30 77 O 4.0056 17.4695 2.1993 0 CHG=0	M V30 77 O 10.6772 8.4684 0.2218 0 CHG=0	7.3522 11.1261 6.1007 H 0 0 0 0 0 0 0 0 0 0	12.8423 3.4522 7.9276 O 0 0 0 0 0 0 0 0 0 0	M V30 77 C 14.7831 16.1305 4.6162 0 CHG=0	M V30 77 O 4.9184 8.1488 9.8586 0 CHG=5
M V30 78 C 5.1730 18.0116 2.8631 0 CHG=0	M V30 78 Na 9.6020 6.3997 25.7120 0 CHG=3	7.4293 1.0034 14.7117 C 0 0 0 0 0 0 0 0 0 0	14.3904 2.7428 9.6122 Na 0 3 0 0 0 0 0 0 0 0	M V30 78 C 14.2382 17.1063 5.7451 0 CHG=0	M V30 78 O 3.7040 9.6407 10.7475 0 CHG=0
M V30 79 C 6.3479 17.8999 1.9298 0 CHG=0	M V30 79 H 16.1065 7.4737 2.8846 0 CHG=0	6.3512 0.8699 13.8627 C 0 0 0 0 0 0 0 0 0 0	8.2518 8.0354 17.5230 H 0 0 0 0 0 0 0 0 0 0	M V30 79 O 12.8276 17.0517 5.7783 0 CHG=0	M V30 79 Na 5.5330 10.8905 10.3321 0 CHG=3
M V30 80 O 7.5121 18.4342 2.6013 0 CHG=0	M V30 80 H 17.4346 7.7745 4.4063 0 CHG=0	6.6081 0.8126 12.4810 C 0 0 0 0 0 0 0 0 0 0	7.5901 6.6178 16.3774 H 0 0 0 0 0 0 0 0 0 0	M V30 80 C 12.2165 17.5589 4.6117 0 CHG=0	M V30 80 H 14.8227 9.5504 11.2218 0 CHG=0
M V30 81 C 7.4912 19.8027 3.0001 0 CHG=0	M V30 81 H 10.9215 10.2720 2.1391 0 CHG=0	7.9243 0.9529 11.9726 C 0 0 0 0 0 0 0 0 0 0	11.3857 5.0419 9.1281 H 0 0 0 0 0 0 0 0 0 0	M V30 81 C 12.5234 16.5038 3.4653 0 CHG=0	M V30 81 H 15.7131 8.1433 11.8945 0 CHG=0
M V30 82 C 6.3007 20.0907 3.9047 0 CHG=0	M V30 82 H 9.0962 10.3041 1.7144 0 CHG=0	8.9929 1.0895 12.8233 C 0 0 0 0 0 0 0 0 0 0	10.3151 5.2672 7.4901 H 0 0 0 0 0 0 0 0 0 0	M V30 82 C 14.0698 16.3642 3.2819 0 CHG=0	M V30 82 H 5.0750 8.5898 12.8978 0 CHG=0
M V30 83 C 4.9868 19.4549 3.3449 0 CHG=0	M V30 83 C 9.8999 5.5144 2.6122 0 CHG=0	8.7436 1.0831 14.1989 C 0 0 0 0 0 0 0 0 0 0	21.1728 15.0427 9.7517 Na 0 3 0 0 0 0 0 0 0 0	M V30 83 O 10.8463 17.7914 4.8541 0 CHG=0	M V30 83 H 3.4970 7.7347 12.5693 0 CHG=0
M V30 84 O 8.6800 20.0529 3.7506 0 CHG=0	M V30 84 C 8.9976 4.5504 1.3367 0 CHG=0	5.5962 0.5736 11.6023 O 0 0 0 0 0 0 0 0 0 0	19.2195 19.2204 6.0120 C 0 0 0 0 0 0 0 0 0 0	M V30 84 C 10.4616 19.0651 5.4735 0 CHG=0	M V30 84 C 7.5311 6.4490 8.1597 0 CHG=0
M V30 85 C 9.8213 20.5296 3.0795 0 CHG=0	M V30 85 O 9.2988 4.6485 0.2052 0 CHG=0	5.0416 0.7438 14.2967 O 0 0 0 0 0 0 0 0 0 0	19.4473 20.5733 6.4137 C 0 0 0 0 0 0 0 0 0 0	M V30 85 C 10.8849 19.2083 6.9333 0 CHG=0	M V30 85 C 6.4744 6.1667 6.9631 0 CHG=0
M V30 86 C 10.4158 19.4843 2.1385 0 CHG=0	M V30 86 O 8.0348 3.7779 1.5638 0 CHG=0	4.7258 0.7460 15.6845 C 0 0 0 0 0 0 0 0 0 0	18.5888 21.2753 7.2061 C 0 0 0 0 0 0 0 0 0 0	M V30 86 C 10.4533 17.9889 7.6925 0 CHG=0	M V30 86 O 6.6208 5.1286 6.3629 0 CHG=5
M V30 87 C 10.8568 18.2799 3.0050 0 CHG=0	M V30 87 H 9.7561 6.5541 2.4350 0 CHG=0	9.8851 1.1838 15.1498 C 0 0 0 0 0 0 0 0 0 0	17.3911 20.6591 7.3682 C 0 0 0 0 0 0 0 0 0 0	M V30 87 C 8.9483 17.7803 7.4188 0 CHG=0	M V30 87 O 5.5867 6.9934 6.7100 0 CHG=0
M V30 88 C 12.0519 18.7292 3.9344 0 CHG=0	M V30 88 H 9.5634 5.2879 3.5459 0 CHG=0	11.0415 0.2931 14.7756 C 0 0 0 0 0 0 0 0 0 0	17.1945 19.2924 6.9995 C 0 0 0 0 0 0 0 0 0 0	M V30 88 O 8.3418 18.8502 6.7211 0 CHG=0	M V30 88 H 7.1828 7.1957 8.7979 0 CHG=0
M V30 89 O 12.1103 20.1165 4.0269 0 CHG=0	M V30 89 C 19.7286 10.1845 8.2359 0 CHG=0	12.1023 0.4500 15.8411 C 0 0 0 0 0 0 0 0 0 0	18.1324 18.5687 6.3454 C 0 0 0 0 0 0 0 0 0 0	M V30 89 C 8.9246 19.2460 5.4825 0 CHG=0	M V30 89 H 7.6941 5.5021 8.7424 0 CHG=0
M V30 90 C 10.8967 20.8380 4.2044 0 CHG=0	M V30 90 C 18.5591 8.9869 7.7949 0 CHG=0	13.2693 -0.2377 15.4784 O 0 0 0 0 0 0 0 0 0 0	18.7829 22.5546 7.8199 O 0 0 0 0 0 0 0 0 0 0	M V30 90 O 20.0745 18.5192 3.3582 0 CHG=0	M V30 90 Na 7.8644 5.1892 4.7572 0 CHG=3
M V30 91 O 0.3981 17.7300 -1.0623 0 CHG=0	M V30 91 C 19.1391 7.7704 7.1254 0 CHG=0	7.2552 1.0221 15.7854 H 0 0 0 0 0 0 0 0 0 0	20.4792 21.2446 6.0816 O 0 0 0 0 0 0 0 0 0 0	M V30 91 O 18.7806 16.3311 4.9627 0 CHG=0	M V30 91 C 23.6742 14.4148 20.2697 0 CHG=0
M V30 92 O 2.2941 16.1604 0.6394 0 CHG=0	M V30 92 O 20.2868 8.2695 6.6221 0 CHG=3	10.0077 1.1849 12.4136 H 0 0 0 0 0 0 0 0 0 0	16.4272 21.5068 7.8117 O 0 0 0 0 0 0 0 0 0 0	M V30 92 O 17.4551 19.3763 2.4677 0 CHG=0	M V30 92 C 22.6346 13.8995 19.1749 0 CHG=0
M V30 93 O 1.4857 20.3399 -0.6102 0 CHG=0	M V30 93 C 19.9509 9.3566 5.8438 0 CHG=0	3.6404 0.5678 15.7955 H 0 0 0 0 0 0 0 0 0 0	21.3649 20.5874 5.2731 C 0 0 0 0 0 0 0 0 0 0	M V30 93 O 14.4626 15.2612 2.4034 0 CHG=0	M V30 93 C 22.1608 15.1533 18.3518 0 CHG=0
M V30 94 O 4.0275 19.4578 4.3507 0 CHG=0	M V30 94 C 19.9461 10.6238 6.8548 0 CHG=0	5.0115 1.7139 16.1497 H 0 0 0 0 0 0 0 0 0 0	15.8362 21.2024 8.9349 C 0 0 0 0 0 0 0 0 0 0	M V30 94 O 11.9596 16.9780 2.2860 0 CHG=0	M V30 94 O 21.5236 16.0010 19.1364 0 CHG=0
M V30 95 O 6.0751 21.4748 3.9091 0 CHG=0	M V30 95 O 19.5415 6.8809 8.0887 0 CHG=0	10.1179 1.0432 10.1580 H 0 0 0 0 0 0 0 0 0 0	18.0466 17.0505 6.0664 C 0 0 0 0 0 0 0 0 0 0	M V30 95 O 12.2621 19.4158 7.0472 0 CHG=0	M V30 95 C 22.1917 16.3949 20.3858 0 CHG=0
M V30 96 O 9.5721 19.0768 1.0569 0 CHG=0	M V30 96 C 20.3799 5.8885 7.7793 0 CHG=0	9.4954 0.9167 16.1475 H 0 0 0 0 0 0 0 0 0 0	18.9291 16.3707 7.2655 C 0 0 0 0 0 0 0 0 0 0	M V30 96 O 8.7742 16.5613 6.7226 0 CHG=0	M V30 96 C 22.8703 15.2275 21.1813 0 CHG=0
M V30 97 O 12.0025 18.1750 5.2380 0 CHG=0	M V30 97 C 19.8945 5.2496 6.2705 0 CHG=0	10.2716 2.2285 15.2160 H 0 0 0 0 0 0 0 0 0 0	19.1348 14.8732 6.8934 C 0 0 0 0 0 0 0 0 0 0	M V30 97 C 18.0316 16.3256 0.2041 0 CHG=0	M V30 97 O 23.3258 15.7933 17.8103 0 CHG=0
M V30 98 C 0.6483 20.4655 2.8962 0 CHG=0	M V30 98 O 20.8573 4.3536 6.0654 0 CHG=0	11.4997 0.5716 13.8052 H 0 0 0 0 0 0 0 0 0 0	19.6234 14.2725 8.1411 O 0 0 0 0 0 0 0 0 0 0	M V30 98 C 14.7430 16.6481 7.0961 0 CHG=0	M V30 98 C 23.3192 16.2714 16.4582 0 CHG=0
M V30 99 C 6.6331 16.4158 1.6630 0 CHG=0	M V30 99 C 22.1825 5.0459 6.1448 0 CHG=0	11.7149 0.0218 16.7901 H 0 0 0 0 0 0 0 0 0 0	19.8780 18.6443 5.4340 H 0 0 0 0 0 0 0 0 0 0	M V30 99 C 8.4417 20.7262 5.3418 0 CHG=0	M V30 99 C 22.2454 15.5477 15.5332 0 CHG=0
M V30 100 C 11.3827 22.2944 4.2263 0 CHG=0	M V30 100 C 22.8469 5.4249 7.7091 0 CHG=0	12.3703 1.5213 16.0141 H 0 0 0 0 0 0 0 0 0 0	16.2951 18.8215 7.1979 H 0 0 0 0 0 0 0 0 0 0	M V30 100 O 14.5538 17.7350 8.0292 0 CHG=0	M V30 100 O 22.4238 16.1229 14.2326 0 CHG=0
M V30 101 O 1.4253 21.1544 3.8852 0 CHG=0	M V30 101 C 21.9412 6.4455 8.2211 0 CHG=0	13.6166 0.0639 14.6157 H 0 0 0 0 0 0 0 0 0 0	22.0603 21.3607 5.1051 H 0 0 0 0 0 0 0 0 0 0	M V30 101 O 7.2052 20.8803 4.7121 0 CHG=0	M V30 101 C 22.1251 17.4988 14.2059 0 CHG=0
M V30 102 O 7.3758 16.2249 0.5120 0 CHG=0	M V30 102 O 22.8924 4.2001 5.4340 0 CHG=0	5.8917 15.7219 15.0062 C 0 0 0 0 0 0 0 0 0 0	20.7883 20.1655 4.2801 H 0 0 0 0 0 0 0 0 0 0	M V30 102 C 17.4211 20.6105 1.8091 0 CHG=0	M V30 102 C 23.3539 18.2885 14.8287 0 CHG=0
M V30 103 O 12.1828 22.5193 5.4096 0 CHG=0	M V30 103 C 21.9934 3.5485 4.1503 0 CHG=0	6.9380 15.8914 14.0608 C 0 0 0 0 0 0 0 0 0 0	21.9631 19.7849 5.8120 H 0 0 0 0 0 0 0 0 0 0	M V30 103 C 9.1109 15.3946 7.4561 0 CHG=0	M V30 103 C 23.3054 17.8274 16.3298 0 CHG=0
M V30 104 C 1.0615 21.6812 -0.7611 0 CHG=0	M V30 104 C 21.3439 2.1327 4.3652 0 CHG=0	6.6443 15.9569 12.7042 C 0 0 0 0 0 0 0 0 0 0	15.1570 20.3459 8.6599 H 0 0 0 0 0 0 0 0 0 0	M V30 104 O 10.6479 18.1601 9.0750 0 CHG=0	M V30 104 O 21.5681 17.8569 12.9379 0 CHG=0
M V30 105 C 12.1035 16.7621 5.3005 0 CHG=0	M V30 105 C 20.9872 1.0606 3.0839 0 CHG=0	5.3096 15.8410 12.3213 C 0 0 0 0 0 0 0 0 0 0	15.2400 22.0869 9.1821 H 0 0 0 0 0 0 0 0 0 0	M V30 105 H 19.5995 16.6710 2.5893 0 CHG=0	M V30 105 C 20.1916 17.4094 12.8730 0 CHG=0
M V30 106 O 11.3075 17.2392 2.1787 0 CHG=0	M V30 106 C 21.0365 1.6110 1.6925 0 CHG=0	4.2695 15.6606 13.2735 C 0 0 0 0 0 0 0 0 0 0	16.6318 21.0115 9.8200 H 0 0 0 0 0 0 0 0 0 0	M V30 106 H 18.0682 18.2593 4.8370 0 CHG=0	M V30 106 C 19.8356 16.0213 12.3021 0 CHG=0
M V30 107 H 0.3648 17.6348 0.9961 0 CHG=0	M V30 107 O 21.5541 2.9721 1.7952 0 CHG=0	4.5642 15.6045 14.6220 C 0 0 0 0 0 0 0 0 0 0	18.4298 16.7306 5.1239 H 0 0 0 0 0 0 0 0 0 0	M V30 107 H 16.1634 17.9745 3.6334 0 CHG=0	M V30 107 C 18.5000 15.9732 11.4060 0 CHG=0
M V30 108 H 2.8675 17.6669 -0.6228 0 CHG=0	M V30 108 C 22.6867 3.4840 2.9333 0 CHG=0	7.6554 16.1568 11.7658 O 0 0 0 0 0 0 0 0 0 0	16.9849 16.6992 5.9245 H 0 0 0 0 0 0 0 0 0 0	M V30 108 H 16.4279 17.7714 0.9072 0 CHG=0	M V30 108 C 17.4403 16.8762 11.8910 0 CHG=0
M V30 109 H 3.7306 19.1133 0.9488 0 CHG=0	M V30 109 O 19.3007 11.2789 8.9857 0 CHG=0	8.2515 15.9930 14.3848 O 0 0 0 0 0 0 0 0 0 0	18.4353 16.4987 8.1540 H 0 0 0 0 0 0 0 0 0 0	M V30 109 H 18.9239 18.6200 1.0813 0 CHG=0	M V30 109 O 18.0058 17.8656 12.7615 0 CHG=0
M V30 110 H 2.2773 20.8256 1.6016 0 CHG=0	M V30 110 O 17.8866 8.6539 8.8197 0 CHG=0	5.1445 15.9192 10.9702 O 0 0 0 0 0 0 0 0 0 0	19.9236 16.8495 7.5601 H 0 0 0 0 0 0 0 0 0 0	M V30 110 H 14.5808 15.1162 4.9282 0 CHG=0	M V30 110 C 19.2374 18.4769 12.3608 0 CHG=0
M V30 111 H -0.2180 19.8894 0.3952 0 CHG=0	M V30 111 O 18.7748 11.2987 6.3566 0 CHG=0	8.5857 15.8743 15.7418 C 0 0 0 0 0 0 0 0 0 0	19.8713 14.7078 6.2007 H 0 0 0 0 0 0 0 0 0 0	M V30 111 H 14.5113 18.1392 5.5725 0 CHG=0	M V30 111 O 24.3377 13.4044 21.0568 0 CHG=0
M V30 112 H 5.3689 17.3673 3.7415 0 CHG=0	M V30 112 O 22.3264 6.8062 9.6679 0 CHG=0	3.8440 15.9580 10.4653 C 0 0 0 0 0 0 0 0 0 0	18.1598 14.4138 6.3602 H 0 0 0 0 0 0 0 0 0 0	M V30 112 H 12.6630 18.5086 4.3459 0 CHG=0	M V30 112 O 23.0931 12.9547 18.3381 0 CHG=0
M V30 113 H 6.1289 18.4335 0.9798 0 CHG=0	M V30 113 O 24.2119 6.0687 7.9919 0 CHG=0	3.5065 15.3635 15.7207 C 0 0 0 0 0 0 0 0 0 0	19.7375 12.8431 8.0261 C 0 0 0 0 0 0 0 0 0 0	M V30 113 H 12.1280 15.5471 3.7377 0 CHG=0	M V30 113 O 21.9676 14.3448 21.8664 0 CHG=0
M V30 114 H 7.4131 20.4558 2.1049 0 CHG=0	M V30 114 O 22.2444 1.5658 5.4035 0 CHG=0	2.1195 15.8311 15.4293 C 0 0 0 0 0 0 0 0 0 0	20.2983 12.3527 9.4861 C 0 0 0 0 0 0 0 0 0 0	M V30 114 H 14.3620 17.2972 2.8264 0 CHG=0	M V30 114 O 24.4546 18.3672 17.0518 0 CHG=0
M V30 115 H 6.5514 19.7224 4.9192 0 CHG=0	M V30 115 O 21.8765 0.8171 1.0658 0 CHG=0	1.1732 15.5943 16.6438 C 0 0 0 0 0 0 0 0 0 0	21.0426 13.1204 10.3464 O 0 5 0 0 0 0 0 0 0 0	M V30 115 H 10.9029 19.8487 4.8813 0 CHG=0	M V30 115 O 23.2119 19.6706 14.6707 0 CHG=0
M V30 116 H 4.6371 20.0999 2.5086 0 CHG=0	M V30 116 C 20.9118 9.5054 4.8666 0 CHG=0	-0.0974 16.0301 16.3187 O 0 0 0 0 0 0 0 0 0 0	19.9658 11.2019 9.6543 O 0 0 0 0 0 0 0 0 0 0	M V30 116 H 10.3229 20.1166 7.3486 0 CHG=0	M V30 116 O 20.8837 15.5135 11.6393 0 CHG=0
M V30 117 H 9.5424 21.4375 2.5132 0 CHG=0	M V30 117 C 18.4619 4.4153 5.9648 0 CHG=0	6.1061 15.6720 16.0567 H 0 0 0 0 0 0 0 0 0 0	20.0180 23.2699 7.8940 C 0 0 0 0 0 0 0 0 0 0	M V30 117 H 11.0784 17.0988 7.3475 0 CHG=0	M V30 117 O 16.7728 17.5026 10.7634 0 CHG=0
M V30 118 H 11.2999 19.9415 1.7009 0 CHG=0	M V30 118 C 23.2449 4.9008 2.6627 0 CHG=0	3.2444 15.5783 12.9579 H 0 0 0 0 0 0 0 0 0 0	19.9375 23.9302 6.5332 C 0 0 0 0 0 0 0 0 0 0	M V30 118 H 8.3961 17.8018 8.3954 0 CHG=0	M V30 118 C 23.1785 17.5893 20.1659 0 CHG=0
M V30 119 H 10.0126 17.9308 3.5867 0 CHG=0	M V30 119 O 20.1161 9.7871 3.5872 0 CHG=0	7.3392 15.8668 10.8901 H 0 0 0 0 0 0 0 0 0 0	18.8082 23.8168 5.7266 O 0 5 0 0 0 0 0 0 0 0	M V30 119 H 8.5577 18.6467 4.6509 0 CHG=0	M V30 119 C 22.3776 14.0362 15.4685 0 CHG=0
M V30 120 H 12.9900 18.4252 3.4796 0 CHG=0	M V30 120 O 17.5832 4.7417 4.7589 0 CHG=0	9.6635 15.7676 15.7505 H 0 0 0 0 0 0 0 0 0 0	20.9698 24.4854 6.3456 O 0 0 0 0 0 0 0 0 0 0	M V30 120 H 20.9765 18.0986 3.2046 0 CHG=0	M V30 120 C 19.6235 19.7515 13.1111 0 CHG=0
M V30 121 H 10.4867 20.5670 5.1715 0 CHG=0	M V30 121 C 18.4327 11.4015 4.9032 0 CHG=0	8.0785 14.9923 16.2055 H 0 0 0 0 0 0 0 0 0 0	20.4657 12.5160 7.3524 H 0 0 0 0 0 0 0 0 0 0	M V30 121 H 18.6355 15.4525 4.5646 0 CHG=0	M V30 121 O 22.4108 18.6511 19.5757 0 CHG=0
M V30 122 H -0.5123 17.3994 -0.9639 0 CHG=0	M V30 122 C 21.1318 -0.4256 0.3799 0 CHG=0	8.3241 16.7697 16.3202 H 0 0 0 0 0 0 0 0 0 0	18.7391 12.3816 7.5917 H 0 0 0 0 0 0 0 0 0 0	M V30 122 H 15.4242 15.3233 2.2231 0 CHG=0	M V30 122 O 21.2224 13.3396 15.9354 0 CHG=0
M V30 123 H 1.6942 15.7286 -0.0131 0 CHG=0	M V30 123 O 19.6897 0.3065 2.9719 0 CHG=0	3.2636 15.0076 10.6266 H 0 0 0 0 0 0 0 0 0 0	20.9263 22.6234 8.1349 H 0 0 0 0 0 0 0 0 0 0	M V30 123 H 11.3551 16.3462 1.9239 0 CHG=0	M V30 123 O 18.5945 20.6654 12.8357 0 CHG=0
M V30 124 H 3.3164 18.8424 4.0515 0 CHG=0	M V30 124 H 20.6762 9.8949 8.8843 0 CHG=0	3.9756 16.1244 9.3911 H 0 0 0 0 0 0 0 0 0 0	20.0351 24.0450 8.7446 H 0 0 0 0 0 0 0 0 0 0	M V30 124 H 12.7461 18.6420 7.4229 0 CHG=0	M V30 124 C 20.5506 14.3943 21.6284 0 CHG=0
M V30 125 H 6.6200 21.9076 4.6112 0 CHG=0	M V30 125 H 17.7705 9.3161 6.9869 0 CHG=0	3.3022 16.7795 10.9249 H 0 0 0 0 0 0 0 0 0 0	0.0566 17.9259 1.6506 Na 0 3 0 0 0 0 0 0 0 0	M V30 125 H 19.0397 15.9840 0.5076 0 CHG=0	M V30 125 C 15.8500 18.4461 11.1021 0 CHG=0
M V30 126 H 8.7929 18.6065 1.3912 0 CHG=0	M V30 126 H 18.3450 7.2337 6.2308 0 CHG=5	3.8523 15.8593 16.6405 H 0 0 0 0 0 0 0 0 0 0	7.2795 21.0655 6.1859 C 0 0 0 0 0 0 0 0 0 0	M V30 126 H 15.8063 16.3061 6.9832 0 CHG=0	M V30 126 O 17.9531 14.6513 11.3757 0 CHG=0
M V30 127 H 0.1509 19.5836 3.3162 0 CHG=0	M V30 127 H 18.9013 9.0714 5.1891 0 CHG=0	3.4226 14.2882 15.9323 H 0 0 0 0 0 0 0 0 0 0	8.3544 21.4573 5.6109 C 0 0 0 0 0 0 0 0 0 0	M V30 127 H 14.1696 15.8019 7.4096 0 CHG=0	M V30 127 H 24.4337 15.0973 19.8163 0 CHG=0
M V30 128 H -0.1205 21.1537 2.4971 0 CHG=0	M V30 128 H 20.9040 11.3301 7.0237 0 CHG=0	1.6916 15.2841 14.5770 H 0 0 0 0 0 0 0 0 0 0	8.9518 20.5204 4.7537 C 0 0 0 0 0 0 0 0 0 0	M V30 128 H 9.1694 21.2339 4.7254 0 CHG=0	M V30 128 H 21.7535 13.4329 19.6271 0 CHG=0
M V30 129 H 5.6823 15.8600 1.5875 0 CHG=0	M V30 129 H 20.2088 5.0962 8.4252 0 CHG=0	2.1858 16.8942 15.1810 H 0 0 0 0 0 0 0 0 0 0	8.4639 19.1949 4.5481 C 0 0 0 0 0 0 0 0 0 0	M V30 129 H 8.3755 21.2177 6.3450 0 CHG=0	M V30 129 H 21.4008 14.8545 17.5592 0 CHG=0
M V30 130 H 7.2340 16.0370 2.5212 0 CHG=0	M V30 130 H 19.8954 6.0167 5.5505 0 CHG=0	1.5622 16.1457 17.5232 H 0 0 0 0 0 0 0 0 0 0	7.3611 18.8332 5.0871 C 0 0 0 0 0 0 0 0 0 0	M V30 130 H 16.3920 15.3768 -0.1341 0 CHG=0	M V30 130 H 21.3955 16.7632 20.9419 0 CHG=0
M V30 131 H 10.5511 22.9935 4.2095 0 CHG=0	M V30 131 H 22.0559 5.9797 5.6338 0 CHG=0	1.1050 14.5181 16.8731 H 0 0 0 0 0 0 0 0 0 0	6.7640 19.7737 5.9109 C 0 0 0 0 0 0 0 0 0 0	M V30 131 H 14.8572 17.4249 8.8923 0 CHG=0	M V30 131 H 23.5843 15.6553 21.9520 0 CHG=0
M V30 132 H 11.9689 22.4718 3.3347 0 CHG=0	M V30 132 H 22.7962 4.4989 8.2216 0 CHG=0	8.5708 3.0063 2.7550 C 0 0 0 0 0 0 0 0 0 0	9.9889 20.7257 4.0730 O 0 0 0 0 0 0 0 0 0 0	M V30 132 H 6.6333 20.1644 4.9227 0 CHG=0	M V30 132 H 24.2870 16.0279 16.1209 0 CHG=0
M V30 133 H 2.2389 20.6520 4.0953 0 CHG=0	M V30 133 H 22.1323 7.3918 7.7867 0 CHG=0	7.2460 2.7980 3.2107 C 0 0 0 0 0 0 0 0 0 0	8.8505 22.7273 5.9025 O 0 0 0 0 0 0 0 0 0 0	M V30 133 H 16.8582 20.5635 0.8839 0 CHG=0	M V30 133 H 21.2229 15.7458 15.7804 0 CHG=0
M V30 134 H 6.7864 16.2532 -0.2868 0 CHG=0	M V30 134 H 21.1401 4.1577 3.8395 0 CHG=0	6.3017 3.7191 2.9001 C 0 0 0 0 0 0 0 0 0 0	9.1902 18.2862 3.8374 O 0 0 0 0 0 0 0 0 0 0	M V30 134 H 18.4356 20.9025 1.5718 0 CHG=0	M V30 134 H 21.3488 17.6107 14.9213 0 CHG=0
M V30 135 H 12.7207 21.7250 5.5615 0 CHG=0	M V30 135 H 20.3728 2.2646 4.6726 0 CHG=0	6.6951 4.8452 2.1503 C 0 0 0 0 0 0 0 0 0 0	8.7515 23.4664 7.1722 C 0 0 0 0 0 0 0 0 0 0	M V30 135 H 16.9207 21.3573 2.5032 0 CHG=0	M V30 135 H 24.2928 17.9921 14.4477 0 CHG=0
M V30 136 H 1.0457 22.1992 0.2050 0 CHG=0	M V30 136 H 21.7497 0.3408 3.2668 0 CHG=0	8.0138 5.0312 1.6684 C 0 0 0 0 0 0 0 0 0 0	8.6238 17.0254 3.2840 C 0 0 0 0 0 0 0 0 0 0	M V30 136 H 10.1979 15.1655 7.4490 0 CHG=0	M V30 136 H 22.3972 18.1928 16.7245 0 CHG=0
M V30 137 H 0.0628 21.7345 -1.2593 0 CHG=0	M V30 137 H 19.9836 1.5070 1.0142 0 CHG=0	8.9528 4.1114 1.9582 C 0 0 0 0 0 0 0 0 0 0	5.6390 19.3881 6.6096 C 0 0 0 0 0 0 0 0 0 0	M V30 137 H 8.6491 14.5635 6.9652 0 CHG=0	M V30 137 H 19.9157 17.2658 13.9189 0 CHG=0
M V30 138 H 11.3652 16.2816 4.6164 0 CHG=0	M V30 138 H 23.4994 2.8127 3.0373 0 CHG=0	5.0096 3.4736 3.3321 O 0 0 0 0 0 0 0 0 0 0	4.1660 19.6092 5.8517 C 0 0 0 0 0 0 0 0 0 0	M V30 138 H 8.7271 15.5076 8.4939 0 CHG=0	M V30 138 H 19.6894 15.3694 13.1896 0 CHG=0
M V30 139 H 11.9001 16.4766 6.3231 0 CHG=0	M V30 139 H 19.1853 11.9955 8.3995 0 CHG=0	6.7426 1.7412 3.9545 O 0 0 0 0 0 0 0 0 0 0	3.2272 19.3644 6.8640 C 0 0 0 0 0 0 0 0 0 0	M V30 139 H 10.2317 19.0240 9.3853 0 CHG=0	M V30 139 H 18.7063 16.2853 10.3758 0 CHG=0
M V30 140 H 13.1095 16.4335 5.0627 0 CHG=0	M V30 140 H 18.5749 8.3732 9.5734 0 CHG=0	5.6986 5.6953 1.9123 O 0 0 0 0 0 0 0 0 0 0	1.8357 19.2824 6.2738 O 0 0 0 0 0 0 0 0 0 0	M V30 140 C 17.6791 18.4569 9.1178 0 CHG=0	M V30 140 H 16.7195 16.2760 12.4785 0 CHG=0
M V30 141 H 10.7799 17.2626 1.3382 0 CHG=0	M V30 141 H 22.1218 6.0721 10.1955 0 CHG=0	7.5262 0.6646 4.2529 C 0 0 0 0 0 0 0 0 0 0	6.8408 21.7942 6.8612 H 0 0 0 0 0 0 0 0 0 0	M V30 141 C 18.1210 16.9423 9.0161 0 CHG=0	M V30 141 H 19.1492 18.7030 11.2849 0 CHG=0
M V30 142 C 21.5805 2.6435 10.5887 0 CHG=0	M V30 142 H 24.8341 5.4551 7.7467 0 CHG=0	5.9952 6.7795 1.0395 C 0 0 0 0 0 0 0 0 0 0	6.9786 17.8172 4.9096 H 0 0 0 0 0 0 0 0 0 0	M V30 142 C 17.3396 16.2421 10.1298 0 CHG=0	M V30 142 H 24.7078 12.7718 20.4850 0 CHG=0
M V30 143 C 20.4564 3.6343 10.2171 0 CHG=0	M V30 143 H 22.4814 2.1699 6.2597 0 CHG=0	10.3754 4.2316 1.3809 C 0 0 0 0 0 0 0 0 0 0	9.5259 24.2535 7.3374 H 0 0 0 0 0 0 0 0 0 0	M V30 143 O 16.0742 16.9691 10.3803 0 CHG=0	M V30 143 H 24.0709 13.0354 18.2648 0 CHG=0
M V30 144 C 19.1248 2.8147 10.0554 0 CHG=0	M V30 144 H 21.3294 8.5404 4.7242 0 CHG=0	10.8449 5.6163 0.8618 C 0 0 0 0 0 0 0 0 0 0	8.9799 22.8090 8.0299 H 0 0 0 0 0 0 0 0 0 0	M V30 144 C 16.2072 18.1461 11.1850 0 CHG=0	M V30 144 H 24.6113 17.8730 17.8986 0 CHG=0
M V30 145 O 19.2581 1.5265 10.6602 0 CHG=0	M V30 145 H 21.7639 10.3129 5.3069 0 CHG=0	12.2864 5.6321 0.2936 C 0 0 0 0 0 0 0 0 0 0	7.7411 23.9355 7.1638 H 0 0 0 0 0 0 0 0 0 0	M V30 145 C 17.3729 18.9086 10.5967 0 CHG=0	M V30 145 H 23.4247 20.0034 13.7730 0 CHG=0
M V30 146 C 20.1688 0.6419 10.0613 0 CHG=0	M V30 146 H 17.9651 4.6161 6.8191 0 CHG=0	12.7163 6.9828 0.0812 O 0 0 0 0 0 0 0 0 0 0	8.2787 16.4776 4.0418 H 0 0 0 0 0 0 0 0 0 0	M V30 146 O 17.1046 14.9231 9.7880 0 CHG=0	M V30 146 H 20.8013 14.5289 11.8453 0 CHG=0
M V30 147 C 21.4216 1.4303 9.6561 0 CHG=0	M V30 147 H 18.5941 3.3469 5.8530 0 CHG=0	9.3165 2.3184 3.0200 H 0 0 0 0 0 0 0 0 0 0	9.4427 16.4477 2.9464 H 0 0 0 0 0 0 0 0 0 0	M V30 147 C 16.9411 14.0247 10.8513 0 CHG=0	M V30 147 H 23.9619 17.3491 19.5179 0 CHG=0
M V30 148 O 18.1192 3.4712 10.7089 0 CHG=0	M V30 148 H 23.9737 5.4053 3.6081 0 CHG=0	8.2978 5.8901 1.0579 H 0 0 0 0 0 0 0 0 0 0	7.7776 17.1265 2.4296 H 0 0 0 0 0 0 0 0 0 0	M V30 148 C 18.3170 13.5612 11.3758 0 CHG=0	M V30 148 H 23.6737 17.8738 21.1372 0 CHG=0
M V30 149 C 16.7669 3.2660 10.2658 0 CHG=0	M V30 149 H 22.3804 5.5029 2.3964 0 CHG=0	4.4635 4.1811 3.0452 H 0 0 0 0 0 0 0 0 0 0	5.7661 19.9755 7.6108 H 0 0 0 0 0 0 0 0 0 0	M V30 149 O 18.1041 12.5601 12.3192 0 CHG=0	M V30 149 H 23.2823 13.7142 16.0619 0 CHG=0
M V30 150 C 16.4776 4.0853 8.9907 0 CHG=0	M V30 150 H 18.0395 10.4272 4.2893 0 CHG=0	8.3797 0.9884 4.8612 H 0 0 0 0 0 0 0 0 0 0	5.7583 18.3220 6.8028 H 0 0 0 0 0 0 0 0 0 0	M V30 150 C 17.4253 13.0400 13.5190 0 CHG=0	M V30 150 H 22.4577 13.8297 14.4201 0 CHG=0
M V30 151 O 15.0975 3.9300 8.6345 0 CHG=0	M V30 151 H 19.3389 11.8079 4.5768 0 CHG=0	7.8992 0.1633 3.3408 H 0 0 0 0 0 0 0 0 0 0	3.9327 18.9140 4.9276 H 0 0 0 0 0 0 0 0 0 0	M V30 151 C 15.9935 13.5650 13.1845 0 CHG=0	M V30 151 H 20.5737 20.1811 12.7592 0 CHG=0
M V30 152 C 14.7741 2.6056 8.2152 0 CHG=0	M V30 152 H 17.6261 12.0631 4.7279 0 CHG=0	6.7755 7.4749 1.4345 H 0 0 0 0 0 0 0 0 0 0	4.0198 20.6352 5.5469 H 0 0 0 0 0 0 0 0 0 0	M V30 152 C 16.0654 14.6050 12.0639 0 CHG=0	M V30 152 H 19.7700 19.5173 14.1923 0 CHG=0
M V30 153 C 14.9405 1.6550 9.4287 0 CHG=0	M V30 153 H 20.5295 -0.9093 1.0269 0 CHG=0	5.0702 7.2981 0.9597 H 0 0 0 0 0 0 0 0 0 0	3.3342 20.2015 7.6768 H 0 0 0 0 0 0 0 0 0 0	M V30 153 O 17.4176 11.9905 14.4114 0 CHG=0	M V30 153 H 20.2227 14.5547 20.5663 0 CHG=0
M V30 154 C 16.3926 1.7743 10.0082 0 CHG=0	M V30 154 H 20.4278 -0.2618 -0.5824 0 CHG=0	6.3185 6.4293 0.0445 H 0 0 0 0 0 0 0 0 0 0	3.5760 18.4225 7.3408 H 0 0 0 0 0 0 0 0 0 0	M V30 154 C 18.5373 11.8300 15.2544 0 CHG=0	M V30 154 H 20.1655 15.1720 22.2120 0 CHG=0
M V30 155 O 13.4626 2.5693 7.6898 0 CHG=0	M V30 155 H 18.9731 0.9194 2.6733 0 CHG=0	10.4509 3.5040 0.5542 H 0 0 0 0 0 0 0 0 0 0	1.4331 18.1441 5.3409 C 0 0 0 0 0 0 0 0 0 0	M V30 155 C 19.7003 10.8459 14.6751 0 CHG=0	M V30 155 H 20.1313 13.4205 21.9677 0 CHG=0
M V30 156 C 13.3178 2.8288 6.2835 0 CHG=0	M V30 156 C 17.8406 4.1942 3.4961 0 CHG=0	11.0576 3.9307 2.1432 H 0 0 0 0 0 0 0 0 0 0	1.1252 18.5603 3.8326 C 0 0 0 0 0 0 0 0 0 0	M V30 156 C 19.4463 9.3970 15.0638 0 CHG=0	M V30 156 H 15.0068 17.9334 11.5819 0 CHG=0
M V30 157 C 13.6174 4.2788 5.8591 0 CHG=0	M V30 157 C 17.8330 2.6426 3.2891 0 CHG=0	10.7967 6.3619 1.6697 H 0 0 0 0 0 0 0 0 0 0	0.0370 19.1735 3.4227 O 0 5 0 0 0 0 0 0 0 0	M V30 157 C 19.5649 9.3373 16.6009 0 CHG=0	M V30 157 H 15.5080 18.9710 10.1755 0 CHG=0
M V30 158 C 12.6863 5.2396 6.5635 0 CHG=0	M V30 158 O 17.4329 1.8890 4.0812 0 CHG=5	12.9406 5.1590 0.9990 H 0 0 0 0 0 0 0 0 0 0	1.9588 18.1760 3.0957 O 0 0 0 0 0 0 0 0 0 0	M V30 158 O 19.1863 10.6002 17.1781 0 CHG=0	M V30 158 H 16.3361 19.1668 11.7984 0 CHG=0
M V30 159 C 11.2269 4.8139 6.1814 0 CHG=0	M V30 159 O 18.2877 2.2327 2.2730 0 CHG=0	11.0446 8.5503 6.9651 C 0 0 0 0 0 0 0 0 0 0	10.7275 21.9521 4.1638 C 0 0 0 0 0 0 0 0 0 0	M V30 159 C 18.0371 11.2375 16.5765 0 CHG=0	M V30 159 H 18.2533 14.1501 12.2163 0 CHG=0
M V30 160 O 11.2138 3.6890 5.3088 0 CHG=0	M V30 160 Na 18.4386 0.0488 4.3944 0 CHG=3	12.3427 8.1326 6.8893 C 0 0 0 0 0 0 0 0 0 0	12.0337 21.9699 5.3311 C 0 0 0 0 0 0 0 0 0 0	M V30 160 O 18.7459 19.1392 8.5518 0 CHG=0	M V30 160 C 20.6117 12.3694 15.0449 0 CHG=0
M V30 161 C 11.8546 2.5167 5.8211 0 CHG=0	M V30 161 C 22.8772 6.1097 -0.2594 0 CHG=0	12.6097 6.8707 7.3767 C 0 0 0 0 0 0 0 0 0 0	13.1274 21.5632 4.9890 O 0 5 0 0 0 0 0 0 0 0	M V30 161 O 17.8464 16.3820 7.7621 0 CHG=0	M V30 161 C 20.0635 13.0621 13.7070 0 CHG=0
M V30 162 O 22.8513 3.2236 10.4426 0 CHG=0	M V30 162 O 23.7500 7.1080 0.2811 0 CHG=5	11.5623 6.0433 7.9086 C 0 0 0 0 0 0 0 0 0 0	11.8595 22.3951 6.4975 O 0 0 0 0 0 0 0 0 0 0	M V30 162 O 18.5072 18.5490 11.3717 0 CHG=0	M V30 162 O 20.7757 13.1024 12.7371 0 CHG=5
M V30 163 O 20.4613 4.5916 11.2402 0 CHG=0	M V30 163 O 21.8303 6.1192 -1.2300 0 CHG=0	10.2579 6.4833 8.0081 C 0 0 0 0 0 0 0 0 0 0	0.5023 17.7491 5.5723 H 0 0 0 0 0 0 0 0 0 0	M V30 163 O 14.7419 14.9795 11.7206 0 CHG=0	M V30 163 O 18.9354 13.5424 13.7118 0 CHG=0
M V30 164 O 21.2240 1.9194 8.3301 0 CHG=0	M V30 164 Na 20.3050 6.0577 23.2949 0 CHG=3	10.0048 7.7481 7.5520 C 0 0 0 0 0 0 0 0 0 0	2.2257 17.3605 5.4448 H 0 0 0 0 0 0 0 0 0 0	M V30 164 O 15.3651 14.2005 14.3326 0 CHG=0	M V30 164 Na 20.2222 15.1766 9.7284 0 CHG=3
M V30 165 O 16.5243 1.0620 11.2188 0 CHG=0	M V30 165 H 18.8378 4.6536 3.3553 0 CHG=0	13.8869 6.4720 7.3078 O 0 0 0 0 0 0 0 0 0 0	10.0959 22.8364 4.3354 H 0 0 0 0 0 0 0 0 0 0	M V30 165 O 19.9281 10.8821 13.2855 0 CHG=0	M V30 165 C 17.7817 20.5594 15.1121 0 CHG=0
M V30 166 O 14.7025 0.3352 8.9666 0 CHG=0	M V30 166 H 17.0188 4.4624 2.6805 0 CHG=0	13.4176 8.8869 6.3766 O 0 0 0 0 0 0 0 0 0 0	11.0475 21.9671 3.1765 H 0 0 0 0 0 0 0 0 0 0	M V30 166 O 18.7098 8.4101 17.1541 0 CHG=0	M V30 166 O 18.6578 20.1228 15.9964 0 CHG=5
M V30 167 O 14.9615 4.6600 6.0553 0 CHG=0	M V30 167 H 22.1853 4.0618 0.0871 0 CHG=0	11.9091 4.7997 8.3176 O 0 0 0 0 0 0 0 0 0 0	1.2032 17.8138 15.6340 Na 0 3 0 0 0 0 0 0 0 0	M V30 167 C 14.8250 18.9053 11.2918 0 CHG=0	M V30 167 O 16.8951 19.4710 14.5414 0 CHG=0
M V30 168 O 10.5636 4.5347 7.3448 0 CHG=0	M V30 168 C 20.8433 9.8758 2.5145 0 CHG=0	13.2687 10.2398 6.0530 C 0 0 0 0 0 0 0 0 0 0	3.9786 22.3227 13.3075 C 0 0 0 0 0 0 0 0 0 0	M V30 168 C 19.2988 12.9159 10.3075 0 CHG=0	M V30 168 Na 16.2108 19.7857 20.8037 0 CHG=3
M V30 169 C 20.4438 -0.4547 11.1114 0 CHG=0	M V30 169 C 22.1277 10.9871 2.9571 0 CHG=0	11.2917 4.2933 9.5184 C 0 0 0 0 0 0 0 0 0 0	3.8812 22.8817 12.0574 C 0 0 0 0 0 0 0 0 0 0	M V30 169 C 17.3871 12.1978 17.6610 0 CHG=0	M V30 169 H 19.7806 11.8766 15.5532 0 CHG=0
M V30 170 C 16.7669 5.5821 9.1402 0 CHG=0	M V30 170 O 22.0422 12.0492 2.4110 0 CHG=5	8.6637 8.3619 7.6719 C 0 0 0 0 0 0 0 0 0 0	3.1120 22.2719 10.8391 C 0 0 0 0 0 0 0 0 0 0	M V30 170 O 13.8861 18.0511 11.8204 0 CHG=0	M V30 170 H 21.3322 11.6305 14.8469 0 CHG=0
M V30 171 C 11.8896 1.5143 4.6570 0 CHG=0	M V30 171 H 20.0976 10.1308 1.6265 0 CHG=0	7.4652 7.5000 8.2087 C 0 0 0 0 0 0 0 0 0 0	2.5106 21.0172 10.8842 C 0 0 0 0 0 0 0 0 0 0	M V30 171 O 20.6124 12.9843 10.7425 0 CHG=0	M V30 171 H 17.5747 22.1272 13.5563 0 CHG=0
M V30 172 O 19.3455 -1.3425 11.1160 0 CHG=0	M V30 172 H 21.1858 8.8920 2.2511 0 CHG=0	6.2195 8.3220 8.1329 C 0 0 0 0 0 0 0 0 0 0	2.6798 20.4364 12.1231 C 0 0 0 0 0 0 0 0 0 0	M V30 172 O 16.9255 11.4222 18.7239 0 CHG=0	M V30 172 C 23.1408 19.9085 19.5092 0 CHG=0
M V30 173 O 16.8480 6.0899 7.8293 0 CHG=0	M V30 173 Na 1.0441 11.9428 5.1189 0 CHG=3	5.0184 7.5386 8.3844 O 0 0 0 0 0 0 0 0 0 0	3.3664 21.0976 13.3468 C 0 0 0 0 0 0 0 0 0 0	M V30 173 C 19.2275 19.6234 11.8446 0 CHG=0	M V30 173 C 23.5129 20.4191 20.9398 0 CHG=0
M V30 174 O 10.6261 1.2753 4.0335 0 CHG=0	M V30 174 C 6.7406 9.2561 2.4099 0 CHG=0	10.8201 9.5122 6.5740 H 0 0 0 0 0 0 0 0 0 0	2.8361 22.8131 9.6024 O 0 0 0 0 0 0 0 0 0 0	M V30 174 C 19.1876 7.0609 16.9521 0 CHG=0	M V30 174 O 22.6386 20.9256 21.5414 0 CHG=5
M V30 175 C 21.6545 1.0881 7.2895 0 CHG=0	M V30 175 C 5.4692 9.9540 2.5518 0 CHG=0	9.4570 5.8333 8.4294 H 0 0 0 0 0 0 0 0 0 0	4.6589 23.9936 11.9800 O 0 0 0 0 0 0 0 0 0 0	M V30 175 O 20.4235 8.4991 14.4091 0 CHG=0	M V30 175 O 24.7086 20.2771 21.3962 0 CHG=0
M V30 176 C 9.1511 4.4159 7.1415 0 CHG=0	M V30 176 C 5.0774 9.5954 3.8866 0 CHG=0	13.9402 5.6119 7.7390 H 0 0 0 0 0 0 0 0 0 0	1.7939 20.4405 9.6867 O 0 0 0 0 0 0 0 0 0 0	M V30 176 H 16.7635 18.6367 8.5421 0 CHG=0	M V30 176 H 22.4781 20.5920 18.9320 0 CHG=0
M V30 177 O 12.9197 6.5675 6.1240 0 CHG=0	M V30 177 O 6.3166 9.4973 4.8611 0 CHG=0	14.2543 10.6319 5.6905 H 0 0 0 0 0 0 0 0 0 0	4.6345 25.0819 12.9829 C 0 0 0 0 0 0 0 0 0 0	M V30 177 H 19.2028 16.8206 9.2116 0 CHG=0	M V30 177 H 24.0606 19.8228 18.9939 0 CHG=0
M V30 178 H 21.4719 2.3188 11.6351 0 CHG=0	M V30 178 C 6.8759 8.2693 4.6948 0 CHG=0	12.9546 10.8307 6.9295 H 0 0 0 0 0 0 0 0 0 0	1.6710 19.0245 9.4613 C 0 0 0 0 0 0 0 0 0 0	M V30 178 H 17.9290 16.2936 11.0496 0 CHG=0	M V30 178 C 19.6261 10.4484 9.1227 0 CHG=0
M V30 179 H 20.6628 4.1089 9.2512 0 CHG=0	M V30 179 C 6.9063 7.9766 3.1596 0 CHG=0	12.5427 10.3330 5.2665 H 0 0 0 0 0 0 0 0 0 0	3.6011 20.4118 14.6697 C 0 0 0 0 0 0 0 0 0 0	M V30 179 H 16.4867 17.8424 12.1959 0 CHG=0	M V30 179 C 18.5970 10.9732 10.0102 0 CHG=0
M V30 180 H 18.8717 2.6849 8.9727 0 CHG=0	M V30 180 O 4.4388 10.6535 4.3896 0 CHG=0	11.4970 4.9770 10.3612 H 0 0 0 0 0 0 0 0 0 0	3.1228 21.1398 15.9204 C 0 0 0 0 0 0 0 0 0 0	M V30 180 H 17.1355 19.9990 10.6667 0 CHG=0	M V30 180 C 18.2051 12.3579 9.4300 0 CHG=0
M V30 181 H 19.6811 0.1938 9.1555 0 CHG=0	M V30 181 C 4.4310 10.8346 5.8155 0 CHG=0	11.7267 3.3390 9.6967 H 0 0 0 0 0 0 0 0 0 0	3.5926 20.2865 17.1563 C 0 0 0 0 0 0 0 0 0 0	M V30 181 H 16.4862 13.1565 10.4071 0 CHG=0	M V30 181 O 19.3138 13.2484 9.6205 0 CHG=0
M V30 182 H 22.3237 0.8045 9.7401 0 CHG=0	M V30 182 C 3.7766 9.5750 6.2793 0 CHG=0	10.2077 4.1218 9.4323 H 0 0 0 0 0 0 0 0 0 0	2.6479 19.2901 17.2524 O 0 0 0 0 0 0 0 0 0 0	M V30 182 H 18.7865 14.4094 11.8650 0 CHG=0	M V30 182 C 20.4441 12.9704 8.9197 0 CHG=0
M V30 183 H 16.1775 3.6457 11.0858 0 CHG=0	M V30 183 O 3.6910 9.9891 7.6559 0 CHG=0	8.4362 8.7182 6.6808 H 0 0 0 0 0 0 0 0 0 0	4.5659 22.8387 14.2384 H 0 0 0 0 0 0 0 0 0 0	M V30 183 H 17.9584 13.8844 13.9548 0 CHG=0	M V30 183 C 20.8214 11.4915 9.0526 0 CHG=0
M V30 184 H 17.0716 3.7053 8.1668 0 CHG=0	M V30 184 C 4.9925 10.2119 8.6119 0 CHG=0	8.7772 9.2539 8.3147 H 0 0 0 0 0 0 0 0 0 0	2.2793 19.4464 12.1415 H 0 0 0 0 0 0 0 0 0 0	M V30 184 H 15.3940 12.7408 12.8619 0 CHG=0	M V30 184 O 17.8310 12.3402 8.0286 0 CHG=0
M V30 185 H 15.4723 2.2945 7.4407 0 CHG=0	M V30 185 C 5.8733 11.4539 8.3289 0 CHG=0	7.6019 7.2206 9.2471 H 0 0 0 0 0 0 0 0 0 0	4.7712 26.0022 12.5005 H 0 0 0 0 0 0 0 0 0 0	M V30 185 H 16.5367 15.4783 12.4998 0 CHG=0	M V30 185 C 16.5117 11.8889 7.5554 0 CHG=0
M V30 186 H 14.2319 1.9216 10.1957 0 CHG=0	M V30 186 C 5.8676 11.3487 6.7759 0 CHG=0	7.3193 6.5836 7.6136 H 0 0 0 0 0 0 0 0 0 0	5.4390 25.0077 13.8749 H 0 0 0 0 0 0 0 0 0 0	M V30 186 H 18.9426 12.8098 15.4392 0 CHG=0	M V30 186 C 15.4427 12.7953 7.9933 0 CHG=0
M V30 187 H 17.0487 1.3429 9.2612 0 CHG=0	M V30 187 O 4.7256 10.4252 9.9414 0 CHG=0	6.2000 8.7981 7.1497 H 0 0 0 0 0 0 0 0 0 0	3.6449 25.1323 13.2979 H 0 0 0 0 0 0 0 0 0 0	M V30 187 H 20.6306 11.1227 15.1430 0 CHG=0	M V30 187 O 15.2209 13.8619 7.0259 0 CHG=0
M V30 188 H 14.0136 2.1664 5.7761 0 CHG=0	M V30 188 C 3.7453 9.3676 10.1243 0 CHG=0	6.2609 9.1194 8.8937 H 0 0 0 0 0 0 0 0 0 0	2.6696 18.5338 9.5830 H 0 0 0 0 0 0 0 0 0 0	M V30 188 H 18.4378 9.1411 14.7738 0 CHG=0	M V30 188 C 16.3612 14.2338 6.3137 0 CHG=0
M V30 189 H 13.3989 4.3268 4.7707 0 CHG=0	M V30 189 C 2.2236 9.6978 9.7163 0 CHG=0	4.9016 6.8758 7.6827 H 0 0 0 0 0 0 0 0 0 0	1.1238 18.8024 8.4131 H 0 0 0 0 0 0 0 0 0 0	M V30 189 H 20.6144 9.0836 16.8639 0 CHG=0	M V30 189 C 16.3813 13.1772 5.2585 0 CHG=0
M V30 190 H 12.8599 5.1749 7.6572 0 CHG=0	M V30 190 C 1.4653 9.5838 10.8769 0 CHG=0	11.9346 4.2676 13.5421 C 0 0 0 0 0 0 0 0 0 0	1.0953 18.6195 10.1596 H 0 0 0 0 0 0 0 0 0 0	M V30 190 H 17.3179 10.4856 16.3364 0 CHG=0	M V30 190 C 16.5406 11.8038 6.0110 0 CHG=0
M V30 191 H 10.7232 5.6157 5.5925 0 CHG=0	M V30 191 C 1.7630 8.4017 11.7347 0 CHG=0	11.7774 5.5948 13.9331 C 0 0 0 0 0 0 0 0 0 0	4.7119 20.2714 14.9944 H 0 0 0 0 0 0 0 0 0 0	M V30 191 H 18.5044 20.0869 8.5036 0 CHG=0	M V30 191 O 16.2399 15.5223 5.7030 0 CHG=0
M V30 192 H 11.2997 2.1126 6.6592 0 CHG=0	M V30 192 O 3.0434 7.9918 11.6809 0 CHG=0	12.6840 6.5864 13.4218 C 0 0 0 0 0 0 0 0 0 0	3.1323 19.4204 14.4550 H 0 0 0 0 0 0 0 0 0 0	M V30 192 H 18.3849 16.7265 7.0399 0 CHG=0	M V30 192 C 15.5668 16.3674 6.5017 0 CHG=0
M V30 193 H 22.9077 4.0437 10.9648 0 CHG=0	M V30 193 C 4.0852 9.0536 11.6230 0 CHG=0	13.7459 6.2383 12.5685 C 0 0 0 0 0 0 0 0 0 0	2.0104 21.2628 15.7133 H 0 0 0 0 0 0 0 0 0 0	M V30 193 H 14.7344 15.8239 11.2531 0 CHG=0	M V30 193 C 14.1099 16.4931 5.9176 0 CHG=0
M V30 194 H 19.7045 5.2004 11.1438 0 CHG=0	M V30 194 O 6.6344 8.9638 0.9893 0 CHG=0	13.8948 4.9122 12.1836 C 0 0 0 0 0 0 0 0 0 0	3.5758 22.1371 16.1464 H 0 0 0 0 0 0 0 0 0 0	M V30 194 H 16.0104 14.5038 14.9651 0 CHG=0	M V30 194 C 13.4391 17.5835 6.6237 0 CHG=0
M V30 195 H 17.4305 1.2190 11.5796 0 CHG=0	M V30 195 O 5.8269 11.3725 2.6466 0 CHG=0	12.9839 3.9225 12.6732 C 0 0 0 0 0 0 0 0 0 0	3.7874 20.9514 18.1058 H 0 0 0 0 0 0 0 0 0 0	M V30 195 H 19.0813 11.1094 12.8596 0 CHG=0	M V30 195 C 14.2823 17.8394 7.9680 0 CHG=0
M V30 196 H 13.8204 0.3133 8.5247 0 CHG=0	M V30 196 O 5.8112 6.9332 2.5293 0 CHG=0	12.5766 7.9039 13.7752 O 0 0 0 0 0 0 0 0 0 0	4.5586 19.7559 17.0396 H 0 0 0 0 0 0 0 0 0 0	M V30 196 H 14.4911 19.1872 10.3011 0 CHG=0	M V30 196 O 15.5819 18.3857 7.6614 0 CHG=0
M V30 197 H 15.1766 4.7771 7.0093 0 CHG=0	M V30 197 O 6.2791 12.6099 6.3735 0 CHG=3	10.7972 6.0091 14.7953 O 0 0 0 0 0 0 0 0 0 0	1.5476 19.8010 17.8691 C 0 0 0 0 0 0 0 0 0 0	M V30 197 H 14.8857 19.8156 11.9219 0 CHG=0	M V30 197 C 16.3429 17.6907 6.7881 0 CHG=0
M V30 198 H 20.6397 0.0041 12.1029 0 CHG=0	M V30 198 O 7.2730 11.4412 9.0341 0 CHG=0	14.5968 7.2877 12.1910 O 0 0 0 0 0 0 0 0 0 0	0.4021 18.7719 17.7664 C 0 0 0 0 0 0 0 0 0 0	M V30 198 H 19.2174 13.4593 9.3750 0 CHG=0	M V30 198 O 20.0916 9.1941 9.6151 0 CHG=0
M V30 199 H 17.7170 5.7304 9.7197 0 CHG=0	M V30 199 O 2.1264 11.0425 9.4368 0 CHG=0	9.8891 5.0749 15.4378 C 0 0 0 0 0 0 0 0 0 0	-0.6938 19.3067 17.9707 O 0 5 0 0 0 0 0 0 0 0	M V30 199 H 19.0618 11.8717 10.1300 0 CHG=0	M V30 199 O 17.4122 10.1649 10.0553 0 CHG=0
M V30 200 H 15.9561 6.0578 9.6715 0 CHG=0	M V30 200 O 1.8284 8.8491 13.1388 0 CHG=0	15.8011 7.0105 11.4745 C 0 0 0 0 0 0 0 0 0 0	0.6585 17.5673 17.5184 O 0 0 0 0 0 0 0 0 0 0	M V30 200 H 16.5367 12.7989 17.2738 0 CHG=0	M V30 200 O 21.6648 11.3200 10.2556 0 CHG=0
M V30 201 H 12.2792 0.5616 5.0439 0 CHG=0	M V30 201 C 8.2680 8.4536 5.7702 0 CHG=0	13.1223 2.4573 12.3244 C 0 0 0 0 0 0 0 0 0 0	3.8077 23.5195 9.0808 C 0 0 0 0 0 0 0 0 0 0	M V30 201 H 18.1344 12.8686 18.0227 0 CHG=0	M V30 201 O 15.4935 10.9017 5.5560 0 CHG=0
M V30 202 H 12.5851 1.9162 3.9341 0 CHG=0	M V30 202 C 2.3165 9.1063 5.3845 0 CHG=0	14.0009 2.1986 11.0782 C 0 0 0 0 0 0 0 0 0 0	5.2296 22.8131 9.2239 C 0 0 0 0 0 0 0 0 0 0	M V30 202 H 14.0738 17.8513 12.7484 0 CHG=0	M V30 202 O 17.4380 13.5064 4.4199 0 CHG=0
M V30 203 H 16.5601 7.0195 7.7821 0 CHG=0	M V30 203 C 5.4922 8.5360 12.0259 0 CHG=0	14.0986 0.6950 10.8006 C 0 0 0 0 0 0 0 0 0 0	5.4427 21.7630 9.8294 O 0 5 0 0 0 0 0 0 0 0	M V30 203 H 20.7154 12.5326 11.5859 0 CHG=0	M V30 203 O 13.9431 16.6925 4.5153 0 CHG=0
M V30 204 H 10.3462 2.0747 3.5475 0 CHG=0	M V30 204 O 7.9665 8.8464 7.0534 0 CHG=0	14.8957 0.4880 9.6320 O 0 0 0 0 0 0 0 0 0 0	6.0640 23.3986 8.7152 O 0 0 0 0 0 0 0 0 0 0	M V30 204 H 17.4411 10.5662 18.6858 0 CHG=0	M V30 204 O 13.7818 18.7934 8.7501 0 CHG=0
M V30 205 H 21.0256 0.1901 7.1622 0 CHG=0	M V30 205 O 1.5639 8.2791 6.1101 0 CHG=3	11.2367 3.4883 13.9192 H 0 0 0 0 0 0 0 0 0 0	7.5995 21.9557 9.0578 Na 0 3 0 0 0 0 0 0 0 0	M V30 205 H 18.5761 20.3506 12.4469 0 CHG=0	M V30 205 C 20.3280 13.5500 7.4743 0 CHG=0
M V30 206 H 22.6982 0.7853 7.4799 0 CHG=0	M V30 206 O 5.9885 8.6515 13.4806 0 CHG=0	14.7238 4.6586 11.5256 H 0 0 0 0 0 0 0 0 0 0	1.0987 20.6680 17.3517 H 0 0 0 0 0 0 0 0 0 0	M V30 206 H 19.6944 20.1286 11.0124 0 CHG=0	M V30 206 C 14.0780 12.0687 8.2073 0 CHG=0
M V30 207 H 21.5683 1.6718 6.3687 0 CHG=0	M V30 207 C 6.3286 5.7311 2.1277 0 CHG=0	13.1217 8.4373 13.1340 H 0 0 0 0 0 0 0 0 0 0	1.9096 20.1195 18.9566 H 0 0 0 0 0 0 0 0 0 0	M V30 207 H 20.0070 19.1938 12.4777 0 CHG=0	M V30 207 C 17.7212 17.3364 7.4814 0 CHG=0
M V30 208 H 8.7282 5.3311 6.7005 0 CHG=0	M V30 208 C 0.5788 9.2472 13.4070 0 CHG=0	9.2711 5.6569 16.1223 H 0 0 0 0 0 0 0 0 0 0	3.9578 24.5562 9.5538 H 0 0 0 0 0 0 0 0 0 0	M V30 208 H 19.2543 6.7716 15.8845 0 CHG=0	M V30 208 O 19.9094 14.8925 7.4775 0 CHG=0
M V30 209 H 8.7381 4.2482 8.1178 0 CHG=0	M V30 209 O 0.0244 9.5032 10.2863 0 CHG=0	10.4046 4.3484 16.0191 H 0 0 0 0 0 0 0 0 0 0	3.3873 23.5418 7.9822 H 0 0 0 0 0 0 0 0 0 0	M V30 209 H 18.4702 6.4582 17.4595 0 CHG=0	M V30 209 O 13.6029 12.5625 9.3806 0 CHG=0
M V30 210 H 8.8893 3.5778 6.4726 0 CHG=0	M V30 210 H 7.6508 9.9982 2.9081 0 CHG=0	9.2366 4.5363 14.7263 H 0 0 0 0 0 0 0 0 0 0	22.5245 7.0242 12.1271 Na 0 3 0 0 0 0 0 0 0 0	M V30 210 H 20.1810 6.8753 17.3783 0 CHG=0	M V30 210 O 18.6769 18.4433 7.5588 0 CHG=0
M V30 211 H 13.8075 6.6059 5.7702 0 CHG=0	M V30 211 H 4.6239 9.6324 1.6249 0 CHG=0	16.3076 6.2121 11.9530 H 0 0 0 0 0 0 0 0 0 0	20.2659 14.9313 18.1543 C 0 0 0 0 0 0 0 0 0 0	M V30 211 H 20.7341 8.9604 13.6250 0 CHG=0	M V30 211 C 22.8956 12.1116 10.2677 0 CHG=0
M V30 212 C 12.6783 4.3986 14.2284 0 CHG=0	M V30 212 H 4.3966 8.6191 3.6939 0 CHG=0	16.4355 7.9301 11.5006 H 0 0 0 0 0 0 0 0 0 0	20.1200 15.2732 19.4958 C 0 0 0 0 0 0 0 0 0 0	M V30 212 C 18.9555 16.8770 17.1350 0 CHG=0	M V30 212 O 12.0895 17.1752 6.7739 0 CHG=0
M V30 213 C 11.1306 4.3124 14.1644 0 CHG=0	M V30 213 H 6.1992 7.4433 4.9524 0 CHG=0	15.6032 6.7238 10.4353 H 0 0 0 0 0 0 0 0 0 0	19.1355 14.6252 20.0304 C 0 0 0 0 0 0 0 0 0 0	M V30 213 C 17.9012 15.8465 17.4471 0 CHG=0	M V30 213 H 19.1507 10.3015 8.1071 0 CHG=0
M V30 214 C 10.7509 3.1053 13.2384 0 CHG=0	M V30 214 H 7.8902 7.6314 3.0596 0 CHG=0	12.1213 1.9854 12.1789 H 0 0 0 0 0 0 0 0 0 0	18.2891 13.7083 19.1266 C 0 0 0 0 0 0 0 0 0 0	M V30 214 C 16.4884 16.4654 17.1284 0 CHG=0	M V30 214 H 19.0912 11.1235 11.0215 0 CHG=0
M V30 215 O 11.7886 2.1272 13.3122 0 CHG=0	M V30 215 H 3.7590 11.6258 5.8891 0 CHG=0	13.5385 1.9674 13.1827 H 0 0 0 0 0 0 0 0 0 0	18.3990 13.4236 17.7600 C 0 0 0 0 0 0 0 0 0 0	M V30 215 O 16.6581 17.2892 16.0162 0 CHG=0	M V30 215 H 17.4066 12.7370 9.9804 0 CHG=0
M V30 216 C 12.9523 2.5413 12.6351 0 CHG=0	M V30 216 H 4.4215 8.7513 6.2734 0 CHG=0	15.0123 2.6357 11.2054 H 0 0 0 0 0 0 0 0 0 0	19.4058 14.0477 17.2604 C 0 0 0 0 0 0 0 0 0 0	M V30 216 C 17.2008 18.5321 16.3118 0 CHG=0	M V30 216 H 21.2596 13.5613 9.4371 0 CHG=0
M V30 217 C 13.1808 4.0517 12.8447 0 CHG=0	M V30 217 H 5.5446 9.3102 8.5475 0 CHG=0	13.5963 2.6599 10.2047 H 0 0 0 0 0 0 0 0 0 0	18.9640 14.7609 21.3458 O 0 0 0 0 0 0 0 0 0 0	M V30 217 C 18.3628 18.3334 17.2892 0 CHG=0	M V30 217 H 21.3960 11.2744 8.1966 0 CHG=0
M V30 218 O 9.5378 2.4941 13.5311 0 CHG=0	M V30 218 H 5.4884 12.3843 8.6714 0 CHG=0	13.0893 0.2153 10.6974 H 0 0 0 0 0 0 0 0 0 0	20.8943 16.2771 20.2558 O 0 0 0 0 0 0 0 0 0 0	M V30 218 O 15.6362 15.4705 16.7853 0 CHG=0	M V30 218 H 16.3032 10.8778 7.9714 0 CHG=0
M V30 219 C 8.8452 1.8016 12.4642 0 CHG=0	M V30 219 H 6.6368 10.6638 6.6751 0 CHG=0	14.5636 0.2350 11.6502 H 0 0 0 0 0 0 0 0 0 0	17.3352 13.0074 19.6347 O 0 0 0 0 0 0 0 0 0 0	M V30 219 C 14.2454 15.8146 16.5651 0 CHG=0	M V30 219 H 15.8118 13.2287 8.9573 0 CHG=0
M V30 220 C 8.2687 2.7947 11.4102 0 CHG=0	M V30 220 H 3.8157 8.4380 9.4715 0 CHG=0	6.6892 12.1442 13.1345 C 0 0 0 0 0 0 0 0 0 0	21.2365 17.3177 19.4938 C 0 0 0 0 0 0 0 0 0 0	M V30 220 C 13.4451 15.7724 17.8983 0 CHG=0	M V30 220 H 17.2840 14.2505 7.0045 0 CHG=0
M V30 221 O 7.5357 2.0654 10.4095 0 CHG=0	M V30 221 H 1.6694 8.9915 8.7998 0 CHG=0	7.7172 11.6511 12.3235 C 0 0 0 0 0 0 0 0 0 0	17.9216 11.8529 20.2886 C 0 0 0 0 0 0 0 0 0 0	M V30 221 O 12.0922 16.1540 17.6587 0 CHG=0	M V30 221 H 15.4118 13.1543 4.6518 0 CHG=0
M V30 222 C 8.3193 1.1694 9.6625 0 CHG=0	M V30 222 H 1.7917 10.5333 11.5899 0 CHG=0	7.4915 10.4267 11.6468 C 0 0 0 0 0 0 0 0 0 0	19.6549 13.7507 15.8264 C 0 0 0 0 0 0 0 0 0 0	M V30 222 C 11.8614 17.5090 17.2807 0 CHG=0	M V30 222 H 17.5169 11.4178 5.8204 0 CHG=0
M V30 223 C 8.8679 0.0796 10.6198 0 CHG=0	M V30 223 H 0.9683 7.5179 11.3455 0 CHG=0	6.2880 9.6769 11.8692 C 0 0 0 0 0 0 0 0 0 0	20.5104 12.4527 15.7121 C 0 0 0 0 0 0 0 0 0 0	M V30 223 C 12.4456 17.6024 15.8457 0 CHG=0	M V30 223 H 15.5101 15.8728 7.5005 0 CHG=0
M V30 224 C 9.6948 0.7325 11.7839 0 CHG=0	M V30 224 H 4.0605 9.9499 12.3431 0 CHG=0	5.2802 10.1637 12.7010 C 0 0 0 0 0 0 0 0 0 0	21.0008 12.3625 14.3629 C 0 0 0 0 0 0 0 0 0 0	M V30 224 C 13.9565 17.1367 15.8273 0 CHG=0	M V30 224 H 13.6082 15.5177 6.1450 0 CHG=0
M V30 225 O 7.4846 0.5786 8.6844 0 CHG=0	M V30 225 H 7.3559 8.3946 0.8239 0 CHG=0	5.4805 11.4013 13.3332 C 0 0 0 0 0 0 0 0 0 0	21.6107 11.0914 14.1143 O 0 0 0 0 0 0 0 0 0 0	M V30 225 O 10.4884 17.8313 17.3066 0 CHG=0	M V30 225 H 13.4374 18.5046 5.9882 0 CHG=0
M V30 226 C 7.4948 1.1139 7.3662 0 CHG=0	M V30 226 H 6.0587 11.7270 3.6211 0 CHG=0	8.4508 9.9494 10.7921 O 0 0 0 0 0 0 0 0 0 0	21.0841 15.3623 17.7822 H 0 0 0 0 0 0 0 0 0 0	M V30 226 C 9.8818 18.3403 18.5419 0 CHG=0	M V30 226 H 14.3762 16.8889 8.5774 0 CHG=0
M V30 227 C 6.3983 2.1669 7.1030 0 CHG=0	M V30 227 H 6.8639 13.1710 7.1974 0 CHG=0	8.9686 12.2427 12.1956 O 0 0 0 0 0 0 0 0 0 0	17.6874 12.7297 17.1081 H 0 0 0 0 0 0 0 0 0 0	M V30 227 C 9.9945 17.3407 19.6924 0 CHG=0	M V30 227 H 16.4826 18.3203 5.8810 0 CHG=0
M V30 228 C 5.0153 1.4810 7.0682 0 CHG=0	M V30 228 H 7.4394 11.7153 10.0242 0 CHG=0	6.2012 8.4509 11.2448 O 0 0 0 0 0 0 0 0 0 0	21.2235 18.2723 20.1349 H 0 0 0 0 0 0 0 0 0 0	M V30 228 C 9.3214 16.0858 19.2092 0 CHG=0	M V30 228 H 20.3903 9.2904 10.5745 0 CHG=0
M V30 229 C 4.9681 0.3700 5.9794 0 CHG=0	M V30 229 H 1.8370 11.0472 8.4141 0 CHG=0	9.2349 13.6222 12.5023 C 0 0 0 0 0 0 0 0 0 0	20.5093 17.3732 18.5329 H 0 0 0 0 0 0 0 0 0 0	M V30 229 C 7.8003 16.4765 19.1696 0 CHG=0	M V30 229 H 17.5900 9.3375 10.5920 0 CHG=0
M V30 230 O 6.2333 0.2320 5.4276 0 CHG=0	M V30 230 H 8.9857 9.2480 5.5261 0 CHG=0	4.9716 7.6731 11.3227 C 0 0 0 0 0 0 0 0 0 0	22.2594 17.1498 19.2885 H 0 0 0 0 0 0 0 0 0 0	M V30 230 O 7.5476 17.8626 19.1043 0 CHG=0	M V30 230 H 15.9007 10.0615 5.3809 0 CHG=0
M V30 231 C 7.2639 -0.0730 6.3977 0 CHG=0	M V30 231 H 8.7198 7.4897 5.7768 0 CHG=0	4.4290 11.9602 14.2743 C 0 0 0 0 0 0 0 0 0 0	18.3707 11.1718 19.5599 H 0 0 0 0 0 0 0 0 0 0	M V30 231 C 8.3760 18.6098 18.2551 0 CHG=0	M V30 231 H 17.1981 14.3380 3.9426 0 CHG=0
M V30 232 O 13.1558 5.6841 14.5708 0 CHG=0	M V30 232 H 2.3954 8.5095 4.4317 0 CHG=0	3.2657 10.9583 14.6346 C 0 0 0 0 0 0 0 0 0 0	17.1019 11.3450 20.6179 H 0 0 0 0 0 0 0 0 0 0	M V30 232 O 20.0646 16.7005 17.9756 0 CHG=0	M V30 232 H 14.2074 17.6165 4.2392 0 CHG=0
M V30 233 O 10.6422 4.1829 15.4663 0 CHG=0	M V30 233 H 1.7903 9.9861 5.1068 0 CHG=0	2.2674 11.5442 15.6543 C 0 0 0 0 0 0 0 0 0 0	18.7202 12.1582 21.1805 H 0 0 0 0 0 0 0 0 0 0	M V30 233 O 18.2159 14.7082 16.6005 0 CHG=0	M V30 233 H 19.6065 12.9679 6.8258 0 CHG=0
M V30 234 O 12.4517 4.8353 11.8791 0 CHG=0	M V30 234 H 6.2523 9.1835 11.6640 0 CHG=0	0.9527 10.9785 15.5038 O 0 0 0 0 0 0 0 0 0 0	20.2066 14.5826 15.5648 H 0 0 0 0 0 0 0 0 0 0	M V30 234 O 17.8170 18.6018 18.6034 0 CHG=0	M V30 234 H 21.3259 13.5213 7.1022 0 CHG=0
M V30 235 O 10.0637 -0.2712 12.7259 0 CHG=0	M V30 235 H 5.4279 7.4931 11.5375 0 CHG=0	6.8352 13.1019 13.6395 H 0 0 0 0 0 0 0 0 0 0	18.7019 13.6659 15.0874 H 0 0 0 0 0 0 0 0 0 0	M V30 235 O 14.4501 17.0000 14.4778 0 CHG=0	M V30 235 H 14.1911 10.9828 8.3525 0 CHG=0
M V30 236 O 9.6641 -0.8033 9.9086 0 CHG=0	M V30 236 H 6.9402 5.3423 3.0304 0 CHG=0	4.3552 9.5683 12.8482 H 0 0 0 0 0 0 0 0 0 0	19.8914 11.5764 15.7719 H 0 0 0 0 0 0 0 0 0 0	M V30 236 O 12.3248 18.9466 15.4574 0 CHG=0	M V30 236 H 13.3801 12.2508 7.3236 0 CHG=0
M V30 237 O 6.4886 3.2017 8.0543 0 CHG=0	M V30 237 H 6.9748 5.9177 1.4036 0 CHG=0	8.1765 9.0356 10.5407 H 0 0 0 0 0 0 0 0 0 0	21.3950 12.4746 16.5749 H 0 0 0 0 0 0 0 0 0 0	M V30 237 O 11.2961 17.0484 20.1366 0 CHG=0	M V30 237 H 18.1239 16.5849 6.8821 0 CHG=0
M V30 238 O 4.6077 -0.8527 6.5730 0 CHG=0	M V30 238 H 5.4507 4.9858 1.6305 0 CHG=0	10.3192 13.7991 12.3995 H 0 0 0 0 0 0 0 0 0 0	21.7499 13.1497 14.4015 H 0 0 0 0 0 0 0 0 0 0	M V30 238 O 7.2059 15.7999 18.1061 0 CHG=0	M V30 238 H 17.5843 16.8943 8.4850 0 CHG=0
M V30 239 C 14.1221 1.7232 13.2387 0 CHG=0	M V30 239 H 0.1114 9.8864 12.6541 0 CHG=0	8.9203 13.8826 13.5226 H 0 0 0 0 0 0 0 0 0 0	20.1341 12.5144 13.5263 H 0 0 0 0 0 0 0 0 0 0	M V30 239 C 17.5827 19.0100 14.9154 0 CHG=0	M V30 239 H 22.8165 13.0466 10.7812 0 CHG=0
M V30 240 C 7.2870 3.7516 12.0432 0 CHG=0	M V30 240 H 0.8649 9.8106 14.4334 0 CHG=0	8.7562 14.2500 11.7977 H 0 0 0 0 0 0 0 0 0 0	21.7387 10.8853 12.7149 C 0 0 0 0 0 0 0 0 0 0	M V30 240 C 13.4911 14.3304 18.4485 0 CHG=0	M V30 240 H 23.1780 12.3390 9.2482 0 CHG=0
M V30 241 C 8.5323 -0.3286 5.6419 0 CHG=0	M V30 241 H -0.1621 8.3602 13.3856 0 CHG=0	4.7047 7.3913 12.3581 H 0 0 0 0 0 0 0 0 0 0	22.7245 9.7413 12.3750 C 0 0 0 0 0 0 0 0 0 0	M V30 241 C 7.8814 20.0753 18.5732 0 CHG=0	M V30 241 H 23.6586 11.5128 10.7982 0 CHG=0
M V30 242 O 6.8132 4.7355 11.1411 0 CHG=0	M V30 242 H -0.1427 9.6549 9.3086 0 CHG=0	5.1208 6.7715 10.7216 H 0 0 0 0 0 0 0 0 0 0	23.1248 8.8666 13.1648 O 0 5 0 0 0 0 0 0 0 0	M V30 242 O 16.4141 19.1657 14.1716 0 CHG=0	M V30 242 H 11.7491 18.9223 8.0789 0 CHG=0
M V30 243 C 13.1258 5.1995 10.7172 0 CHG=0	M V30 243 C 0.2027 8.5716 6.0460 0 CHG=0	4.1567 8.2105 10.9094 H 0 0 0 0 0 0 0 0 0 0	23.0190 9.8174 11.2204 O 0 0 0 0 0 0 0 0 0 0	M V30 243 O 12.2283 14.0305 18.9775 0 CHG=0	M V30 243 H 12.1028 16.4690 7.5303 0 CHG=0
M V30 244 C 3.3471 -1.4165 6.1868 0 CHG=0	M V30 244 C 0.1441 9.9011 6.9387 0 CHG=0	4.0321 12.8383 13.8139 H 0 0 0 0 0 0 0 0 0 0	19.3611 15.9491 22.2130 C 0 0 0 0 0 0 0 0 0 0	M V30 244 O 6.5156 20.2716 18.2928 0 CHG=0	M V30 244 C 12.3030 13.0832 9.2641 0 CHG=0
M V30 245 O 4.0022 2.4232 6.7512 0 CHG=0	M V30 245 O 0.9697 10.9126 6.9046 0 CHG=5	4.9150 12.3130 15.1904 H 0 0 0 0 0 0 0 0 0 0	18.7323 17.2660 21.5822 C 0 0 0 0 0 0 0 0 0 0	M V30 245 C 18.6670 19.1821 19.5401 0 CHG=0	M V30 245 C 12.1726 14.3090 8.2655 0 CHG=0
M V30 246 H 13.0682 3.6588 14.9635 0 CHG=0	M V30 246 C 5.1852 7.9834 14.2859 0 CHG=0	3.6460 10.0468 15.0342 H 0 0 0 0 0 0 0 0 0 0	17.9533 17.1778 20.4648 O 0 5 0 0 0 0 0 0 0 0	M V30 246 C 7.2662 14.3901 18.2658 0 CHG=0	M V30 246 O 11.8506 14.0957 7.0610 0 CHG=5
M V30 247 H 10.7159 5.2211 13.6852 0 CHG=0	M V30 247 C 5.0975 6.4377 14.0067 0 CHG=0	2.7264 10.6759 13.7311 H 0 0 0 0 0 0 0 0 0 0	19.0726 18.3090 22.3343 O 0 0 0 0 0 0 0 0 0 0	M V30 247 O 9.4921 15.0199 20.1032 0 CHG=0	M V30 247 O 12.3548 15.4402 8.7560 0 CHG=0
M V30 248 H 10.6877 3.5014 12.2037 0 CHG=0	M V30 248 O 5.8591 5.9635 13.2924 0 CHG=5	2.2756 12.6397 15.5496 H 0 0 0 0 0 0 0 0 0 0	22.1221 11.8019 12.3874 H 0 0 0 0 0 0 0 0 0 0	M V30 248 H 19.2902 16.7005 16.0768 0 CHG=0	M V30 248 Na 11.7686 15.5740 5.5965 0 CHG=3
M V30 249 H 12.8027 2.3157 11.5587 0 CHG=0	M V30 249 O 4.2701 5.7647 14.5232 0 CHG=0	2.5448 11.3336 16.6785 H 0 0 0 0 0 0 0 0 0 0	20.7335 10.6746 12.0534 H 0 0 0 0 0 0 0 0 0 0	M V30 249 H 17.9288 15.5802 18.5098 0 CHG=0	M V30 249 O 20.5310 17.1581 9.2994 0 CHG=5
M V30 250 H 14.2472 4.2903 12.8106 0 CHG=0	M V30 250 Na 8.0488 2.0790 13.4669 0 CHG=3	0.6689 11.1252 14.6035 H 0 0 0 0 0 0 0 0 0 0	20.4778 16.0466 22.5018 H 0 0 0 0 0 0 0 0 0 0	M V30 250 H 16.0818 17.0912 18.0000 0 CHG=0	M V30 250 Na 20.6202 18.7749 6.1334 0 CHG=3
M V30 251 H 8.0161 1.2831 12.9360 0 CHG=0	M V30 251 H -0.3266 7.7314 6.4201 0 CHG=0	8.6183 3.7055 6.2445 C 0 0 0 0 0 0 0 0 0 0	18.9430 15.8634 23.1375 H 0 0 0 0 0 0 0 0 0 0	M V30 251 H 16.4190 19.2347 16.7889 0 CHG=0	M V30 251 H 12.1287 13.3995 10.2656 0 CHG=0
M V30 252 H 9.0713 3.3716 10.9456 0 CHG=0	M V30 252 H -0.3273 8.6427 4.9704 0 CHG=0	8.2252 4.8457 5.6101 C 0 0 0 0 0 0 0 0 0 0	18.8833 9.6550 7.7991 Na 0 3 0 0 0 0 0 0 0 0	M V30 252 H 19.1486 19.0216 17.0588 0 CHG=0	M V30 252 H 11.5430 12.3007 8.9554 0 CHG=0
M V30 253 H 9.1472 1.7258 9.2064 0 CHG=0	M V30 253 H 4.1468 8.2926 14.1613 0 CHG=0	9.1817 5.6179 4.8624 C 0 0 0 0 0 0 0 0 0 0	13.7588 8.1547 3.7958 C 0 0 0 0 0 0 0 0 0 0	M V30 253 H 13.9247 14.9944 15.9241 0 CHG=0	M V30 253 C 20.7790 15.9092 6.9451 0 CHG=0
M V30 254 H 8.0022 -0.4452 11.0045 0 CHG=0	M V30 254 H 5.7337 8.2923 15.3679 0 CHG=0	10.5013 5.2346 4.7574 C 0 0 0 0 0 0 0 0 0 0	12.7144 7.8579 4.4615 C 0 0 0 0 0 0 0 0 0 0	M V30 254 H 13.8353 16.4725 18.6438 0 CHG=0	M V30 254 C 22.1864 16.0537 7.6940 0 CHG=0
M V30 255 H 10.5988 1.1818 11.3753 0 CHG=0	M V30 255 C 8.9810 8.8258 8.2876 0 CHG=0	10.8818 4.0828 5.3686 C 0 0 0 0 0 0 0 0 0 0	13.0791 7.3481 5.7554 C 0 0 0 0 0 0 0 0 0 0	M V30 255 H 12.3695 18.1772 17.9793 0 CHG=0	M V30 255 O 22.9627 16.8612 7.1131 0 CHG=5
M V30 256 H 8.4792 1.5800 7.2216 0 CHG=0	M V30 256 C 9.0016 7.3884 8.7326 0 CHG=0	9.9364 3.3210 6.1207 C 0 0 0 0 0 0 0 0 0 0	14.4542 7.1672 6.3544 C 0 0 0 0 0 0 0 0 0 0	M V30 256 H 11.9074 16.9607 15.1666 0 CHG=0	M V30 256 O 22.4499 15.4002 8.7677 0 CHG=0
M V30 257 H 6.5467 2.6287 6.1230 0 CHG=0	M V30 257 O 8.1097 6.4649 8.0271 0 CHG=5	8.8530 6.7471 4.2145 O 0 0 0 0 0 0 0 0 0 0	15.4683 7.4208 5.6549 C 0 0 0 0 0 0 0 0 0 0	M V30 257 H 14.4508 17.9647 16.3068 0 CHG=0	M V30 257 H 20.3159 16.8646 7.0139 0 CHG=0
M V30 258 H 4.8518 1.0160 8.0506 0 CHG=0	M V30 258 O 9.9722 7.2477 9.7275 0 CHG=0	6.9558 5.2739 5.6809 O 0 0 0 0 0 0 0 0 0 0	15.1218 7.9427 4.3890 C 0 0 0 0 0 0 0 0 0 0	M V30 258 H 10.3422 19.2720 18.8338 0 CHG=0	M V30 258 H 20.8893 15.7879 5.8787 0 CHG=0
M V30 259 H 4.2760 0.6468 5.1384 0 CHG=0	M V30 259 H 8.7086 9.5056 9.0820 0 CHG=0	11.3571 6.0670 4.0073 O 0 0 0 0 0 0 0 0 0 0	12.0554 7.0240 6.3985 O 0 0 0 0 0 0 0 0 0 0	M V30 259 H 9.4132 17.8142 20.5502 0 CHG=0	M V30 259 Na 22.6316 17.2346 10.0517 0 CHG=3
M V30 260 H 6.9823 -0.9683 6.9652 0 CHG=0	M V30 260 H 10.0244 9.1953 8.1904 0 CHG=0	5.8952 4.4243 6.2230 C 0 0 0 0 0 0 0 0 0 0	11.4277 8.0930 3.7806 O 0 0 0 0 0 0 0 0 0 0	M V30 260 H 9.7209 15.7675 18.2067 0 CHG=0	M V30 260 C 3.9344 -0.3378 20.8674 0 CHG=0
M V30 261 H 13.1017 5.8438 15.5235 0 CHG=0	M V30 261 Na 9.2382 5.7731 6.6735 0 CHG=3	12.7235 5.7659 3.9056 C 0 0 0 0 0 0 0 0 0 0	14.8203 6.7504 7.6440 O 0 0 0 0 0 0 0 0 0 0	M V30 261 H 7.3293 16.2022 20.1306 0 CHG=0	M V30 261 C 4.7780 0.7195 21.6998 0 CHG=0
M V30 262 H 11.2442 4.6720 16.0794 0 CHG=0	M V30 262 C 15.9795 13.0678 10.8012 0 CHG=0	10.3040 2.0845 6.8457 C 0 0 0 0 0 0 0 0 0 0	10.2373 7.6575 4.2021 C 0 0 0 0 0 0 0 0 0 0	M V30 262 H 8.2181 18.3379 17.2006 0 CHG=0	M V30 262 C 4.2665 2.1222 21.2446 0 CHG=0
M V30 263 H 10.6183 0.1614 13.4237 0 CHG=0	M V30 263 C 15.2172 13.6312 11.8554 0 CHG=0	11.7799 1.7665 6.7052 C 0 0 0 0 0 0 0 0 0 0	14.9017 5.3465 7.7573 C 0 0 0 0 0 0 0 0 0 0	M V30 263 H 20.3691 15.7589 17.9486 0 CHG=0	M V30 263 O 3.4867 2.0413 19.9838 0 CHG=0
M V30 264 H 6.6290 2.8339 8.9535 0 CHG=0	M V30 264 C 15.6545 13.0455 13.2614 0 CHG=0	7.9007 3.1086 6.8494 H 0 0 0 0 0 0 0 0 0 0	16.2443 8.2228 3.6299 C 0 0 0 0 0 0 0 0 0 0	M V30 264 H 19.1675 14.4516 16.6690 0 CHG=0	M V30 264 C 4.1092 1.3996 18.9816 0 CHG=0
M V30 265 H 14.2421 1.9269 14.3202 0 CHG=0	M V30 265 O 16.9828 12.6135 13.4600 0 CHG=0	11.9100 3.8049 5.2782 H 0 0 0 0 0 0 0 0 0 0	17.3893 9.0960 4.5155 C 0 0 0 0 0 0 0 0 0 0	M V30 265 H 14.5490 16.0537 14.2015 0 CHG=0	M V30 265 C 4.3155 -0.0813 19.4182 0 CHG=0
M V30 266 H 15.0466 2.0070 12.7632 0 CHG=0	M V30 266 C 17.3315 11.7185 12.4344 0 CHG=0	9.6727 7.1201 3.7849 H 0 0 0 0 0 0 0 0 0 0	18.8251 8.5638 4.4769 C 0 0 0 0 0 0 0 0 0 0	M V30 266 H 11.9318 18.9585 14.5751 0 CHG=0	M V30 266 O 3.4590 2.5403 22.1992 0 CHG=0
M V30 267 H 7.7859 4.1949 12.9385 0 CHG=0	M V30 267 C 16.2788 11.6238 11.0376 0 CHG=0	4.9808 4.9506 6.1001 H 0 0 0 0 0 0 0 0 0 0	19.6649 9.0308 5.7364 O 0 0 0 0 0 0 0 0 0 0	M V30 267 H 11.6961 16.2692 19.6329 0 CHG=0	M V30 267 C 2.6345 3.6463 21.8726 0 CHG=0
M V30 268 H 6.4170 3.1732 12.3471 0 CHG=0	M V30 268 O 15.6687 14.0720 14.3362 0 CHG=0	6.0122 4.2450 7.2911 H 0 0 0 0 0 0 0 0 0 0	13.4894 8.5556 2.7896 H 0 0 0 0 0 0 0 0 0 0	M V30 268 H 18.3194 18.2640 14.4346 0 CHG=0	M V30 268 C 3.3726 4.7341 21.0288 0 CHG=0
M V30 269 H 9.2874 -0.7789 6.3258 0 CHG=0	M V30 269 C 16.9048 14.6256 15.3330 0 CHG=0	5.8134 3.4710 5.6742 H 0 0 0 0 0 0 0 0 0 0	16.5134 7.2247 6.1223 H 0 0 0 0 0 0 0 0 0 0	M V30 269 H 18.0270 19.9770 14.9758 0 CHG=0	M V30 269 O 2.4400 5.7429 20.6988 0 CHG=0
M V30 270 H 8.9216 0.6346 5.2923 0 CHG=0	M V30 270 C 17.3038 13.5976 16.3739 0 CHG=0	13.1622 5.7559 4.8928 H 0 0 0 0 0 0 0 0 0 0	10.3039 6.5768 4.3548 H 0 0 0 0 0 0 0 0 0 0	M V30 270 H 14.1994 14.2780 19.2583 0 CHG=0	M V30 270 C 1.3936 5.2443 19.7794 0 CHG=0
M V30 271 H 7.4744 5.4438 11.0483 0 CHG=0	M V30 271 O 18.7537 13.7967 16.9865 0 CHG=0	13.2329 6.5498 3.3027 H 0 0 0 0 0 0 0 0 0 0	9.3765 7.8178 3.3683 H 0 0 0 0 0 0 0 0 0 0	M V30 271 H 13.8403 13.5876 17.6625 0 CHG=0	M V30 271 C 0.4329 4.3210 20.5601 0 CHG=0
M V30 272 H 13.3191 4.3246 10.0961 0 CHG=0	M V30 272 C 19.5190 13.6420 15.9498 0 CHG=0	12.8575 4.7962 3.4087 H 0 0 0 0 0 0 0 0 0 0	10.0578 8.2465 5.1434 H 0 0 0 0 0 0 0 0 0 0	M V30 272 H 8.4290 20.7599 17.9600 0 CHG=0	M V30 272 C 1.2175 3.1789 21.2817 0 CHG=0
M V30 273 H 14.0759 5.7133 10.9804 0 CHG=0	M V30 273 C 19.5036 14.9737 15.3015 0 CHG=0	9.6869 1.2214 6.4862 H 0 0 0 0 0 0 0 0 0 0	14.5316 4.8007 6.7655 H 0 0 0 0 0 0 0 0 0 0	M V30 273 H 8.0551 20.3004 19.6376 0 CHG=0	M V30 273 O 0.7198 6.2952 19.1177 0 CHG=0
M V30 274 H 12.4666 5.8791 10.1492 0 CHG=0	M V30 274 C 18.0222 15.2527 14.6600 0 CHG=0	10.0368 2.2166 7.9081 H 0 0 0 0 0 0 0 0 0 0	14.2752 5.0882 8.4730 H 0 0 0 0 0 0 0 0 0 0	M V30 274 H 15.8784 18.4005 14.3375 0 CHG=0	M V30 274 C 1.4614 6.9518 18.0852 0 CHG=0
M V30 275 H 2.5392 -0.9172 6.7047 0 CHG=0	M V30 275 O 20.9047 13.4866 16.5365 0 CHG=0	12.4204 2.6406 6.9843 H 0 0 0 0 0 0 0 0 0 0	15.9525 5.0570 8.1566 H 0 0 0 0 0 0 0 0 0 0	M V30 275 H 11.6617 13.8134 18.2350 0 CHG=0	M V30 275 C 1.6288 8.4641 18.2371 0 CHG=0
M V30 276 H 3.1371 -1.3515 5.1009 0 CHG=0	M V30 276 C 21.0995 12.4860 17.4612 0 CHG=0	12.0377 1.4903 5.6700 H 0 0 0 0 0 0 0 0 0 0	15.8086 8.7028 2.6896 H 0 0 0 0 0 0 0 0 0 0	M V30 276 H 6.0610 19.5561 18.7074 0 CHG=0	M V30 276 C 2.4890 9.0419 17.1124 0 CHG=0
M V30 277 H 4.2782 3.2808 7.1364 0 CHG=0	M V30 277 C 21.1536 13.1757 18.9228 0 CHG=0	11.9798 0.9269 8.6670 H 0 0 0 0 0 0 0 0 0 0	16.6852 7.2524 3.3246 H 0 0 0 0 0 0 0 0 0 0	M V30 277 H 18.8244 20.2250 19.3138 0 CHG=0	M V30 277 C 2.1154 8.4550 15.7139 0 CHG=0
M V30 278 C 5.2377 6.5502 15.8634 0 CHG=0	M V30 278 C 21.9256 12.4981 20.1395 0 CHG=0	12.9815 14.0070 4.0045 C 0 0 0 0 0 0 0 0 0 0	17.2921 9.1600 5.5921 H 0 0 0 0 0 0 0 0 0 0	M V30 278 H 19.6383 18.6138 19.5847 0 CHG=0	M V30 278 O 1.7094 7.0922 15.7185 0 CHG=0
M V30 279 C 5.6758 6.7977 17.3598 0 CHG=0	M V30 279 C 22.7274 11.3034 19.8017 0 CHG=0	14.2831 13.6917 3.6387 C 0 0 0 0 0 0 0 0 0 0	17.2805 10.1199 4.1955 H 0 0 0 0 0 0 0 0 0 0	M V30 279 H 18.1440 19.1623 20.5118 0 CHG=0	M V30 279 C 0.8107 6.5902 16.6961 0 CHG=0
M V30 280 C 7.2050 6.5232 17.4996 0 CHG=0	M V30 280 O 22.4321 10.8422 18.3708 0 CHG=0	14.4867 12.4191 3.1010 C 0 0 0 0 0 0 0 0 0 0	19.2229 8.9212 3.6196 H 0 0 0 0 0 0 0 0 0 0	M V30 280 H 8.2635 13.9291 17.9887 0 CHG=0	M V30 280 O 4.2291 -1.6562 21.3031 0 CHG=0
M V30 281 O 7.7601 6.8927 16.2632 0 CHG=0	M V30 281 C 22.4814 11.9254 17.5366 0 CHG=0	13.4144 11.4696 2.9933 C 0 0 0 0 0 0 0 0 0 0	18.8456 7.4682 4.3772 H 0 0 0 0 0 0 0 0 0 0	M V30 281 H 6.5308 13.9854 17.6126 0 CHG=0	M V30 281 O 4.7999 0.4592 23.0817 0 CHG=0
M V30 282 C 7.5124 5.9928 15.1753 0 CHG=0	M V30 282 O 15.2395 13.0982 9.4381 0 CHG=0	12.1118 11.7976 3.3555 C 0 0 0 0 0 0 0 0 0 0	21.0323 8.5329 5.9169 C 0 0 0 0 0 0 0 0 0 0	M V30 282 H 7.0268 14.1395 19.3026 0 CHG=0	M V30 282 O 5.6887 -0.3857 19.4778 0 CHG=0
M V30 283 C 6.0720 5.4577 15.2162 0 CHG=0	M V30 283 O 15.5410 15.0634 12.0293 0 CHG=0	11.8994 13.0862 3.8377 C 0 0 0 0 0 0 0 0 0 0	21.9230 9.2317 7.2299 C 0 0 0 0 0 0 0 0 0 0	M V30 283 H 10.3426 14.5033 19.9175 0 CHG=0	M V30 283 O 0.4663 2.6642 22.3474 0 CHG=0
M V30 284 O 7.8351 7.2753 18.5375 0 CHG=0	M V30 284 O 15.0006 10.8518 11.0003 0 CHG=0	15.7325 12.0714 2.6568 O 0 0 0 0 0 0 0 0 0 0	21.4924 10.2910 7.7322 O 0 5 0 0 0 0 0 0 0 0	M V30 284 C 10.0493 17.8491 12.6191 0 CHG=0	M V30 284 O -0.5648 3.7175 19.6624 0 CHG=0
M V30 285 C 9.2363 7.1721 18.8402 0 CHG=0	M V30 285 O 17.9641 16.6763 14.8128 0 CHG=0	15.3700 14.5574 3.7627 O 0 0 0 0 0 0 0 0 0 0	23.0621 8.6841 7.6054 O 0 0 0 0 0 0 0 0 0 0	M V30 285 C 9.7448 16.5125 13.2699 0 CHG=0	M V30 285 O 0.3748 9.0597 18.1371 0 CHG=0
M V30 286 C 9.6018 5.9543 19.7330 0 CHG=0	M V30 286 O 20.2346 14.9695 14.2627 0 CHG=0	13.7928 10.2571 2.5067 O 0 0 0 0 0 0 0 0 0 0	12.1681 7.5119 7.8093 C 0 0 0 0 0 0 0 0 0 0	M V30 286 C 8.2019 16.3855 13.3121 0 CHG=0	M V30 286 O 1.1087 9.2009 14.9778 0 CHG=0
M V30 287 O 11.0060 5.9492 20.0386 0 CHG=0	M V30 287 O 21.8272 14.5143 19.0660 0 CHG=0	15.1654 15.9393 3.9930 C 0 0 0 0 0 0 0 0 0 0	10.7681 8.0941 8.0125 C 0 0 0 0 0 0 0 0 0 0	M V30 287 O 7.5713 17.3523 12.4726 0 CHG=0	M V30 287 C 3.2176 1.5632 17.6760 0 CHG=0
M V30 288 C 11.9405 6.0512 19.0162 0 CHG=0	M V30 288 O 24.1517 11.6856 20.3256 0 CHG=0	12.8379 9.1949 2.2446 C 0 0 0 0 0 0 0 0 0 0	9.7364 7.3625 7.5967 O 0 5 0 0 0 0 0 0 0 0	M V30 288 C 7.6175 18.7006 12.9407 0 CHG=0	M V30 288 C 4.6368 5.2942 21.8410 0 CHG=0
M V30 289 C 11.5754 7.1327 17.9770 0 CHG=0	M V30 289 C 18.7295 12.3250 12.2366 0 CHG=0	10.5299 13.5897 4.1806 C 0 0 0 0 0 0 0 0 0 0	10.7781 9.2700 8.5567 O 0 0 0 0 0 0 0 0 0 0	M V30 289 C 9.0851 18.9883 13.2275 0 CHG=0	M V30 289 C 0.6741 5.0534 16.6162 0 CHG=0
M V30 290 C 10.0815 7.1697 17.5914 0 CHG=0	M V30 290 C 16.5341 13.8153 17.5221 0 CHG=0	9.3269 12.6606 3.8251 C 0 0 0 0 0 0 0 0 0 0	8.4007 8.6823 6.6957 Na 0 3 0 0 0 0 0 0 0 0	M V30 290 O 7.8760 15.1242 12.8561 0 CHG=0	M V30 290 O 4.0552 1.3793 16.6298 0 CHG=0
M V30 291 O 13.1677 6.4297 19.6376 0 CHG=0	M V30 291 C 22.7556 11.3691 16.1629 0 CHG=0	8.0461 13.4043 4.0974 C 0 0 0 0 0 0 0 0 0 0	21.4997 8.7367 5.0455 H 0 0 0 0 0 0 0 0 0 0	M V30 291 C 6.6263 14.6434 13.2506 0 CHG=0	M V30 291 O 5.8005 5.3910 21.1274 0 CHG=0
M V30 292 C 14.1939 5.4604 19.7924 0 CHG=0	M V30 292 O 19.8369 12.0904 13.3122 0 CHG=0	6.8753 12.5645 3.9736 O 0 0 0 0 0 0 0 0 0 0	21.0677 7.4379 6.0032 H 0 0 0 0 0 0 0 0 0 0	M V30 292 C 6.7517 13.9810 14.6177 0 CHG=0	M V30 292 O -0.3558 4.6053 15.6857 0 CHG=0
M V30 293 C 14.3631 5.0337 21.2771 0 CHG=0	M V30 293 O 15.9337 12.5567 17.8030 0 CHG=0	12.7939 14.9920 4.4065 H 0 0 0 0 0 0 0 0 0 0	12.9550 8.2850 8.1037 H 0 0 0 0 0 0 0 0 0 0	M V30 293 O 5.5253 13.3994 14.9370 0 CHG=0	M V30 293 C 6.3013 -0.2881 18.2487 0 CHG=0
M V30 294 C 15.3046 6.0363 22.0244 0 CHG=0	M V30 294 O 24.1925 11.4650 16.2259 0 CHG=0	11.2840 11.0688 3.2311 H 0 0 0 0 0 0 0 0 0 0	12.4452 6.6741 8.4454 H 0 0 0 0 0 0 0 0 0 0	M V30 294 C 4.4010 14.3411 15.0963 0 CHG=0	M V30 294 C 1.5501 10.5319 14.5913 0 CHG=0
M V30 295 C 16.7024 6.0478 21.4159 0 CHG=0	M V30 295 C 14.9633 9.4264 10.7967 0 CHG=0	15.6273 11.1798 2.2587 H 0 0 0 0 0 0 0 0 0 0	7.7238 17.0694 12.0662 Na 0 3 0 0 0 0 0 0 0 0	M V30 295 C 4.1553 15.1118 13.7976 0 CHG=0	M V30 295 O 3.8645 8.8719 17.4001 0 CHG=0
M V30 296 O 16.5975 5.5931 20.0780 0 CHG=0	M V30 296 C 24.9105 10.6290 20.8607 0 CHG=0	16.1502 16.4601 3.8924 H 0 0 0 0 0 0 0 0 0 0	10.2585 16.6186 8.3867 C 0 0 0 0 0 0 0 0 0 0	M V30 296 C 5.4405 15.7196 13.2787 0 CHG=0	M V30 296 H 2.8550 -0.2374 20.9307 0 CHG=0
M V30 297 C 15.4871 6.1383 19.3247 0 CHG=0	M V30 297 O 20.9893 12.0727 20.9332 0 CHG=0	14.7469 16.1167 5.0013 H 0 0 0 0 0 0 0 0 0 0	11.1333 15.5627 8.1053 C 0 0 0 0 0 0 0 0 0 0	M V30 297 O 3.2562 13.6478 15.3608 0 CHG=0	M V30 297 H 5.8234 0.7050 21.4458 0 CHG=0
M V30 298 O 3.8584 6.2841 15.6776 0 CHG=0	M V30 298 H 16.9615 13.7226 10.9357 0 CHG=0	14.5085 16.3214 3.2508 H 0 0 0 0 0 0 0 0 0 0	12.0812 15.0614 9.1811 C 0 0 0 0 0 0 0 0 0 0	M V30 298 C 2.8390 13.4431 16.7073 0 CHG=0	M V30 298 H 5.1317 2.8433 21.1194 0 CHG=0
M V30 299 O 5.4095 8.1392 17.6868 0 CHG=0	M V30 299 H 14.0961 13.3733 11.4414 0 CHG=0	12.2331 8.9149 3.1414 H 0 0 0 0 0 0 0 0 0 0	12.1562 15.6338 10.5313 C 0 0 0 0 0 0 0 0 0 0	M V30 299 C 3.6043 12.2484 17.3558 0 CHG=0	M V30 299 H 5.0923 1.9153 18.8350 0 CHG=0
M V30 300 O 6.0148 4.2922 16.0097 0 CHG=0	M V30 300 H 14.8790 12.1977 13.3183 0 CHG=0	13.4108 8.3503 1.9065 H 0 0 0 0 0 0 0 0 0 0	11.2345 16.6454 10.7983 C 0 0 0 0 0 0 0 0 0 0	M V30 300 C 3.2292 10.9463 16.6394 0 CHG=0	M V30 300 H 3.7351 -0.7674 18.7365 0 CHG=0
M V30 301 O 9.8663 8.3578 16.8385 0 CHG=0	M V30 301 H 17.3853 10.7204 12.8003 0 CHG=0	12.1795 9.4536 1.4465 H 0 0 0 0 0 0 0 0 0 0	10.2770 17.1211 9.7337 C 0 0 0 0 0 0 0 0 0 0	M V30 301 C 1.7203 10.7656 16.9476 0 CHG=0	M V30 301 H 2.4807 4.0586 22.8395 0 CHG=0
M V30 302 O 12.2726 6.7868 16.8285 0 CHG=0	M V30 302 H 16.7223 11.1896 10.1992 0 CHG=0	10.4585 14.5469 3.6707 H 0 0 0 0 0 0 0 0 0 0	12.8857 13.9595 8.9427 O 0 0 0 0 0 0 0 0 0 0	M V30 302 O 1.0905 11.9896 17.4383 0 CHG=0	M V30 302 H 3.6736 4.3526 20.0881 0 CHG=0
M V30 303 O 13.1207 5.0037 21.8922 0 CHG=0	M V30 303 H 16.5908 15.4932 15.8977 0 CHG=0	10.4701 13.8144 5.2567 H 0 0 0 0 0 0 0 0 0 0	11.1173 15.0416 6.7790 O 0 0 0 0 0 0 0 0 0 0	M V30 303 C 1.3590 13.0911 16.6157 0 CHG=0	M V30 303 H 1.8551 4.6391 19.0526 0 CHG=0
M V30 304 O 17.3208 7.3250 21.4493 0 CHG=0	M V30 304 H 17.0037 12.5569 15.8503 0 CHG=0	9.2919 11.7594 4.4321 H 0 0 0 0 0 0 0 0 0 0	13.1277 15.1165 11.5312 O 0 0 0 0 0 0 0 0 0 0	M V30 304 O 11.3752 18.1416 12.9163 0 CHG=0	M V30 304 H -0.0291 4.8898 21.3026 0 CHG=0
M V30 305 C 7.7786 6.8345 13.9404 0 CHG=0	M V30 305 H 19.0277 12.7518 15.2035 0 CHG=0	9.3856 12.3603 2.7708 H 0 0 0 0 0 0 0 0 0 0	9.8042 14.7076 5.9882 C 0 0 0 0 0 0 0 0 0 0	M V30 305 O 10.4239 15.4323 12.5516 0 CHG=0	M V30 305 H 1.2966 2.3869 20.5674 0 CHG=0
M V30 306 C 8.9662 6.0748 21.1065 0 CHG=0	M V30 306 H 19.9888 15.7832 16.1452 0 CHG=0	8.0353 14.2625 3.4172 H 0 0 0 0 0 0 0 0 0 0	13.7079 15.9459 12.7245 C 0 0 0 0 0 0 0 0 0 0	M V30 306 O 9.2646 19.0038 14.6262 0 CHG=0	M V30 306 H 2.4779 6.5725 18.1690 0 CHG=0
M V30 307 C 15.6718 5.9003 17.8261 0 CHG=0	M V30 307 H 17.7776 14.8867 13.5529 0 CHG=0	8.0242 13.7944 5.1282 H 0 0 0 0 0 0 0 0 0 0	9.3113 18.2354 10.0209 C 0 0 0 0 0 0 0 0 0 0	M V30 307 O 5.2158 16.1669 11.9765 0 CHG=0	M V30 307 H 2.1699 8.6623 19.2147 0 CHG=0
M V30 308 O 9.1738 7.0214 13.8649 0 CHG=0	M V30 308 H 20.2519 11.6481 17.1406 0 CHG=0	6.8077 12.1743 3.0860 H 0 0 0 0 0 0 0 0 0 0	7.8150 17.8922 9.4629 C 0 0 0 0 0 0 0 0 0 0	M V30 308 O 3.1740 16.1638 14.1255 0 CHG=0	M V30 308 H 2.3408 10.1255 17.0257 0 CHG=0
M V30 309 O 8.6216 4.8460 21.6750 0 CHG=0	M V30 309 H 20.0981 13.2267 19.0319 0 CHG=0	2.3328 5.3933 14.7562 C 0 0 0 0 0 0 0 0 0 0	6.8951 19.0029 9.9497 C 0 0 0 0 0 0 0 0 0 0	M V30 309 O 4.9937 12.3221 17.3676 0 CHG=0	M V30 309 H 3.0354 8.5349 15.1633 0 CHG=0
M V30 310 O 16.5146 6.8644 17.2717 0 CHG=0	M V30 310 H 22.6921 13.2902 20.8032 0 CHG=0	1.1417 5.5094 15.5044 C 0 0 0 0 0 0 0 0 0 0	7.1349 18.9245 11.3953 O 0 0 0 0 0 0 0 0 0 0	M V30 310 O 1.0631 10.3618 15.7877 0 CHG=0	M V30 310 H -0.1756 7.0226 16.4687 0 CHG=0
M V30 311 C 6.5441 3.1068 15.4690 0 CHG=0	M V30 311 H 22.3854 10.4377 20.2891 0 CHG=0	0.3820 4.3561 15.8743 C 0 0 0 0 0 0 0 0 0 0	9.5592 17.0568 7.5535 H 0 0 0 0 0 0 0 0 0 0	M V30 311 C 6.9468 19.5408 11.8536 0 CHG=0	M V30 311 H 5.1785 -1.7586 21.2036 0 CHG=0
M V30 312 C 16.8662 8.3323 22.3217 0 CHG=0	M V30 312 H 23.3328 12.7116 18.0743 0 CHG=0	0.8061 3.0966 15.4901 C 0 0 0 0 0 0 0 0 0 0	11.2503 17.1017 11.8260 H 0 0 0 0 0 0 0 0 0 0	M V30 312 C 7.8679 12.8487 14.6057 0 CHG=0	M V30 312 H 3.9326 0.5845 23.4163 0 CHG=0
M V30 313 O 15.4822 5.6707 23.3835 0 CHG=0	M V30 313 H 14.4265 12.4159 9.2215 0 CHG=0	2.0077 2.9843 14.7686 C 0 0 0 0 0 0 0 0 0 0	9.9388 14.4135 4.9414 H 0 0 0 0 0 0 0 0 0 0	M V30 313 C 0.3821 14.2565 17.0913 0 CHG=0	M V30 313 H 0.0545 1.7964 22.0230 0 CHG=0
M V30 314 H 5.4327 7.4883 15.3285 0 CHG=0	M V30 314 H 15.4111 15.3819 12.9321 0 CHG=0	2.7764 4.1354 14.4057 C 0 0 0 0 0 0 0 0 0 0	9.0759 15.5666 5.9740 H 0 0 0 0 0 0 0 0 0 0	M V30 314 O 5.5746 19.3162 11.8373 0 CHG=0	M V30 314 H 0.4683 9.9043 18.6208 0 CHG=0
M V30 315 H 5.1445 6.1081 18.0126 0 CHG=0	M V30 315 H 17.9335 17.0446 13.9413 0 CHG=0	0.6595 6.6918 15.9577 O 0 0 0 0 0 0 0 0 0 0	9.3719 13.8739 6.4059 H 0 0 0 0 0 0 0 0 0 0	M V30 315 O 8.0469 12.4158 15.9254 0 CHG=0	M V30 315 H 2.8342 2.5783 17.5949 0 CHG=0
M V30 316 H 7.3518 5.4426 17.6693 0 CHG=0	M V30 316 H 21.2228 15.2515 14.7368 0 CHG=0	-0.0357 2.0437 15.9004 O 0 0 0 0 0 0 0 0 0 0	14.6848 16.3491 12.5940 H 0 0 0 0 0 0 0 0 0 0	M V30 316 C 9.4099 20.2634 15.2696 0 CHG=0	M V30 316 H 2.3629 0.8254 17.6430 0 CHG=0
M V30 317 H 8.2378 5.1681 15.2464 0 CHG=0	M V30 317 H 21.1585 15.0673 18.5937 0 CHG=0	1.2460 7.9063 15.4414 C 0 0 0 0 0 0 0 0 0 0	13.8897 15.3286 13.5961 H 0 0 0 0 0 0 0 0 0 0	M V30 317 C 1.4004 9.0285 15.3116 0 CHG=0	M V30 317 H 4.8702 4.5807 22.6697 0 CHG=0
M V30 318 H 5.6568 5.2489 14.1965 0 CHG=0	M V30 318 H 18.7164 13.4196 12.2501 0 CHG=0	0.2668 0.7269 15.4988 C 0 0 0 0 0 0 0 0 0 0	13.0307 16.7826 12.9373 H 0 0 0 0 0 0 0 0 0 0	M V30 318 O 4.0014 9.8492 17.1397 0 CHG=0	M V30 318 H 4.4398 6.2663 22.2306 0 CHG=0
M V30 319 H 9.4967 8.0803 19.4165 0 CHG=0	M V30 319 H 18.8745 11.8999 11.2317 0 CHG=0	4.0978 4.0244 13.6418 C 0 0 0 0 0 0 0 0 0 0	9.5460 19.1243 9.5638 H 0 0 0 0 0 0 0 0 0 0	M V30 319 H 9.9314 17.7534 11.5309 0 CHG=0	M V30 319 H 0.3841 4.6254 17.5811 0 CHG=0
M V30 320 H 9.3025 5.0171 19.2224 0 CHG=0	M V30 320 H 15.6969 14.4196 17.1808 0 CHG=0	3.9400 3.1878 12.3492 C 0 0 0 0 0 0 0 0 0 0	9.4504 18.4726 11.1205 H 0 0 0 0 0 0 0 0 0 0	M V30 320 H 10.0780 16.5429 14.3129 0 CHG=0	M V30 320 H 1.6554 4.6799 16.4213 0 CHG=0
M V30 321 H 12.0322 5.0826 18.5015 0 CHG=0	M V30 321 H 17.2481 14.3807 18.4455 0 CHG=0	5.0253 3.5835 11.2875 C 0 0 0 0 0 0 0 0 0 0	7.5737 16.9539 9.8494 H 0 0 0 0 0 0 0 0 0 0	M V30 321 H 7.8343 16.6013 14.3600 0 CHG=0	M V30 321 H 6.6894 0.7366 18.0331 0 CHG=0
M V30 322 H 11.9115 8.1081 18.3800 0 CHG=0	M V30 322 H 22.3295 11.9898 15.3727 0 CHG=0	4.8495 2.8587 10.0804 O 0 0 0 0 0 0 0 0 0 0	7.6093 17.7691 8.3515 H 0 0 0 0 0 0 0 0 0 0	M V30 322 H 7.0176 18.8558 13.8829 0 CHG=0	M V30 322 H 7.1240 -0.9608 18.3645 0 CHG=0
M V30 323 H 9.8510 6.2771 16.9724 0 CHG=0	M V30 323 H 22.2491 10.3242 15.8529 0 CHG=0	2.9384 6.2793 14.4682 H 0 0 0 0 0 0 0 0 0 0	5.8113 18.8398 9.4975 H 0 0 0 0 0 0 0 0 0 0	M V30 323 H 9.3452 19.9486 12.8079 0 CHG=0	M V30 323 H 2.5784 10.7629 14.9992 0 CHG=0
M V30 324 H 13.9357 4.5780 19.1764 0 CHG=0	M V30 324 H 15.6327 9.0506 11.6738 0 CHG=0	2.3430 2.0095 14.4771 H 0 0 0 0 0 0 0 0 0 0	7.2040 19.9944 9.7061 H 0 0 0 0 0 0 0 0 0 0	M V30 324 H 6.4369 13.8740 12.4871 0 CHG=0	M V30 324 H 0.8914 11.2434 14.9659 0 CHG=0
M V30 325 H 14.7875 4.0242 21.3409 0 CHG=0	M V30 325 H 15.2795 9.0994 9.8469 0 CHG=0	0.6725 8.7041 15.8854 H 0 0 0 0 0 0 0 0 0 0	6.4157 19.7828 12.2289 C 0 0 0 0 0 0 0 0 0 0	M V30 325 H 6.9564 14.7364 15.3960 0 CHG=0	M V30 325 H 1.5152 10.6303 13.4983 0 CHG=0
M V30 326 H 14.8339 7.0288 21.9389 0 CHG=0	M V30 326 H 13.8927 9.0011 10.7004 0 CHG=0	1.1798 7.9287 14.3497 H 0 0 0 0 0 0 0 0 0 0	6.9934 19.3188 13.6876 C 0 0 0 0 0 0 0 0 0 0	M V30 326 H 4.5641 15.0623 15.9290 0 CHG=0	M V30 326 H 4.0404 7.9800 17.8462 0 CHG=0
M V30 327 H 17.3602 5.3241 21.9528 0 CHG=0	M V30 327 H 24.5298 10.2460 21.7086 0 CHG=0	2.2959 8.0621 15.7138 H 0 0 0 0 0 0 0 0 0 0	6.1865 18.8484 14.3115 O 0 5 0 0 0 0 0 0 0 0	M V30 327 H 3.7996 14.4336 13.0200 0 CHG=0	M V30 327 C 6.0895 6.7075 20.5959 0 CHG=0
M V30 328 H 15.4309 7.2215 19.5117 0 CHG=0	M V30 328 H 25.9859 11.0604 21.2609 0 CHG=0	0.4407 0.6457 14.4129 H 0 0 0 0 0 0 0 0 0 0	8.2438 19.4131 14.0659 O 0 0 0 0 0 0 0 0 0 0	M V30 328 H 5.6406 16.5684 13.9548 0 CHG=0	M V30 328 C 4.8559 7.1478 19.6895 0 CHG=0
M V30 329 H 3.6744 5.3543 15.9311 0 CHG=0	M V30 329 H 24.8365 9.7922 20.0588 0 CHG=0	4.8154 3.5680 14.2780 H 0 0 0 0 0 0 0 0 0 0	12.3551 12.7525 9.3178 C 0 0 0 0 0 0 0 0 0 0	M V30 329 H 2.9397 14.3679 17.3132 0 CHG=0	M V30 329 O 4.1773 7.9969 20.1425 0 CHG=5
M V30 330 H 4.4549 8.3118 17.5765 0 CHG=0	M V30 330 H 20.0568 11.7479 20.2947 0 CHG=0	4.5146 5.0338 13.4055 H 0 0 0 0 0 0 0 0 0 0	10.9861 12.4985 8.2724 C 0 0 0 0 0 0 0 0 0 0	M V30 330 H 3.2590 12.2393 18.4113 0 CHG=0	M V30 330 O 4.6308 6.6045 18.5780 0 CHG=0
M V30 331 H 8.9012 8.4503 16.7134 0 CHG=0	M V30 331 C 16.3495 12.2524 19.1772 0 CHG=0	2.9660 3.3360 11.9315 H 0 0 0 0 0 0 0 0 0 0	11.1018 11.7702 7.2145 O 0 5 0 0 0 0 0 0 0 0	M V30 331 H 3.4140 11.0184 15.5517 0 CHG=0	M V30 331 Na 3.3980 8.7558 21.7438 0 CHG=3
M V30 332 H 12.0655 7.4404 16.1171 0 CHG=0	M V30 332 C 17.9364 12.3363 19.6201 0 CHG=0	3.9800 2.1238 12.5644 H 0 0 0 0 0 0 0 0 0 0	9.9584 13.0962 8.5579 O 0 0 0 0 0 0 0 0 0 0	M V30 332 H 1.6155 10.0399 17.7510 0 CHG=0	M V30 332 C -0.0731 4.7210 14.3136 0 CHG=0
M V30 333 H 12.5162 5.6352 21.4366 0 CHG=0	M V30 333 O 18.5832 13.4424 20.2460 0 CHG=5	6.0262 3.4394 11.6763 H 0 0 0 0 0 0 0 0 0 0	12.4726 12.2349 5.9836 Na 0 3 0 0 0 0 0 0 0 0	M V30 333 H 1.1797 12.8071 15.5697 0 CHG=0	M V30 333 C 1.0627 3.8037 14.0238 0 CHG=0
M V30 334 H 7.2629 7.7999 14.0137 0 CHG=0	M V30 334 O 18.4972 11.3081 19.3609 0 CHG=0	4.9683 4.6450 11.0434 H 0 0 0 0 0 0 0 0 0 0	5.2994 19.6336 11.9297 H 0 0 0 0 0 0 0 0 0 0	M V30 334 H 11.9600 18.1678 12.1243 0 CHG=0	M V30 334 O 0.7384 2.6051 13.8734 0 CHG=5
M V30 335 H 7.4087 6.3360 13.0256 0 CHG=0	M V30 335 Na 19.0857 12.3382 21.9763 0 CHG=3	4.9387 1.9195 10.2666 H 0 0 0 0 0 0 0 0 0 0	6.6351 20.8530 12.1817 H 0 0 0 0 0 0 0 0 0 0	M V30 335 H 11.3680 15.5915 12.4991 0 CHG=0	M V30 335 O 2.2182 4.3514 13.9690 0 CHG=0
M V30 336 H 8.0448 6.6588 20.9979 0 CHG=0	M V30 336 C 24.5542 9.3093 17.1729 0 CHG=0	1.5417 3.5588 9.8276 C 0 0 0 0 0 0 0 0 0 0	12.1859 12.8914 10.3788 H 0 0 0 0 0 0 0 0 0 0	M V30 336 H 6.0601 16.1014 11.4570 0 CHG=0	M V30 336 Na 3.4193 5.7180 13.1254 0 CHG=3
M V30 337 H 9.6916 6.6164 21.7660 0 CHG=0	M V30 337 O 23.7846 8.7214 16.0642 0 CHG=5	0.8453 3.6696 11.0512 C 0 0 0 0 0 0 0 0 0 0	13.0827 11.9431 9.2087 H 0 0 0 0 0 0 0 0 0 0	M V30 337 H 2.3252 15.7729 14.2874 0 CHG=0	M V30 337 H 6.9668 6.6761 20.0298 0 CHG=0
M V30 338 H 14.6945 5.9842 17.2921 0 CHG=0	M V30 338 O 24.9624 8.7515 18.2348 0 CHG=0	0.2477 2.5157 11.6398 C 0 0 0 0 0 0 0 0 0 0	6.4435 19.6047 16.4538 Na 0 3 0 0 0 0 0 0 0 0	M V30 338 H 5.3537 12.4910 16.4709 0 CHG=0	M V30 338 H 6.3203 7.3898 21.4283 0 CHG=0
M V30 339 H 16.0536 4.8813 17.6926 0 CHG=0	M V30 339 Na 22.7997 7.6843 17.3328 0 CHG=3	0.3929 1.2673 11.0204 C 0 0 0 0 0 0 0 0 0 0	2.9640 14.2965 17.0753 C 0 0 0 0 0 0 0 0 0 0	M V30 339 H 7.4514 19.2746 10.8789 0 CHG=0	M V30 339 H 0.2025 5.7580 14.0229 0 CHG=0
M V30 340 H 9.5288 7.3335 14.7302 0 CHG=0	M V30 340 H 15.8740 11.2213 19.1791 0 CHG=0	1.1136 1.1627 9.8133 C 0 0 0 0 0 0 0 0 0 0	2.1910 13.5078 15.9955 C 0 0 0 0 0 0 0 0 0 0	M V30 340 H 7.0353 20.6128 12.0718 0 CHG=0	M V30 340 H -1.0037 4.3948 13.7541 0 CHG=0
M V30 341 H 9.3967 4.2708 21.7875 0 CHG=0	M V30 341 H 15.9965 12.9595 19.8965 0 CHG=0	1.6921 2.3146 9.2143 C 0 0 0 0 0 0 0 0 0 0	1.8845 13.9867 14.6875 C 0 0 0 0 0 0 0 0 0 0	M V30 341 H 8.8019 13.2380 14.2232 0 CHG=0	M V30 341 C 3.4078 1.5795 15.3053 0 CHG=0
M V30 342 H 17.4220 6.7873 17.6549 0 CHG=0	M V30 342 H 25.0157 11.3139 18.3173 0 CHG=0	0.7387 4.8516 11.7332 O 0 0 0 0 0 0 0 0 0 0	2.2896 15.2694 14.4828 C 0 0 0 0 0 0 0 0 0 0	M V30 342 H 7.6053 12.0133 13.9493 0 CHG=0	M V30 342 C 2.7121 0.2286 14.8870 0 CHG=0
M V30 343 H 7.6338 3.1640 15.3784 0 CHG=0	M V30 343 C 21.1329 12.6005 13.0928 0 CHG=0	1.6462 5.9485 11.4116 C 0 0 0 0 0 0 0 0 0 0	3.0384 16.0584 15.5828 C 0 0 0 0 0 0 0 0 0 0	M V30 343 H 0.4680 15.1073 16.4345 0 CHG=0	M V30 343 O 1.4697 0.0700 14.9238 0 CHG=5
M V30 344 H 6.0727 2.8836 14.4809 0 CHG=0	M V30 344 C 21.7831 11.4784 12.4169 0 CHG=0	2.5339 2.2656 7.9294 C 0 0 0 0 0 0 0 0 0 0	3.4177 15.5518 16.8657 C 0 0 0 0 0 0 0 0 0 0	M V30 344 H 0.6146 14.5752 18.1170 0 CHG=0	M V30 344 H 4.2032 1.8658 14.6457 0 CHG=0
M V30 345 H 6.3158 2.3025 16.1619 0 CHG=0	M V30 345 O 21.6653 10.3414 12.8386 0 CHG=5	3.1746 0.9242 7.6773 C 0 0 0 0 0 0 0 0 0 0	1.1988 13.1969 13.5805 O 0 0 0 0 0 0 0 0 0 0	M V30 345 H 5.4696 18.3539 11.7876 0 CHG=0	M V30 345 H 2.6963 2.3702 15.2919 0 CHG=0
M V30 346 H 16.0322 8.8907 21.8515 0 CHG=0	M V30 346 O 22.3939 11.7663 11.5007 0 CHG=0	4.2894 1.0298 6.5905 C 0 0 0 0 0 0 0 0 0 0	1.6712 12.2971 16.1170 O 0 0 0 0 0 0 0 0 0 0	M V30 346 H 7.7859 11.4988 16.0123 0 CHG=0	M V30 346 Na 3.7831 18.7077 16.6032 0 CHG=3
M V30 347 H 17.7143 9.0075 22.5211 0 CHG=0	M V30 347 H 21.8106 12.9896 14.0969 0 CHG=0	1.9922 4.4484 9.3548 H 0 0 0 0 0 0 0 0 0 0	1.9342 15.6958 13.1824 O 0 0 0 0 0 0 0 0 0 0	M V30 347 H 8.4382 20.8252 15.4369 0 CHG=0	M V30 347 C 16.7595 4.7502 15.3677 0 CHG=0
M V30 348 H 16.5530 7.9352 23.2763 0 CHG=0	M V30 348 H 21.0509 13.4373 12.4691 0 CHG=0	1.2294 0.1895 9.3520 H 0 0 0 0 0 0 0 0 0 0	1.3797 12.0169 17.4029 C 0 0 0 0 0 0 0 0 0 0	M V30 348 H 10.0793 20.8678 14.6888 0 CHG=0	M V30 348 C 16.0108 5.5550 14.2037 0 CHG=0
M V30 349 H 14.6398 5.3209 23.6925 0 CHG=0	M V30 349 Na 22.0071 9.4188 11.0183 0 CHG=3	1.4849 6.7183 12.1760 H 0 0 0 0 0 0 0 0 0 0	1.3215 16.9835 13.0115 C 0 0 0 0 0 0 0 0 0 0	M V30 349 H 9.8601 20.0518 16.2274 0 CHG=0	M V30 349 C 16.7296 5.4634 12.8921 0 CHG=0
M V30 350 C 6.3681 22.4589 11.8231 0 CHG=0	M V30 350 C 7.2042 4.5232 15.7907 0 CHG=0	1.4672 6.3543 10.4281 H 0 0 0 0 0 0 0 0 0 0	4.4281 16.3313 17.9659 C 0 0 0 0 0 0 0 0 0 0	M V30 350 H 2.4682 8.7437 15.4176 0 CHG=0	M V30 350 O 18.0674 5.1073 13.2181 0 CHG=0
M V30 351 C 7.3082 21.2610 11.5898 0 CHG=0	M V30 351 C 7.8757 3.5110 16.6924 0 CHG=0	2.6858 5.6576 11.4342 H 0 0 0 0 0 0 0 0 0 0	5.8596 16.0183 17.6455 C 0 0 0 0 0 0 0 0 0 0	M V30 351 H 1.1639 8.9877 14.2532 0 CHG=0	M V30 351 C 18.7545 5.8208 14.2776 0 CHG=0
M V30 352 C 6.6032 20.3577 10.4903 0 CHG=0	M V30 352 C 7.0691 3.3567 17.8136 0 CHG=0	3.3296 3.0614 7.9794 H 0 0 0 0 0 0 0 0 0 0	6.9711 16.9336 18.4851 C 0 0 0 0 0 0 0 0 0 0	M V30 352 H 0.8051 8.3186 15.8483 0 CHG=0	M V30 352 C 18.2370 5.3043 15.6217 0 CHG=0
M V30 353 O 5.3448 20.9251 10.1015 0 CHG=0	M V30 353 O 7.0001 4.6174 18.5207 0 CHG=0	1.9256 2.4879 7.0752 H 0 0 0 0 0 0 0 0 0 0	7.2913 17.9281 17.6675 O 0 0 0 0 0 0 0 0 0 0	M V30 353 H 4.8050 10.1979 17.5027 0 CHG=0	M V30 353 O 16.1248 4.4757 12.0426 0 CHG=0
M V30 354 C 4.4093 21.0200 11.1260 0 CHG=0	M V30 354 C 7.2222 5.9140 18.0471 0 CHG=0	2.4163 0.1606 7.3693 H 0 0 0 0 0 0 0 0 0 0	3.2637 13.9138 18.0682 H 0 0 0 0 0 0 0 0 0 0	M V30 354 C 14.6461 11.1478 6.1912 0 CHG=0	M V30 354 C 16.7592 4.2554 10.8356 0 CHG=0
M V30 355 C 5.0211 21.9020 12.2752 0 CHG=0	M V30 355 C 7.6297 5.9199 16.6469 0 CHG=0	3.6044 0.5867 8.5979 H 0 0 0 0 0 0 0 0 0 0	3.3258 17.0798 15.4373 H 0 0 0 0 0 0 0 0 0 0	M V30 355 C 13.9944 9.9822 6.8802 0 CHG=0	M V30 355 C 17.2637 5.5665 10.1525 0 CHG=0
M V30 356 O 7.3552 20.2776 9.3562 0 CHG=0	M V30 356 O 5.7534 2.6404 17.1477 0 CHG=0	5.1168 1.6964 6.9323 H 0 0 0 0 0 0 0 0 0 0	0.7812 11.1140 17.2106 H 0 0 0 0 0 0 0 0 0 0	M V30 356 C 12.5473 10.5167 7.3006 0 CHG=0	M V30 356 O 18.1857 5.2218 9.2356 0 CHG=0
M V30 357 C 7.0050 19.2998 8.3637 0 CHG=0	M V30 357 C 4.6171 2.6232 17.7805 0 CHG=0	3.9112 1.4279 5.6637 H 0 0 0 0 0 0 0 0 0 0	0.7942 12.8525 17.8014 H 0 0 0 0 0 0 0 0 0 0	M V30 357 O 12.1192 11.4517 6.3281 0 CHG=0	M V30 357 C 19.4148 4.8504 9.9026 0 CHG=0
M V30 358 C 7.3831 17.8797 8.8266 0 CHG=0	M V30 358 C 4.9932 2.5659 19.3522 0 CHG=0	1.2401 11.9460 0.9611 C 0 0 0 0 0 0 0 0 0 0	2.3135 11.8529 18.1443 H 0 0 0 0 0 0 0 0 0 0	M V30 358 C 12.6354 12.7135 6.6178 0 CHG=0	M V30 358 C 19.1814 3.3862 10.3325 0 CHG=0
M V30 359 O 7.1142 16.9970 7.7329 0 CHG=0	M V30 359 O 3.7147 2.4509 19.7440 0 CHG=0	2.0835 13.0356 1.3311 C 0 0 0 0 0 0 0 0 0 0	0.5184 17.1398 13.6007 H 0 0 0 0 0 0 0 0 0 0	M V30 359 C 14.1584 12.5019 6.8652 0 CHG=0	M V30 359 C 17.8649 3.2047 11.0687 0 CHG=0
M V30 360 C 5.7359 16.8082 7.3448 0 CHG=0	M V30 360 C 3.0413 3.6254 19.6169 0 CHG=0	3.4074 12.8194 1.6454 C 0 0 0 0 0 0 0 0 0 0	0.8991 17.0138 11.9241 H 0 0 0 0 0 0 0 0 0 0	M V30 360 O 11.6994 9.4681 7.3565 0 CHG=0	M V30 360 O 20.4237 5.0512 9.0026 0 CHG=0
M V30 361 C 5.1589 18.1686 6.9170 0 CHG=0	M V30 361 C 2.5331 3.7747 18.0730 0 CHG=0	3.8649 11.5268 1.5485 C 0 0 0 0 0 0 0 0 0 0	2.0806 17.7609 13.3522 H 0 0 0 0 0 0 0 0 0 0	M V30 361 C 10.2849 9.7520 7.5730 0 CHG=0	M V30 361 C 20.2722 6.2590 8.1963 0 CHG=0
M V30 362 C 5.4984 19.2594 7.9666 0 CHG=0	M V30 362 C 3.8074 3.8333 17.4519 0 CHG=0	3.0252 10.4482 1.1532 C 0 0 0 0 0 0 0 0 0 0	4.3802 16.0218 18.9815 H 0 0 0 0 0 0 0 0 0 0	M V30 362 C 9.8891 8.5584 8.4055 0 CHG=0	M V30 362 C 19.1876 6.0749 6.9995 0 CHG=0
M V30 363 O 5.6626 15.9579 6.2384 0 CHG=0	M V30 363 O 1.8917 3.4864 20.1819 0 CHG=0	1.6937 10.6508 0.8900 C 0 0 0 0 0 0 0 0 0 0	4.2222 17.4174 17.9511 H 0 0 0 0 0 0 0 0 0 0	M V30 363 O 8.5013 8.6714 8.7321 0 CHG=0	M V30 363 C 19.6552 6.7765 5.7160 0 CHG=0
M V30 364 C 5.5483 14.5507 6.4544 0 CHG=0	M V30 364 C 2.1112 2.9588 21.4751 0 CHG=0	4.2681 13.8572 2.0302 O 0 0 0 0 0 0 0 0 0 0	5.8060 16.1238 16.5559 H 0 0 0 0 0 0 0 0 0 0	M V30 364 C 8.1697 9.7347 9.6714 0 CHG=0	M V30 364 C 20.2778 8.1436 6.1245 0 CHG=0
M V30 365 C 6.9356 13.8698 6.5148 0 CHG=0	M V30 365 C 1.3487 1.5053 21.3412 0 CHG=0	1.6935 14.3190 1.4130 O 0 0 0 0 0 0 0 0 0 0	6.1210 14.9659 17.8066 H 0 0 0 0 0 0 0 0 0 0	M V30 365 C 8.4053 11.0584 8.9891 0 CHG=0	M V30 365 O 21.4490 8.0009 7.0205 0 CHG=0
M V30 366 C 7.5155 13.9640 5.1116 0 CHG=0	M V30 366 C 0.6938 1.3285 22.5762 0 CHG=0	5.1730 11.4255 1.8908 O 0 0 0 0 0 0 0 0 0 0	7.8910 16.3377 18.8252 H 0 0 0 0 0 0 0 0 0 0	M V30 366 C 9.8343 11.0854 8.3507 0 CHG=0	M V30 366 C 21.6354 6.7435 7.7074 0 CHG=0
M V30 367 C 6.6207 13.1084 4.1389 0 CHG=0	M V30 367 C 1.4466 2.1547 23.9703 0 CHG=0	0.3105 14.5658 1.3643 C 0 0 0 0 0 0 0 0 0 0	6.6319 17.4202 19.3918 H 0 0 0 0 0 0 0 0 0 0	M V30 367 O 6.8192 9.7238 10.0728 0 CHG=0	M V30 367 O 16.0683 4.7023 16.5315 0 CHG=0
M V30 368 O 5.3611 12.8762 4.6646 0 CHG=0	M V30 368 O 2.0730 3.4274 23.8117 0 CHG=3	5.7720 10.1830 1.6899 C 0 0 0 0 0 0 0 0 0 0	8.4222 18.7313 18.3384 C 0 0 0 0 0 0 0 0 0 0	M V30 368 C 6.5641 9.4816 11.4454 0 CHG=0	M V30 368 O 14.6383 5.1467 14.0115 0 CHG=0
M V30 369 C 4.7092 14.0032 5.2287 0 CHG=0	M V30 369 C 1.5895 3.8807 22.5031 0 CHG=0	0.6951 9.5040 0.5766 C 0 0 0 0 0 0 0 0 0 0	9.0823 19.3785 17.2350 C 0 0 0 0 0 0 0 0 0 0	M V30 369 C 6.6908 7.9650 11.7305 0 CHG=0	M V30 369 O 18.3631 6.3878 16.4930 0 CHG=0
M V30 370 O 6.9327 23.3995 12.7252 0 CHG=0	M V30 370 O 7.6344 4.4497 14.5515 0 CHG=0	1.1990 8.1014 0.7715 C 0 0 0 0 0 0 0 0 0 0	10.0031 18.6935 16.8139 O 0 5 0 0 0 0 0 0 0 0	M V30 370 C 5.3469 7.3013 11.6874 0 CHG=0	M V30 370 O 17.2325 1.9568 10.6922 0 CHG=0
M V30 371 O 8.5768 21.6795 11.2020 0 CHG=0	M V30 371 O 7.8689 2.2525 15.9228 0 CHG=0	0.0230 7.0562 0.9504 C 0 0 0 0 0 0 0 0 0 0	8.6920 20.5272 16.9442 O 0 0 0 0 0 0 0 0 0 0	M V30 371 C 4.2066 8.0975 12.5081 0 CHG=0	M V30 371 O 20.2730 2.9161 11.1788 0 CHG=0
M V30 372 O 5.2813 21.1381 13.4515 0 CHG=0	M V30 372 O 9.0794 6.2501 16.8751 0 CHG=0	0.3921 5.7576 0.5681 O 0 0 0 0 0 0 0 0 0 0	2.0754 12.6181 12.7001 C 0 0 0 0 0 0 0 0 0 0	M V30 372 O 4.6012 9.3624 12.8870 0 CHG=0	M V30 372 O 18.8505 4.7206 6.7148 0 CHG=0
M V30 373 O 5.0460 20.4833 7.4096 0 CHG=0	M V30 373 O 3.4220 3.8294 16.0025 0 CHG=0	0.2095 12.0994 0.7363 H 0 0 0 0 0 0 0 0 0 0	3.2140 11.7295 13.5111 C 0 0 0 0 0 0 0 0 0 0	M V30 373 C 5.1353 10.0803 11.8024 0 CHG=0	M V30 373 O 20.5921 8.8939 4.9821 0 CHG=0
M V30 374 O 3.7562 18.0420 6.7789 0 CHG=0	M V30 374 O 1.9621 4.9956 17.9163 0 CHG=0	3.4112 9.4601 1.0759 H 0 0 0 0 0 0 0 0 0 0	3.0083 10.4912 13.3013 O 0 5 0 0 0 0 0 0 0 0	M V30 374 O 16.0582 10.9700 6.1813 0 CHG=0	M V30 374 C 20.2313 5.5878 14.1663 0 CHG=0
M V30 375 O 7.8353 14.4226 7.4894 0 CHG=0	M V30 375 O 0.2501 1.2052 20.1411 0 CHG=0	5.0584 13.4747 2.3753 H 0 0 0 0 0 0 0 0 0 0	4.2226 12.2958 14.2414 O 0 0 0 0 0 0 0 0 0 0	M V30 375 O 14.0089 8.9131 5.9226 0 CHG=0	M V30 375 C 16.1771 6.2902 9.3010 0 CHG=0
M V30 376 O 6.4540 13.6919 2.8601 0 CHG=0	M V30 376 O 0.4724 2.3700 24.7674 0 CHG=0	0.2297 15.6409 1.5223 H 0 0 0 0 0 0 0 0 0 0	1.6587 9.8998 14.6691 Na 0 3 0 0 0 0 0 0 0 0	M V30 376 O 14.4232 12.4074 8.2393 0 CHG=0	M V30 376 C 22.6753 6.9699 8.9063 0 CHG=0
M V30 377 C 3.1344 21.5935 10.4316 0 CHG=0	M V30 377 C 5.9660 6.6904 17.9761 0 CHG=0	5.2327 9.3888 2.2668 H 0 0 0 0 0 0 0 0 0 0	9.2109 18.0951 18.9038 H 0 0 0 0 0 0 0 0 0 0	M V30 377 O 9.8115 12.2189 7.5387 0 CHG=0	M V30 377 O 20.4911 6.0141 12.8379 0 CHG=0
M V30 378 C 8.8540 17.7059 9.2546 0 CHG=0	M V30 378 C 5.6818 1.3268 19.8009 0 CHG=0	6.7949 10.3206 2.0329 H 0 0 0 0 0 0 0 0 0 0	8.0880 19.5400 19.0267 H 0 0 0 0 0 0 0 0 0 0	M V30 378 O 8.2131 12.0633 10.0045 0 CHG=0	M V30 378 O 16.7914 7.5232 8.8767 0 CHG=0
M V30 379 C 3.3179 13.4908 5.5774 0 CHG=0	M V30 379 C 2.0503 5.3982 22.5584 0 CHG=0	5.8067 9.9021 0.6279 H 0 0 0 0 0 0 0 0 0 0	2.5423 13.4267 12.2712 H 0 0 0 0 0 0 0 0 0 0	M V30 379 O 7.6020 7.2520 10.8316 0 CHG=0	M V30 379 O 23.9920 7.2057 8.5170 0 CHG=0
M V30 380 O 2.6966 20.7664 9.3644 0 CHG=0	M V30 380 O 5.4540 6.6130 19.1862 0 CHG=0	-0.1996 9.6252 1.2238 H 0 0 0 0 0 0 0 0 0 0	1.4338 11.9778 11.8885 H 0 0 0 0 0 0 0 0 0 0	M V30 380 O 3.0271 8.2802 11.7639 0 CHG=0	M V30 380 C 18.6417 6.0401 17.8790 0 CHG=0
M V30 381 O 8.9092 16.5053 10.0036 0 CHG=0	M V30 381 O 5.9802 1.4308 21.2586 0 CHG=0	1.8144 8.0839 1.6543 H 0 0 0 0 0 0 0 0 0 0	2.7060 14.5940 7.2765 Na 0 3 0 0 0 0 0 0 0 0	M V30 381 C 12.3031 13.5734 5.4217 0 CHG=0	M V30 381 C 20.4071 10.2780 5.0693 0 CHG=0
M V30 382 O 2.6309 12.9833 4.4196 0 CHG=0	M V30 382 O 0.9287 6.0954 22.7527 0 CHG=0	0.1672 5.5895 -0.3597 H 0 0 0 0 0 0 0 0 0 0	8.7967 11.1796 12.5027 C 0 0 0 0 0 0 0 0 0 0	M V30 382 C 10.1957 7.1914 7.6974 0 CHG=0	M V30 382 O 18.5550 6.9504 4.7807 0 CHG=0
M V30 383 C 4.1431 20.8857 14.2163 0 CHG=0	M V30 383 C 9.5681 7.6547 17.0670 0 CHG=0	15.7657 4.8337 3.8898 C 0 0 0 0 0 0 0 0 0 0	9.1623 9.8673 12.0904 C 0 0 0 0 0 0 0 0 0 0	M V30 383 C 5.1294 11.5600 12.2513 0 CHG=0	M V30 383 H 16.8137 3.7151 15.0725 0 CHG=0
M V30 384 C 7.3863 13.2679 1.9288 0 CHG=0	M V30 384 C 0.1256 1.2489 25.4462 0 CHG=0	15.8707 5.1867 5.2368 C 0 0 0 0 0 0 0 0 0 0	8.1656 8.8700 11.7432 C 0 0 0 0 0 0 0 0 0 0	M V30 384 O 10.9127 13.6196 5.2206 0 CHG=0	M V30 384 H 16.0417 6.6107 14.4636 0 CHG=0
M V30 385 O 8.8131 13.4146 5.1092 0 CHG=0	M V30 385 O 0.4911 -0.0748 22.7239 0 CHG=3	15.7974 4.1688 6.1906 C 0 0 0 0 0 0 0 0 0 0	6.8164 9.1987 11.8581 C 0 0 0 0 0 0 0 0 0 0	M V30 385 O 10.0035 6.1720 8.6237 0 CHG=0	M V30 385 H 16.7208 6.4590 12.3688 0 CHG=0
M V30 386 H 6.1783 22.9942 10.8752 0 CHG=0	M V30 386 H 6.0679 4.2982 15.5752 0 CHG=0	15.6817 2.8321 5.7660 C 0 0 0 0 0 0 0 0 0 0	6.4675 10.4982 12.2852 C 0 0 0 0 0 0 0 0 0 0	M V30 386 O 3.9740 12.3032 11.8506 0 CHG=0	M V30 386 H 18.5817 6.8975 14.1301 0 CHG=0
M V30 387 H 7.4153 20.6690 12.5212 0 CHG=0	M V30 387 H 8.9561 3.8917 17.2012 0 CHG=0	15.6129 2.4891 4.4145 C 0 0 0 0 0 0 0 0 0 0	7.4533 11.4876 12.6236 C 0 0 0 0 0 0 0 0 0 0	M V30 387 C 14.1805 13.5816 9.0673 0 CHG=0	M V30 387 H 18.8475 4.4813 16.0583 0 CHG=0
M V30 388 H 6.4231 19.3516 10.9239 0 CHG=0	M V30 388 H 7.6060 2.7534 18.5863 0 CHG=0	15.6493 3.4967 3.4663 C 0 0 0 0 0 0 0 0 0 0	8.4712 7.5570 11.3623 O 0 0 0 0 0 0 0 0 0 0	M V30 388 C 2.3073 7.1264 11.5741 0 CHG=0	M V30 388 H 15.9525 3.8059 10.1632 0 CHG=0
M V30 389 H 4.1864 20.0116 11.5046 0 CHG=0	M V30 389 H 8.1011 6.4691 18.8296 0 CHG=0	15.8565 4.4657 7.5261 O 0 0 0 0 0 0 0 0 0 0	10.5033 9.5071 12.0750 O 0 0 0 0 0 0 0 0 0 0	M V30 389 O 5.5873 6.0246 12.2642 0 CHG=0	M V30 389 H 17.8058 6.2530 10.8570 0 CHG=0
M V30 390 H 4.3558 22.7408 12.4997 0 CHG=0	M V30 390 H 7.1106 6.6806 16.0658 0 CHG=0	16.1412 6.4624 5.6820 O 0 0 0 0 0 0 0 0 0 0	5.9121 8.1839 11.5286 O 0 0 0 0 0 0 0 0 0 0	M V30 390 H 14.2993 11.1634 5.1600 0 CHG=0	M V30 390 H 19.6517 5.4679 10.7807 0 CHG=0
M V30 391 H 7.5883 19.5819 7.5018 0 CHG=0	M V30 391 H 3.9302 1.6985 17.2886 0 CHG=0	15.6417 1.9061 6.7764 O 0 0 0 0 0 0 0 0 0 0	11.4024 10.4295 11.7138 C 0 0 0 0 0 0 0 0 0 0	M V30 391 H 14.5569 9.6741 7.7596 0 CHG=0	M V30 391 H 19.0733 2.8143 9.4202 0 CHG=0
M V30 392 H 6.7704 17.5886 9.6695 0 CHG=0	M V30 392 H 5.6496 3.4965 19.9036 0 CHG=0	15.7008 7.5704 4.9833 C 0 0 0 0 0 0 0 0 0 0	4.7080 8.2868 12.0860 C 0 0 0 0 0 0 0 0 0 0	M V30 392 H 12.5593 11.0410 8.2888 0 CHG=0	M V30 392 H 18.1847 3.1721 12.1387 0 CHG=0
M V30 393 H 5.1910 16.3809 8.1863 0 CHG=0	M V30 393 H 3.7754 4.5257 20.1599 0 CHG=0	16.3875 0.7387 6.5694 C 0 0 0 0 0 0 0 0 0 0	7.0457 12.8771 13.1312 C 0 0 0 0 0 0 0 0 0 0	M V30 393 H 12.1045 13.1641 7.5184 0 CHG=0	M V30 393 H 19.9542 7.0307 8.8421 0 CHG=0
M V30 394 H 5.5818 18.4408 5.9579 0 CHG=0	M V30 394 H 1.7675 2.8985 17.5621 0 CHG=0	15.6698 3.2264 1.9716 C 0 0 0 0 0 0 0 0 0 0	6.6018 13.8183 11.9844 C 0 0 0 0 0 0 0 0 0 0	M V30 394 H 14.7077 13.3153 6.4283 0 CHG=0	M V30 394 H 18.2762 6.5542 7.2328 0 CHG=0
M V30 395 H 4.9350 19.0099 8.8592 0 CHG=0	M V30 395 H 4.4770 4.7625 17.9337 0 CHG=0	15.0454 1.8622 1.5340 C 0 0 0 0 0 0 0 0 0 0	5.6630 14.9541 12.4463 C 0 0 0 0 0 0 0 0 0 0	M V30 395 H 9.8016 9.7560 6.5981 0 CHG=0	M V30 395 H 20.3727 6.1852 5.2528 0 CHG=0
M V30 396 H 5.0496 14.3620 7.3969 0 CHG=0	M V30 396 H 3.2222 2.9422 21.8926 0 CHG=0	14.9496 1.7821 0.0076 C 0 0 0 0 0 0 0 0 0 0	5.7383 16.1293 11.7430 O 0 0 0 0 0 0 0 0 0 0	M V30 396 H 10.4599 8.5730 9.3365 0 CHG=0	M V30 396 H 19.5296 8.6657 6.6474 0 CHG=0
M V30 397 H 6.7933 12.8110 6.7794 0 CHG=0	M V30 397 H 2.0664 0.7541 21.3012 0 CHG=0	15.8196 5.6103 3.1446 H 0 0 0 0 0 0 0 0 0 0	9.5914 11.9381 12.7743 H 0 0 0 0 0 0 0 0 0 0	M V30 397 H 8.8198 9.6223 10.5453 0 CHG=0	M V30 397 H 22.0005 6.0180 7.0423 0 CHG=0
M V30 398 H 7.5309 15.0154 4.7780 0 CHG=0	M V30 398 H -0.3475 1.6394 22.2879 0 CHG=0	15.5476 1.4426 4.1231 H 0 0 0 0 0 0 0 0 0 0	5.4338 10.7541 12.3722 H 0 0 0 0 0 0 0 0 0 0	M V30 398 H 7.6684 11.2060 8.1975 0 CHG=0	M V30 398 H 15.9995 5.5938 16.8841 0 CHG=0
M V30 399 H 7.0877 12.1167 4.0517 0 CHG=0	M V30 399 H 2.2570 1.6058 24.5222 0 CHG=0	15.8756 3.6261 8.0039 H 0 0 0 0 0 0 0 0 0 0	12.2411 9.8238 11.4283 H 0 0 0 0 0 0 0 0 0 0	M V30 399 H 10.5296 11.2681 9.1553 0 CHG=0	M V30 399 H 14.5438 4.3767 13.4527 0 CHG=0
M V30 400 H 4.6140 14.7968 4.4676 0 CHG=0	M V30 400 H 0.4539 3.7446 22.2315 0 CHG=0	15.9182 8.4478 5.6153 H 0 0 0 0 0 0 0 0 0 0	11.7876 11.1541 12.5708 H 0 0 0 0 0 0 0 0 0 0	M V30 400 H 7.2936 9.9882 12.0539 0 CHG=0	M V30 400 H 17.6526 1.2636 11.2751 0 CHG=0
M V30 401 H 7.1814 22.9886 13.5861 0 CHG=0	M V30 401 H 7.0184 4.9650 13.9251 0 CHG=0	14.6228 7.4676 4.8397 H 0 0 0 0 0 0 0 0 0 0	10.8881 10.9427 10.8403 H 0 0 0 0 0 0 0 0 0 0	M V30 401 H 7.0844 7.8387 12.7362 0 CHG=0	M V30 401 H 20.7451 2.3218 10.6535 0 CHG=0
M V30 402 H 8.9168 22.3737 11.8151 0 CHG=0	M V30 402 H 7.1763 2.1856 15.0571 0 CHG=0	16.2236 7.7070 4.0097 H 0 0 0 0 0 0 0 0 0 0	4.9338 8.7244 13.1538 H 0 0 0 0 0 0 0 0 0 0	M V30 402 H 5.0709 7.1616 10.6414 0 CHG=0	M V30 402 H 18.3719 4.3204 7.4466 0 CHG=0
M V30 403 H 5.4434 21.2150 7.9299 0 CHG=0	M V30 403 H 3.5286 4.7659 15.8156 0 CHG=0	15.8435 -0.0047 5.9493 H 0 0 0 0 0 0 0 0 0 0	4.3326 7.2670 12.0524 H 0 0 0 0 0 0 0 0 0 0	M V30 403 H 3.9872 7.5725 13.4393 0 CHG=0	M V30 403 H 20.4235 4.5159 14.3336 0 CHG=0
M V30 404 H 3.4367 18.8633 6.3626 0 CHG=0	M V30 404 H 1.2989 5.1035 18.4831 0 CHG=0	17.3683 0.9995 6.0940 H 0 0 0 0 0 0 0 0 0 0	3.9145 8.9001 11.4866 H 0 0 0 0 0 0 0 0 0 0	M V30 404 H 4.5120 9.9877 10.9213 0 CHG=0	M V30 404 H 20.8526 6.1620 14.9147 0 CHG=0
M V30 405 H 7.6516 15.3785 7.6043 0 CHG=0	M V30 405 H 0.4020 0.3535 19.6458 0 CHG=0	16.7156 3.3256 1.5996 H 0 0 0 0 0 0 0 0 0 0	7.8841 13.3331 13.8805 H 0 0 0 0 0 0 0 0 0 0	M V30 405 H 16.3843 10.7371 5.2752 0 CHG=0	M V30 405 H 15.3153 6.4465 9.8762 0 CHG=0
M V30 406 H 3.3418 22.6188 10.0844 0 CHG=0	M V30 406 H 5.1629 6.2864 17.0424 0 CHG=0	15.1493 4.0199 1.4940 H 0 0 0 0 0 0 0 0 0 0	6.1951 12.7905 13.6514 H 0 0 0 0 0 0 0 0 0 0	M V30 406 H 13.5067 8.2147 6.3107 0 CHG=0	M V30 406 H 15.8467 5.6846 8.4410 0 CHG=0
M V30 407 H 2.3379 21.6276 11.1499 0 CHG=0	M V30 407 H 6.3185 7.7503 17.8895 0 CHG=0	14.0343 1.7082 1.9810 H 0 0 0 0 0 0 0 0 0 0	6.0471 13.2668 11.0563 H 0 0 0 0 0 0 0 0 0 0	M V30 407 H 9.0826 12.1907 6.9123 0 CHG=0	M V30 407 H 22.6931 6.0530 9.5482 0 CHG=0
M V30 408 H 9.2049 18.5669 9.8624 0 CHG=0	M V30 408 H 6.6439 1.2886 19.4507 0 CHG=0	15.6483 1.0547 1.8654 H 0 0 0 0 0 0 0 0 0 0	7.4920 14.2707 11.7214 H 0 0 0 0 0 0 0 0 0 0	M V30 408 H 8.1826 12.9466 9.6286 0 CHG=0	M V30 408 H 22.3608 7.7892 9.4881 0 CHG=0
M V30 409 H 9.4480 17.6487 8.3594 0 CHG=0	M V30 409 H 4.9809 0.4075 19.3451 0 CHG=0	10.4883 11.9349 0.3968 C 0 0 0 0 0 0 0 0 0 0	5.9949 15.2138 13.5595 H 0 0 0 0 0 0 0 0 0 0	M V30 409 H 7.2993 7.4167 9.9257 0 CHG=0	M V30 409 H 18.1779 6.7669 18.4560 0 CHG=0
M V30 410 H 2.7275 14.3141 5.9621 0 CHG=0	M V30 410 H 2.2662 5.6169 21.5699 0 CHG=0	8.5485 13.8009 0.3584 C 0 0 0 0 0 0 0 0 0 0	4.6085 14.5901 12.2586 H 0 0 0 0 0 0 0 0 0 0	M V30 410 H 12.8535 13.1454 4.5205 0 CHG=0	M V30 410 H 19.7313 6.0810 18.1437 0 CHG=0
M V30 411 H 3.4221 12.7146 6.3541 0 CHG=0	M V30 411 H 2.9771 5.7449 23.3820 0 CHG=0	9.8771 14.2362 0.5417 C 0 0 0 0 0 0 0 0 0 0	4.4774 16.6220 11.0443 C 0 0 0 0 0 0 0 0 0 0	M V30 411 H 12.6084 14.5915 5.6159 0 CHG=0	M V30 411 H 18.2332 5.0331 18.1230 0 CHG=0
M V30 412 H 3.3994 20.7038 8.7248 0 CHG=0	M V30 412 H 9.4200 8.1568 18.0367 0 CHG=0	10.8570 13.3020 0.5082 C 0 0 0 0 0 0 0 0 0 0	3.8467 15.7359 9.7319 C 0 0 0 0 0 0 0 0 0 0	M V30 412 H 11.2446 7.0937 7.3411 0 CHG=0	M V30 412 H 19.4223 10.4480 5.4223 0 CHG=0
M V30 413 H 9.8230 16.1950 10.1472 0 CHG=0	M V30 413 H 9.0474 8.1521 16.1973 0 CHG=0	7.5887 15.8888 0.9662 C 0 0 0 0 0 0 0 0 0 0	3.9345 14.4928 9.7217 O 0 5 0 0 0 0 0 0 0 0	M V30 413 H 9.5460 7.0984 6.8371 0 CHG=0	M V30 413 H 20.4458 10.7142 4.0591 0 CHG=0
M V30 414 H 3.2607 12.6033 3.8136 0 CHG=0	M V30 414 H 10.6703 7.7285 17.1051 0 CHG=0	12.3448 13.6704 0.4980 C 0 0 0 0 0 0 0 0 0 0	3.2325 16.3582 8.7540 O 0 0 0 0 0 0 0 0 0 0	M V30 414 H 5.9907 12.0027 11.7750 0 CHG=0	M V30 414 H 21.1935 10.7472 5.7453 0 CHG=0
M V30 415 H 3.3950 20.2854 13.6509 0 CHG=0	M V30 415 H -0.4897 0.4258 24.7020 0 CHG=0	12.7982 15.1569 0.5671 C 0 0 0 0 0 0 0 0 0 0	9.4066 7.3317 10.4316 C 0 0 0 0 0 0 0 0 0 0	M V30 415 H 5.2246 11.6186 13.3434 0 CHG=0	M V30 415 H 18.0400 7.6999 5.0500 0 CHG=0
M V30 416 H 3.6893 21.8241 14.5333 0 CHG=0	M V30 416 H -0.4802 1.5989 26.1527 0 CHG=0	14.3243 15.2859 0.2806 C 0 0 0 0 0 0 0 0 0 0	10.7996 6.8023 11.1491 C 0 0 0 0 0 0 0 0 0 0	M V30 416 H 10.5418 12.9061 5.7288 0 CHG=0	M V30 416 C 16.0464 8.2641 7.8542 0 CHG=0
M V30 417 H 4.4889 20.3334 15.1020 0 CHG=0	M V30 417 H 1.0567 0.8750 26.0164 0 CHG=0	14.9466 16.4291 0.8853 O 0 0 0 0 0 0 0 0 0 0	10.8151 6.1711 12.1861 O 0 5 0 0 0 0 0 0 0 0	M V30 417 H 9.2306 6.4522 9.1996 0 CHG=0	M V30 417 C 16.4185 7.9043 6.4446 0 CHG=0
M V30 418 H 8.4108 13.5069 2.2860 0 CHG=0	M V30 418 H 1.2918 -0.3167 23.4212 0 CHG=0	11.2645 11.2222 0.4014 H 0 0 0 0 0 0 0 0 0 0	11.8164 6.9852 10.6404 O 0 0 0 0 0 0 0 0 0 0	M V30 418 H 3.1832 12.0488 12.3396 0 CHG=0	M V30 418 O 16.0432 6.7828 6.0380 0 CHG=5
M V30 419 H 7.1544 13.7927 0.9917 0 CHG=0	M V30 419 C 5.5687 0.2824 21.8656 0 CHG=0	10.1427 15.2927 0.6557 H 0 0 0 0 0 0 0 0 0 0	12.9910 6.4433 12.5990 Na 0 3 0 0 0 0 0 0 0 0	M V30 419 H 13.1985 14.0911 8.9028 0 CHG=0	M V30 419 O 17.0891 8.7824 5.8072 0 CHG=0
M V30 420 H 7.3062 12.1849 1.7506 0 CHG=0	M V30 420 C 4.2838 0.4070 22.4697 0 CHG=0	10.0391 9.0895 1.1064 H 0 0 0 0 0 0 0 0 0 0	4.6619 17.6044 10.7561 H 0 0 0 0 0 0 0 0 0 0	M V30 420 H 14.9582 14.2842 8.8983 0 CHG=0	M V30 420 Na 16.9147 5.1139 5.4829 0 CHG=3
M V30 421 H 9.2636 13.5449 5.9830 0 CHG=0	M V30 421 O 3.4352 -0.6507 22.2291 0 CHG=0	7.9201 15.8080 1.9944 H 0 0 0 0 0 0 0 0 0 0	3.7489 16.7279 11.7246 H 0 0 0 0 0 0 0 0 0 0	M V30 421 H 14.2005 13.2460 10.0940 0 CHG=0	M V30 421 C 24.2983 8.4747 7.8777 0 CHG=0
M V30 422 C 14.0002 15.6724 0.7015 0 CHG=0	M V30 422 O 4.2061 1.4675 23.1816 0 CHG=5	6.5861 16.2702 0.9826 H 0 0 0 0 0 0 0 0 0 0	9.5115 8.2531 9.9495 H 0 0 0 0 0 0 0 0 0 0	M V30 422 H 2.8627 6.3776 10.9115 0 CHG=0	M V30 422 C 24.1561 9.7120 8.7192 0 CHG=0
M V30 423 C 14.4395 16.7772 1.7129 0 CHG=0	M V30 423 Na 1.2894 23.0792 21.5042 0 CHG=3	12.7894 13.1594 1.3205 H 0 0 0 0 0 0 0 0 0 0	8.9612 6.5570 9.6238 H 0 0 0 0 0 0 0 0 0 0	M V30 423 H 1.3687 7.4433 11.1094 0 CHG=0	M V30 423 O 23.8305 9.5319 9.8887 0 CHG=5
M V30 424 C 15.9449 16.5771 2.1090 0 CHG=0	M V30 424 C 1.0913 6.7441 24.1137 0 CHG=0	12.5754 15.5670 1.5650 H 0 0 0 0 0 0 0 0 0 0	4.8791 10.0825 14.9215 Na 0 3 0 0 0 0 0 0 0 0	M V30 424 H 2.0859 6.6724 12.5362 0 CHG=0	M V30 424 O 24.3852 10.8056 8.1117 0 CHG=0
M V30 425 O 16.6155 15.9360 1.0513 0 CHG=0	M V30 425 C 2.0363 8.1092 24.3724 0 CHG=0	14.7852 14.4173 0.6945 H 0 0 0 0 0 0 0 0 0 0	9.0456 13.3475 16.8115 C 0 0 0 0 0 0 0 0 0 0	M V30 425 H 6.3666 5.6066 11.7682 0 CHG=0	M V30 425 Na 22.5472 9.5530 11.3377 0 CHG=3
M V30 426 C 16.2255 14.5711 0.8378 0 CHG=0	M V30 426 O 2.4170 8.5353 23.3799 0 CHG=5	14.6270 17.2443 0.5024 H 0 0 0 0 0 0 0 0 0 0	9.8183 13.9258 16.0067 C 0 0 0 0 0 0 0 0 0 0	M V30 426 C 17.7471 7.0651 8.0984 0 CHG=0	M V30 426 H 16.3329 9.3102 8.0181 0 CHG=0
M V30 427 C 14.7339 14.3834 1.1446 0 CHG=0	M V30 427 O 2.2748 8.6907 25.5886 0 CHG=0	0.3744 10.3683 8.5349 C 0 0 0 0 0 0 0 0 0 0	10.7357 13.1459 15.3660 C 0 0 0 0 0 0 0 0 0 0	M V30 427 C 16.4365 6.5643 8.6852 0 CHG=0	M V30 427 H 14.9609 8.1011 7.9368 0 CHG=0
M V30 428 O 16.5849 17.7872 2.4078 0 CHG=0	M V30 428 Na 4.7015 9.0705 25.9590 0 CHG=3	0.6285 9.4840 9.5473 C 0 0 0 0 0 0 0 0 0 0	10.8976 11.7689 15.5712 C 0 0 0 0 0 0 0 0 0 0	M V30 428 C 15.7473 7.7144 9.5873 0 CHG=0	M V30 428 H 23.6750 8.6208 6.9371 0 CHG=0
M V30 429 C 17.5559 17.7933 3.4813 0 CHG=0	M V30 429 H 6.4180 0.1552 22.7347 0 CHG=0	0.9464 11.3784 11.0580 C 0 0 0 0 0 0 0 0 0 0	10.0948 11.2067 16.3584 C 0 0 0 0 0 0 0 0 0 0	M V30 429 O 16.2085 8.9824 9.2101 0 CHG=0	M V30 429 H 25.3469 8.4584 7.6485 0 CHG=0
M V30 430 C 16.9543 17.5199 4.8464 0 CHG=0	M V30 430 H 5.3874 -0.6301 21.1193 0 CHG=0	0.7245 12.2553 10.0285 C 0 0 0 0 0 0 0 0 0 0	9.1632 11.9825 16.9682 C 0 0 0 0 0 0 0 0 0 0	M V30 430 C 17.5759 9.2037 9.4198 0 CHG=0	M V30 430 C 21.8171 5.7950 12.5095 0 CHG=0
M V30 431 O 17.9740 17.8383 5.8238 0 CHG=0	M V30 431 H 1.4727 6.0854 24.8921 0 CHG=0	0.4234 11.7476 8.7656 C 0 0 0 0 0 0 0 0 0 0	11.5399 13.7067 14.5993 O 0 0 0 0 0 0 0 0 0 0	M V30 431 C 18.4487 7.8827 9.1705 0 CHG=0	M V30 431 C 22.7663 6.8460 13.2329 0 CHG=0
M V30 432 C 19.1776 17.0762 5.8179 0 CHG=0	M V30 432 C 4.4116 7.4772 19.3395 0 CHG=0	0.0631 7.5368 8.1838 C 0 0 0 0 0 0 0 0 0 0	9.7565 15.2946 15.8970 O 0 0 0 0 0 0 0 0 0 0	M V30 432 O 14.3675 7.7823 9.4425 0 CHG=0	M V30 432 O 23.1539 7.8236 12.5254 0 CHG=5
M V30 433 C 19.7799 17.0048 4.4170 0 CHG=0	M V30 433 C 4.0304 8.3021 18.0960 0 CHG=0	0.1209 12.6337 7.6191 C 0 0 0 0 0 0 0 0 0 0	11.8463 11.0554 14.9918 O 0 0 0 0 0 0 0 0 0 0	M V30 433 C 13.4984 8.4150 10.4574 0 CHG=0	M V30 433 O 23.0308 6.6466 14.4629 0 CHG=0
M V30 434 C 18.7026 16.7897 3.2909 0 CHG=0	M V30 434 O 3.5052 7.6816 16.9283 0 CHG=5	-0.1331 14.0943 7.9748 C 0 0 0 0 0 0 0 0 0 0	8.4673 15.9245 15.4529 C 0 0 0 0 0 0 0 0 0 0	M V30 434 C 13.1104 7.3663 11.4775 0 CHG=0	M V30 434 H 21.8118 5.9510 11.4215 0 CHG=0
M V30 435 O 20.1313 17.7397 6.6421 0 CHG=0	M V30 435 O 4.3307 9.5578 18.3727 0 CHG=0	-0.8879 14.7238 6.8429 C 0 0 0 0 0 0 0 0 0 0	11.9487 9.6415 15.0670 C 0 0 0 0 0 0 0 0 0 0	M V30 435 O 12.1863 7.9932 12.4413 0 CHG=0	M V30 435 H 22.0761 4.7685 12.8109 0 CHG=0
M V30 436 C 20.1167 17.5374 8.0528 0 CHG=0	M V30 436 H 4.8074 8.1739 20.2981 0 CHG=0	-0.5177 16.1011 6.6978 O 0 0 0 0 0 0 0 0 0 0	8.3357 11.3554 17.8604 C 0 0 0 0 0 0 0 0 0 0	M V30 436 C 12.6854 9.0512 13.2187 0 CHG=0	M V30 436 Na 24.9344 7.5411 14.3962 0 CHG=3
M V30 437 C 18.8206 17.9646 8.7083 0 CHG=0	M V30 437 H 3.4836 6.8348 19.4120 0 CHG=0	0.1227 9.9838 7.5517 H 0 0 0 0 0 0 0 0 0 0	6.7825 11.4919 17.3837 C 0 0 0 0 0 0 0 0 0 0	M V30 437 C 13.1488 10.1833 12.3331 0 CHG=0	M V30 437 H 11.2576 20.7451 17.3473 0 CHG=0
M V30 438 C 18.5181 19.4437 8.4025 0 CHG=0	M V30 438 Na 2.5272 8.6449 15.3081 0 CHG=3	0.7910 13.3229 10.2136 H 0 0 0 0 0 0 0 0 0 0	6.0610 10.6659 18.2409 C 0 0 0 0 0 0 0 0 0 0	M V30 438 C 14.0510 9.6634 11.1381 0 CHG=0	M V30 438 H 12.4181 20.8413 19.5133 0 CHG=0
M V30 439 C 19.7663 20.2844 8.8188 0 CHG=0	M V30 439 C 8.7907 22.6051 24.7436 0 CHG=0	0.7096 7.7976 7.3087 H 0 0 0 0 0 0 0 0 0 0	4.6596 10.5846 17.6443 O 0 0 0 0 0 0 0 0 0 0	M V30 439 O 11.6339 9.6241 14.0383 0 CHG=0	M V30 439 O 15.6651 20.0433 14.1001 0 CHG=0
M V30 440 O 20.7460 19.4780 9.4708 0 CHG=0	M V30 440 C 9.6250 21.4332 24.4976 0 CHG=0	1.9445 13.7616 12.1587 H 0 0 0 0 0 0 0 0 0 0	8.3820 13.9853 17.3369 H 0 0 0 0 0 0 0 0 0 0	M V30 440 C 11.5732 9.3125 15.4195 0 CHG=0	M V30 440 Na 17.1129 18.1604 17.4757 0 CHG=3
M V30 441 C 21.2561 18.4276 8.6666 0 CHG=0	M V30 441 C 8.5968 20.2410 23.6219 0 CHG=0	0.9601 12.6173 6.8883 H 0 0 0 0 0 0 0 0 0 0	10.1823 10.1488 16.4936 H 0 0 0 0 0 0 0 0 0 0	M V30 441 C 11.0699 7.9113 15.6585 0 CHG=0	M V30 441 Na 15.8093 7.6697 20.0924 0 CHG=3
M V30 442 O 12.6041 15.4951 0.6299 0 CHG=0	M V30 442 O 7.3140 20.7151 23.0244 0 CHG=3	0.8169 14.6699 8.1088 H 0 0 0 0 0 0 0 0 0 0	8.6564 17.0017 15.5536 H 0 0 0 0 0 0 0 0 0 0	M V30 442 C 9.5912 7.9237 15.2777 0 CHG=0	M V30 442 C 0.2342 6.6017 1.5478 0 CHG=0
M V30 443 O 14.1917 18.0496 1.1626 0 CHG=0	M V30 443 C 6.5595 20.9843 24.0346 0 CHG=0	-0.6895 14.1874 5.8937 H 0 0 0 0 0 0 0 0 0 0	7.7384 15.6978 16.0829 H 0 0 0 0 0 0 0 0 0 0	M V30 443 C 8.7749 8.8980 16.2760 0 CHG=0	M V30 443 C 1.7064 7.1109 1.4504 0 CHG=0
M V30 444 O 14.5256 14.2905 2.5356 0 CHG=0	M V30 444 C 7.4597 22.0787 25.1737 0 CHG=0	0.2490 16.1814 6.0729 H 0 0 0 0 0 0 0 0 0 0	8.0579 15.6026 14.3777 H 0 0 0 0 0 0 0 0 0 0	M V30 444 O 9.5870 9.8064 16.8814 0 CHG=0	M V30 444 C 2.6345 6.1188 2.2573 0 CHG=0
M V30 445 O 19.2703 17.0275 2.0472 0 CHG=0	M V30 445 O 9.1389 19.6276 22.5942 0 CHG=3	1.8232 9.0686 4.7131 C 0 0 0 0 0 0 0 0 0 0	12.2844 9.3873 16.1218 H 0 0 0 0 0 0 0 0 0 0	M V30 445 C 10.5589 10.4044 16.0571 0 CHG=0	M V30 445 O 1.8318 5.1276 2.8960 0 CHG=0
M V30 446 O 20.6686 15.9136 4.4308 0 CHG=0	M V30 446 C 8.3986 18.3881 21.8468 0 CHG=0	2.4495 10.3353 4.8504 C 0 0 0 0 0 0 0 0 0 0	12.7068 9.2855 14.4672 H 0 0 0 0 0 0 0 0 0 0	M V30 446 O 18.5498 5.9412 7.5743 0 CHG=0	M V30 446 C 1.0569 5.6576 3.8463 0 CHG=0
M V30 447 O 17.6975 17.1480 8.4141 0 CHG=0	M V30 447 C 8.0665 17.3822 22.8298 0 CHG=0	3.8435 10.4586 4.9260 C 0 0 0 0 0 0 0 0 0 0	10.9782 9.1634 14.6287 H 0 0 0 0 0 0 0 0 0 0	M V30 447 O 15.6062 6.2029 7.6360 0 CHG=0	M V30 447 C -0.0867 6.4119 3.0410 0 CHG=0
M V30 448 O 20.2428 20.8562 7.6457 0 CHG=0	M V30 448 O 7.1938 16.2556 22.0091 0 CHG=0	4.5900 9.3180 4.8120 C 0 0 0 0 0 0 0 0 0 0	8.6275 11.8126 18.9266 H 0 0 0 0 0 0 0 0 0 0	M V30 448 O 18.5410 7.1663 10.3709 0 CHG=0	M V30 448 O 3.4284 5.4276 1.4636 0 CHG=0
M V30 449 C 16.4600 14.2737 -0.6413 0 CHG=0	M V30 449 C 5.8565 16.6570 21.6130 0 CHG=0	3.9552 8.0530 4.6577 C 0 0 0 0 0 0 0 0 0 0	8.6012 10.2853 17.8759 H 0 0 0 0 0 0 0 0 0 0	M V30 449 O 14.0584 10.7090 10.2259 0 CHG=0	M V30 449 C 4.2587 4.4866 2.1949 0 CHG=0
M V30 450 C 15.7662 18.4237 5.1106 0 CHG=0	M V30 450 C 5.7882 17.6688 20.5329 0 CHG=0	2.5644 7.9270 4.6328 C 0 0 0 0 0 0 0 0 0 0	6.4780 11.1206 16.3081 H 0 0 0 0 0 0 0 0 0 0	M V30 450 O 13.9168 11.0100 13.1352 0 CHG=0	M V30 450 C 5.1953 5.1840 3.2520 0 CHG=0
M V30 451 C 22.1884 17.6282 9.6096 0 CHG=0	M V30 451 C 7.1146 18.6670 20.7606 0 CHG=0	4.4599 11.6884 5.1088 O 0 0 0 0 0 0 0 0 0 0	6.4563 12.5393 17.4838 H 0 0 0 0 0 0 0 0 0 0	M V30 451 O 11.8461 6.8631 14.9856 0 CHG=0	M V30 451 O 6.1480 4.2592 3.7912 0 CHG=0
M V30 452 O 17.7661 14.6680 -0.9666 0 CHG=0	M V30 452 O 4.8486 15.5435 21.1140 0 CHG=0	1.7759 11.4898 4.9249 O 0 0 0 0 0 0 0 0 0 0	6.2047 11.1240 19.3055 H 0 0 0 0 0 0 0 0 0 0	M V30 452 O 7.7166 9.6068 15.6138 0 CHG=0	M V30 452 C 6.0661 2.9151 3.4277 0 CHG=0
M V30 453 O 15.0561 17.8690 6.1737 0 CHG=0	M V30 453 C 4.1857 15.0791 22.1351 0 CHG=0	5.9519 9.5573 4.8532 O 0 0 0 0 0 0 0 0 0 0	6.5199 9.6525 18.2517 H 0 0 0 0 0 0 0 0 0 0	M V30 453 C 17.9645 10.2734 8.4325 0 CHG=0	M V30 453 C 4.6531 2.2459 3.1548 0 CHG=0
M V30 454 O 23.0584 18.4877 10.3583 0 CHG=0	M V30 454 C 4.6585 13.7756 22.6190 0 CHG=0	0.4879 11.4960 4.3793 C 0 0 0 0 0 0 0 0 0 0	3.9364 9.5251 18.0332 C 0 0 0 0 0 0 0 0 0 0	M V30 454 C 12.4004 6.2433 10.7791 0 CHG=0	M V30 454 C 3.5691 3.2795 2.9172 0 CHG=0
M V30 455 C 14.8975 13.1113 3.2400 0 CHG=0	M V30 455 C 3.9686 13.4123 23.7786 0 CHG=0	6.8032 8.4964 4.5387 C 0 0 0 0 0 0 0 0 0 0	2.8523 8.9832 16.7582 C 0 0 0 0 0 0 0 0 0 0	M V30 455 C 11.2345 11.4384 16.9388 0 CHG=0	M V30 455 O 6.7756 2.7692 2.2801 0 CHG=0
M V30 456 C 21.4447 21.6064 7.7935 0 CHG=0	M V30 456 C 2.4668 13.7565 23.6062 0 CHG=0	1.7810 6.5958 4.5763 C 0 0 0 0 0 0 0 0 0 0	3.2963 8.7529 15.6682 O 0 5 0 0 0 0 0 0 0 0	M V30 456 O 17.2699 11.5139 8.7424 0 CHG=0	M V30 456 C 8.1765 3.1264 2.4478 0 CHG=0
M V30 457 O 17.4357 19.8575 9.1750 0 CHG=0	M V30 457 O 2.0953 14.8087 22.7935 0 CHG=0	2.5883 5.3564 4.3637 C 0 0 0 0 0 0 0 0 0 0	1.6838 8.8281 16.9490 O 0 0 0 0 0 0 0 0 0 0	M V30 457 O 12.3151 5.1736 11.6722 0 CHG=0	M V30 457 C 8.6779 3.7371 1.1258 0 CHG=0
M V30 458 H 14.2910 15.9764 -0.3007 0 CHG=0	M V30 458 C 2.6125 14.8261 21.5784 0 CHG=0	1.6197 4.1200 4.3398 C 0 0 0 0 0 0 0 0 0 0	10.8627 14.3960 13.4546 C 0 0 0 0 0 0 0 0 0 0	M V30 458 O 10.6942 12.7621 16.7801 0 CHG=0	M V30 458 C 10.2040 4.0900 1.3250 0 CHG=0
M V30 459 H 13.8785 16.6521 2.6320 0 CHG=0	M V30 459 O 9.6153 23.6078 25.7734 0 CHG=0	2.3232 2.9468 4.4949 O 0 0 0 0 0 0 0 0 0 0	10.6803 15.9356 13.7536 C 0 0 0 0 0 0 0 0 0 0	M V30 459 C 19.5603 7.5392 11.2381 0 CHG=0	M V30 459 C 11.0340 3.1715 2.3415 0 CHG=0
M V30 460 H 16.0069 15.9141 2.9948 0 CHG=0	M V30 460 O 10.7042 21.8544 23.8800 0 CHG=3	0.7434 8.9685 4.6766 H 0 0 0 0 0 0 0 0 0 0	11.6084 16.6022 14.5224 O 0 5 0 0 0 0 0 0 0 0	M V30 460 C 6.5807 8.8509 15.4334 0 CHG=0	M V30 460 O 10.3067 2.5767 3.3660 0 CHG=0
M V30 461 H 16.8664 13.9251 1.4835 0 CHG=0	M V30 461 O 7.8772 21.5349 26.4418 0 CHG=3	4.5460 7.1812 4.5633 H 0 0 0 0 0 0 0 0 0 0	9.5811 16.4190 13.0982 O 0 0 0 0 0 0 0 0 0 0	M V30 461 O 9.1166 6.6247 15.3763 0 CHG=0	M V30 461 C 9.0430 1.9445 2.9388 0 CHG=0
M V30 462 H 14.3132 13.5030 0.6106 0 CHG=0	M V30 462 O 7.4778 18.7156 19.4727 0 CHG=0	5.4209 11.6502 4.9179 H 0 0 0 0 0 0 0 0 0 0	9.9930 18.1833 14.7051 Na 0 3 0 0 0 0 0 0 0 0	M V30 462 H 17.4882 7.7421 7.2757 0 CHG=0	M V30 462 O -0.6175 7.5154 0.8643 0 CHG=0
M V30 463 H 17.9691 18.8142 3.4898 0 CHG=0	M V30 463 O 4.7541 18.4927 20.7235 0 CHG=0	0.2519 12.5445 4.3068 H 0 0 0 0 0 0 0 0 0 0	3.4517 9.8629 18.9058 H 0 0 0 0 0 0 0 0 0 0	M V30 463 H 16.6684 5.6981 9.3146 0 CHG=0	M V30 463 O 2.0227 7.3830 0.1211 0 CHG=0
M V30 464 H 16.6535 16.4635 4.9519 0 CHG=0	M V30 464 O 4.2414 12.7248 21.4960 0 CHG=0	6.6911 7.6995 5.2765 H 0 0 0 0 0 0 0 0 0 0	4.6345 8.6768 18.3278 H 0 0 0 0 0 0 0 0 0 0	M V30 464 H 16.0277 7.5264 10.6335 0 CHG=0	M V30 464 O -0.1497 7.6784 3.6034 0 CHG=0
M V30 465 H 18.9717 16.0555 6.1831 0 CHG=0	M V30 465 O 1.5978 12.5385 23.0937 0 CHG=0	7.8221 8.9408 4.5439 H 0 0 0 0 0 0 0 0 0 0	9.8443 13.9716 13.0361 H 0 0 0 0 0 0 0 0 0 0	M V30 465 H 17.6863 9.5795 10.4549 0 CHG=0	M V30 465 O 2.4516 2.6934 2.1799 0 CHG=0
M V30 466 H 20.3175 17.9481 4.2287 0 CHG=0	M V30 466 C 5.1608 21.3609 23.2875 0 CHG=0	6.6071 8.0630 3.5492 H 0 0 0 0 0 0 0 0 0 0	11.4843 14.2443 12.6572 H 0 0 0 0 0 0 0 0 0 0	M V30 466 H 19.4621 8.0911 8.7976 0 CHG=0	M V30 466 O 4.4406 1.3944 4.2895 0 CHG=0
M V30 467 H 18.3234 15.7522 3.3473 0 CHG=0	M V30 467 C 9.3901 16.9970 23.7476 0 CHG=0	1.0466 6.6240 3.7901 H 0 0 0 0 0 0 0 0 0 0	10.2606 16.8721 17.6715 Na 0 3 0 0 0 0 0 0 0 0	M V30 467 H 12.5931 8.7597 9.9317 0 CHG=0	M V30 467 O 8.3722 2.9010 0.0439 0 CHG=0
M V30 468 H 20.3036 16.4717 8.2722 0 CHG=0	M V30 468 C 2.2119 16.0115 20.7831 0 CHG=0	1.2080 6.4855 5.5241 H 0 0 0 0 0 0 0 0 0 0	10.9371 22.5938 17.2516 C 0 0 0 0 0 0 0 0 0 0	M V30 468 H 14.0065 6.9359 11.9699 0 CHG=0	M V30 468 O 11.6016 2.1737 1.6245 0 CHG=0
M V30 469 H 19.0216 17.8680 9.7947 0 CHG=0	M V30 469 O 4.2049 21.0186 24.0817 0 CHG=0	3.2688 5.2573 5.1851 H 0 0 0 0 0 0 0 0 0 0	10.5001 22.6626 15.8512 C 0 0 0 0 0 0 0 0 0 0	M V30 469 H 13.5343 8.6594 13.8158 0 CHG=0	M V30 469 C 0.8673 4.4848 4.8710 0 CHG=0
M V30 470 H 18.2745 19.5997 7.3307 0 CHG=0	M V30 470 O 9.4572 17.4807 25.1457 0 CHG=3	3.1839 5.4261 3.4263 H 0 0 0 0 0 0 0 0 0 0	11.1759 21.9104 14.9285 C 0 0 0 0 0 0 0 0 0 0	M V30 470 H 12.2641 10.7562 11.9616 0 CHG=0	M V30 470 C 5.8970 6.4178 2.6367 0 CHG=0
M V30 471 H 19.5086 21.0505 9.5517 0 CHG=0	M V30 471 O 0.7824 16.0546 20.3121 0 CHG=0	1.7193 2.1871 4.2753 H 0 0 0 0 0 0 0 0 0 0	12.2121 21.0054 15.4373 C 0 0 0 0 0 0 0 0 0 0	M V30 471 H 15.0626 9.4299 11.5105 0 CHG=0	M V30 471 C 8.4363 1.1654 4.1247 0 CHG=0
M V30 472 H 21.8165 18.8672 7.8512 0 CHG=0	M V30 472 C 6.7681 21.1000 27.0478 0 CHG=0	6.3124 15.2783 7.0142 C 0 0 0 0 0 0 0 0 0 0	12.6177 20.9266 16.8459 C 0 0 0 0 0 0 0 0 0 0	M V30 472 H 12.5758 9.3624 15.8327 0 CHG=0	M V30 472 O 2.1473 4.4465 5.6104 0 CHG=0
M V30 473 H 12.2821 15.4460 1.5310 0 CHG=0	M V30 473 C 0.1984 12.5574 23.1758 0 CHG=0	6.9624 15.0389 8.1894 C 0 0 0 0 0 0 0 0 0 0	11.9954 21.7348 17.7660 C 0 0 0 0 0 0 0 0 0 0	M V30 473 H 11.1444 7.7255 16.7322 0 CHG=0	M V30 473 O 6.4397 7.2186 3.7077 0 CHG=0
M V30 474 H 13.2383 18.1056 0.9542 0 CHG=0	M V30 474 O 4.7543 14.0215 25.0837 0 CHG=0	6.4598 14.0188 9.0334 C 0 0 0 0 0 0 0 0 0 0	10.8351 22.1154 13.5689 O 0 0 0 0 0 0 0 0 0 0	M V30 474 H 9.4833 8.2702 14.2463 0 CHG=0	M V30 474 O 9.1817 0.1020 4.7024 0 CHG=0
M V30 475 H 18.5429 17.0048 1.3705 0 CHG=0	M V30 475 H 8.4963 23.0849 23.7937 0 CHG=0	5.3240 13.2300 8.6815 C 0 0 0 0 0 0 0 0 0 0	9.4073 23.4872 15.3948 O 0 0 0 0 0 0 0 0 0 0	M V30 475 H 8.3525 8.3202 17.0958 0 CHG=0	M V30 475 C -1.0193 7.6856 4.6578 0 CHG=0
M V30 476 H 21.3836 16.0747 5.0960 0 CHG=0	M V30 476 H 10.0699 21.0718 25.4898 0 CHG=0	4.6841 13.4680 7.5029 C 0 0 0 0 0 0 0 0 0 0	12.8099 20.2332 14.5026 O 0 0 0 0 0 0 0 0 0 0	M V30 476 H 10.0590 10.9218 15.2338 0 CHG=0	M V30 476 C 12.8022 2.6095 1.0496 0 CHG=0
M V30 477 H 17.4447 17.1984 7.4612 0 CHG=0	M V30 477 H 8.3879 19.5310 24.3539 0 CHG=0	5.1846 14.4914 6.6637 C 0 0 0 0 0 0 0 0 0 0	8.2402 22.8343 14.5458 C 0 0 0 0 0 0 0 0 0 0	M V30 477 H 19.3628 6.2244 7.1577 0 CHG=0	M V30 477 O 10.4672 5.4282 1.6960 0 CHG=0
M V30 478 H 15.7081 14.8026 -1.2788 0 CHG=0	M V30 478 H 6.3573 20.0490 24.4979 0 CHG=0	7.1104 13.7541 10.1710 O 0 0 0 0 0 0 0 0 0 0	13.5763 19.0869 14.9725 C 0 0 0 0 0 0 0 0 0 0	M V30 478 H 16.1283 5.5851 7.0329 0 CHG=0	M V30 478 H 0.0585 5.6343 1.0671 0 CHG=0
M V30 479 H 16.3603 13.1977 -0.8290 0 CHG=0	M V30 479 H 6.8714 22.9279 25.3297 0 CHG=0	8.1282 15.7277 8.5380 O 0 0 0 0 0 0 0 0 0 0	12.3271 21.5644 19.2895 C 0 0 0 0 0 0 0 0 0 0	M V30 479 H 14.8627 10.5893 9.6543 0 CHG=0	M V30 479 H 1.8195 8.0633 1.9543 0 CHG=0
M V30 480 H 15.1199 18.5009 4.1944 0 CHG=0	M V30 480 H 9.1144 17.9585 21.2898 0 CHG=0	4.9576 12.2134 9.5503 O 0 0 0 0 0 0 0 0 0 0	11.2227 20.6548 19.5811 C 0 0 0 0 0 0 0 0 0 0	M V30 480 H 13.3693 11.3873 13.8865 0 CHG=0	M V30 480 H 3.2623 6.6771 3.0314 0 CHG=0
M V30 481 H 16.1576 19.4242 5.3748 0 CHG=0	M V30 481 H 7.4830 17.8330 23.5316 0 CHG=0	8.9842 16.2180 7.4796 C 0 0 0 0 0 0 0 0 0 0	11.5922 19.8607 20.8458 C 0 0 0 0 0 0 0 0 0 0	M V30 481 H 11.8154 6.9692 14.0184 0 CHG=0	M V30 481 H 1.6888 6.4288 4.3876 0 CHG=0
M V30 482 H 22.7958 16.9700 9.0165 0 CHG=0	M V30 482 H 5.6299 17.2017 22.5428 0 CHG=0	4.0912 11.1423 9.0935 C 0 0 0 0 0 0 0 0 0 0	11.4777 18.4919 20.3299 O 0 0 0 0 0 0 0 0 0 0	M V30 482 H 17.7668 9.9222 7.4115 0 CHG=0	M V30 482 H -1.0765 5.9023 3.0219 0 CHG=0
M V30 483 H 21.5817 17.0177 10.2751 0 CHG=0	M V30 483 H 5.5353 17.1355 19.4748 0 CHG=0	4.5550 14.7404 5.3493 C 0 0 0 0 0 0 0 0 0 0	10.3926 23.1685 17.9509 H 0 0 0 0 0 0 0 0 0 0	M V30 483 H 19.0423 10.4006 8.5002 0 CHG=0	M V30 483 H 4.6579 5.4886 4.0983 0 CHG=0
M V30 484 H 18.0007 15.4603 -0.4458 0 CHG=0	M V30 484 H 6.8361 19.6639 21.0653 0 CHG=0	3.0276 14.8147 5.4724 C 0 0 0 0 0 0 0 0 0 0	13.4221 20.2318 17.2488 H 0 0 0 0 0 0 0 0 0 0	M V30 484 H 12.9784 5.9119 9.8625 0 CHG=0	M V30 484 H 6.5412 2.3896 4.3136 0 CHG=0
M V30 485 H 14.3699 18.5004 6.4140 0 CHG=0	M V30 485 H 4.4068 15.8666 23.0328 0 CHG=0	2.5663 15.6529 4.3272 C 0 0 0 0 0 0 0 0 0 0	7.7997 23.4965 13.7510 H 0 0 0 0 0 0 0 0 0 0	M V30 485 H 11.3950 6.6347 10.5086 0 CHG=0	M V30 485 H 4.6614 1.6566 2.2530 0 CHG=0
M V30 486 H 22.5648 19.2752 10.5989 0 CHG=0	M V30 486 H 5.7859 13.9070 23.0066 0 CHG=0	1.1566 15.7967 4.3733 O 0 0 0 0 0 0 0 0 0 0	7.4765 22.6705 15.1775 H 0 0 0 0 0 0 0 0 0 0	M V30 486 H 12.3024 11.4297 16.6581 0 CHG=0	M V30 486 H 3.2899 3.5856 3.8907 0 CHG=0
M V30 487 H 15.9453 12.8506 3.1024 0 CHG=0	M V30 487 H 3.9167 12.3115 23.7860 0 CHG=0	6.6838 16.0863 6.3689 H 0 0 0 0 0 0 0 0 0 0	8.5285 21.8751 14.0647 H 0 0 0 0 0 0 0 0 0 0	M V30 487 H 11.1363 11.1485 17.9885 0 CHG=0	M V30 487 H 8.3408 3.9035 3.2033 0 CHG=0
M V30 488 H 14.2433 12.2745 2.9451 0 CHG=0	M V30 488 H 2.3350 14.1232 24.6302 0 CHG=0	3.8147 12.8512 7.2197 H 0 0 0 0 0 0 0 0 0 0	14.4757 19.3776 15.7351 H 0 0 0 0 0 0 0 0 0 0	M V30 488 H 16.3804 11.5274 8.3661 0 CHG=0	M V30 488 H 8.1612 4.6773 0.8741 0 CHG=0
M V30 489 H 14.7634 13.3268 4.2942 0 CHG=0	M V30 489 H 2.2579 13.8585 20.9078 0 CHG=0	6.6528 12.9836 10.6002 H 0 0 0 0 0 0 0 0 0 0	13.9013 18.5714 14.0859 H 0 0 0 0 0 0 0 0 0 0	M V30 489 H 11.7351 4.5300 11.3103 0 CHG=0	M V30 489 H 10.6024 4.0161 0.3417 0 CHG=0
M V30 490 H 21.2510 22.6164 8.1663 0 CHG=0	M V30 490 H 10.0853 23.1221 26.5123 0 CHG=0	9.9850 16.3683 7.8784 H 0 0 0 0 0 0 0 0 0 0	12.9536 18.4254 15.3999 H 0 0 0 0 0 0 0 0 0 0	M V30 490 H 9.7205 12.7672 16.7412 0 CHG=0	M V30 490 H 11.8458 3.7930 2.8548 0 CHG=0
M V30 491 H 21.8540 21.6778 6.8016 0 CHG=0	M V30 491 H 11.2157 21.0601 23.8622 0 CHG=0	8.6632 17.1713 7.1041 H 0 0 0 0 0 0 0 0 0 0	12.3179 22.5366 19.8807 H 0 0 0 0 0 0 0 0 0 0	M V30 491 H 19.4781 8.6181 11.4880 0 CHG=0	M V30 491 H 9.1694 1.2690 2.1276 0 CHG=0
M V30 492 H 22.1779 21.1198 8.4753 0 CHG=0	M V30 492 H 8.1350 19.5308 19.5709 0 CHG=0	9.0242 15.4931 6.6467 H 0 0 0 0 0 0 0 0 0 0	13.3350 21.0986 19.5717 H 0 0 0 0 0 0 0 0 0 0	M V30 492 H 20.5574 7.2611 10.7888 0 CHG=0	M V30 492 H -0.7195 8.2488 1.4622 0 CHG=0
M V30 493 H 16.7268 19.2012 9.0289 0 CHG=0	M V30 493 H 3.8567 17.9629 20.5303 0 CHG=0	3.0730 11.4650 8.9684 H 0 0 0 0 0 0 0 0 0 0	11.0176 19.9051 18.7079 H 0 0 0 0 0 0 0 0 0 0	M V30 493 H 19.4323 6.9943 12.1588 0 CHG=0	M V30 493 H 1.9812 6.5723 -0.3815 0 CHG=0
M V30 494 C 22.2548 10.9851 9.4494 0 CHG=0	M V30 494 H 4.5673 13.0435 20.7259 0 CHG=0	4.0690 10.3767 9.8632 H 0 0 0 0 0 0 0 0 0 0	10.2818 21.2336 19.5957 H 0 0 0 0 0 0 0 0 0 0	M V30 494 H 6.8339 7.9506 14.8021 0 CHG=0	M V30 494 H 1.7941 3.3705 1.9905 0 CHG=0
M V30 495 C 21.1103 10.2845 8.6255 0 CHG=0	M V30 495 H 4.8377 20.7806 22.2503 0 CHG=0	4.4658 10.7249 8.1407 H 0 0 0 0 0 0 0 0 0 0	10.8757 20.0983 21.5437 H 0 0 0 0 0 0 0 0 0 0	M V30 495 H 5.8306 9.4949 14.9479 0 CHG=0	M V30 495 H 3.6198 0.8324 4.1154 0 CHG=0
M V30 496 C 20.1060 11.3811 8.1444 0 CHG=0	M V30 496 H 5.2390 22.4403 23.1543 0 CHG=0	4.7963 13.9416 4.6375 H 0 0 0 0 0 0 0 0 0 0	12.6393 20.0678 21.4094 H 0 0 0 0 0 0 0 0 0 0	M V30 496 H 6.1724 8.5391 16.3970 0 CHG=0	M V30 496 H 9.0842 2.2857 -0.0603 0 CHG=0
M V30 497 O 20.8120 12.6199 7.9898 0 CHG=0	M V30 497 H 10.2955 17.5163 23.4898 0 CHG=0	5.0063 15.6737 4.9345 H 0 0 0 0 0 0 0 0 0 0	11.2829 17.5568 21.2631 C 0 0 0 0 0 0 0 0 0 0	M V30 497 H 9.8924 5.9871 15.3285 0 CHG=0	M V30 497 H 0.6198 3.5479 4.3621 0 CHG=0
M V30 498 C 21.2498 13.2296 9.2232 0 CHG=0	M V30 498 H 9.4129 15.8987 23.6126 0 CHG=0	2.7392 15.2872 6.4254 H 0 0 0 0 0 0 0 0 0 0	11.3052 16.1482 20.4181 C 0 0 0 0 0 0 0 0 0 0	M V30 498 C 0.6499 3.1961 12.6767 0 CHG=0	M V30 498 H 0.0879 4.6713 5.5393 0 CHG=0
M V30 499 C 21.6727 12.1440 10.2556 0 CHG=0	M V30 499 H 2.6135 15.8999 19.8547 0 CHG=0	2.5469 13.8087 5.4385 H 0 0 0 0 0 0 0 0 0 0	10.3368 15.9623 19.4226 O 0 5 0 0 0 0 0 0 0 0	M V30 499 C 0.9710 4.0807 11.4891 0 CHG=0	M V30 499 H 5.1777 6.9866 1.9876 0 CHG=0
M V30 500 O 19.4499 11.0549 6.9306 0 CHG=0	M V30 500 H 2.7171 16.9585 21.4253 0 CHG=0	2.8837 15.2286 3.3579 H 0 0 0 0 0 0 0 0 0 0	12.2894 15.3965 20.7838 O 0 0 0 0 0 0 0 0 0 0	M V30 500 C 0.7812 3.2652 10.1775 0 CHG=0	M V30 500 H 6.6809 6.1148 2.0165 0 CHG=0
M V30 501 C 18.1716 11.6177 6.6350 0 CHG=0	M V30 501 H 6.5232 19.9963 26.8556 0 CHG=0	3.0377 16.6652 4.4217 H 0 0 0 0 0 0 0 0 0 0	10.3167 21.0213 12.5950 C 0 0 0 0 0 0 0 0 0 0	M V30 501 O 0.0022 2.1552 10.4628 0 CHG=0	M V30 501 H 7.4667 0.7125 3.7409 0 CHG=0
M V30 502 C 17.0942 10.8295 7.3665 0 CHG=0	M V30 502 H 7.0999 21.4109 28.1600 0 CHG=0	0.7110 14.9861 4.0290 H 0 0 0 0 0 0 0 0 0 0	9.3256 21.6380 11.3805 C 0 0 0 0 0 0 0 0 0 0	M V30 502 C 0.6438 1.1352 11.2295 0 CHG=0	M V30 502 H 8.2855 1.8741 4.9015 0 CHG=0
M V30 503 O 15.8332 11.4644 7.1709 0 CHG=0	M V30 503 H 0.0616 12.2289 24.1466 0 CHG=0	9.9944 9.3549 13.4861 C 0 0 0 0 0 0 0 0 0 0	9.5052 21.2778 10.2081 O 0 5 0 0 0 0 0 0 0 0	M V30 503 C 1.3406 1.7808 12.4252 0 CHG=0	M V30 503 H -0.6545 7.0524 5.5234 0 CHG=0
M V30 504 C 15.7412 12.8239 7.5702 0 CHG=0	M V30 504 H -0.4437 11.8366 22.3448 0 CHG=0	10.7960 9.1534 12.3489 C 0 0 0 0 0 0 0 0 0 0	8.4188 22.4307 11.6493 O 0 0 0 0 0 0 0 0 0 0	M V30 504 O 0.1078 4.0270 9.2324 0 CHG=0	M V30 504 H -1.0260 8.7200 4.9425 0 CHG=0
M V30 505 C 16.6878 13.6561 6.7137 0 CHG=0	M V30 505 H -0.1171 13.5667 23.0770 0 CHG=0	10.5363 8.0173 11.5480 C 0 0 0 0 0 0 0 0 0 0	10.2809 17.7343 21.5732 H 0 0 0 0 0 0 0 0 0 0	M V30 505 C 0.2608 3.6194 7.8581 0 CHG=0	M V30 505 H 12.6932 3.5560 0.4643 0 CHG=0
M V30 506 C 18.1231 13.1376 6.9387 0 CHG=0	M V30 506 H 5.3450 14.8590 25.0247 0 CHG=0	9.4618 7.1219 11.8874 C 0 0 0 0 0 0 0 0 0 0	12.1029 17.6270 22.1944 H 0 0 0 0 0 0 0 0 0 0	M V30 506 C 1.4618 4.2885 7.2248 0 CHG=0	M V30 506 H 13.0462 1.8389 0.3826 0 CHG=0
M V30 507 O 14.4468 13.2623 7.2576 0 CHG=0	M V30 507 C 8.9800 16.5003 25.9290 0 CHG=0	8.6637 7.3296 13.0309 C 0 0 0 0 0 0 0 0 0 0	9.7002 20.3455 13.0341 H 0 0 0 0 0 0 0 0 0 0	M V30 507 O 1.5708 3.8852 5.8603 0 CHG=0	M V30 507 H 13.6298 2.7352 1.8326 0 CHG=0
M V30 508 C 13.3349 12.8010 7.9917 0 CHG=0	M V30 508 C 7.5598 15.6812 25.2031 0 CHG=0	8.9417 8.4460 13.8390 C 0 0 0 0 0 0 0 0 0 0	11.1419 20.4311 12.2161 H 0 0 0 0 0 0 0 0 0 0	M V30 508 C 1.9642 2.5060 5.6427 0 CHG=0	M V30 508 H 9.8143 5.7310 2.3019 0 CHG=0
M V30 509 C 12.9256 11.3300 7.7093 0 CHG=0	M V30 509 O 7.5757 14.4731 24.7817 0 CHG=0	11.3603 7.7856 10.4644 O 0 0 0 0 0 0 0 0 0 0	21.3776 13.5024 12.4415 Na 0 3 0 0 0 0 0 0 0 0	M V30 509 C 0.7950 1.6928 6.1447 0 CHG=0	M V30 509 C 7.3971 8.2170 3.2868 0 CHG=0
M V30 510 C 12.8263 11.1611 6.1771 0 CHG=0	M V30 510 O 6.4903 16.2677 25.1444 0 CHG=0	11.8725 9.9740 11.9765 O 0 0 0 0 0 0 0 0 0 0	15.2416 10.6051 14.9139 C 0 0 0 0 0 0 0 0 0 0	M V30 510 C 0.4053 2.0778 7.6109 0 CHG=0	M V30 510 C 8.4722 7.4814 2.6372 0 CHG=0
M V30 511 C 11.7689 12.1734 5.6202 0 CHG=0	M V30 511 Na 6.3611 12.1482 23.1260 0 CHG=3	9.2810 6.0426 11.0269 O 0 0 0 0 0 0 0 0 0 0	15.4145 9.3121 15.3562 C 0 0 0 0 0 0 0 0 0 0	M V30 511 O 2.1747 2.2285 4.2808 0 CHG=0	M V30 511 O 8.8257 6.3993 3.2333 0 CHG=5
M V30 512 O 11.2230 12.9120 6.6742 0 CHG=0	M V30 512 C 0.0443 16.2132 21.3586 0 CHG=0	12.1825 11.1365 12.7499 C 0 0 0 0 0 0 0 0 0 0	15.3543 8.1878 14.4031 C 0 0 0 0 0 0 0 0 0 0	M V30 512 C 3.4491 2.4811 3.6640 0 CHG=0	M V30 512 C 10.2547 0.4908 5.6475 0 CHG=0
M V30 513 C 12.1619 13.6829 7.4636 0 CHG=0	M V30 513 C 0.6931 17.3245 22.5640 0 CHG=0	8.1538 5.1448 11.2480 C 0 0 0 0 0 0 0 0 0 0	15.0819 8.3976 13.0001 C 0 0 0 0 0 0 0 0 0 0	M V30 513 C 3.9162 3.9065 3.9283 0 CHG=0	M V30 513 C 9.8294 1.2966 6.8140 0 CHG=0
M V30 514 O 22.9114 10.0080 10.2575 0 CHG=0	M V30 514 O 1.5182 18.2817 22.4438 0 CHG=5	8.1810 8.6872 15.1432 C 0 0 0 0 0 0 0 0 0 0	14.9220 9.6818 12.5608 C 0 0 0 0 0 0 0 0 0 0	M V30 514 C 2.8781 4.9425 3.3678 0 CHG=0	M V30 514 O 8.6659 1.1616 7.1673 0 CHG=5
M V30 515 O 21.6330 9.6066 7.5369 0 CHG=0	M V30 515 O 0.1816 17.2569 23.6115 0 CHG=0	6.7044 8.1892 15.2234 C 0 0 0 0 0 0 0 0 0 0	15.0144 10.7862 13.5239 C 0 0 0 0 0 0 0 0 0 0	M V30 515 C 2.8265 4.6612 1.8412 0 CHG=0	M V30 515 O 10.7516 2.0519 7.3639 0 CHG=0
M V30 516 O 20.5689 11.6301 10.9349 0 CHG=0	M V30 516 H 8.8976 17.0603 26.8919 0 CHG=0	6.0142 8.9146 16.3884 C 0 0 0 0 0 0 0 0 0 0	15.5826 6.8777 14.6953 O 0 0 0 0 0 0 0 0 0 0	M V30 516 O 3.6163 3.4800 1.4632 0 CHG=0	M V30 516 Na 9.1691 2.2368 8.8794 0 CHG=3
M V30 517 O 18.9518 13.8107 6.0517 0 CHG=0	M V30 517 H 9.7437 15.7867 26.1522 0 CHG=0	4.6569 8.4203 16.5269 O 0 0 0 0 0 0 0 0 0 0	15.7035 9.1149 16.7208 O 0 0 0 0 0 0 0 0 0 0	M V30 517 C 3.2498 2.3091 2.1408 0 CHG=0	M V30 517 H 7.8275 8.7178 4.1807 0 CHG=0
M V30 518 O 16.6482 15.0127 7.0904 0 CHG=0	M V30 518 H -0.1778 15.2539 21.7568 0 CHG=0	10.2094 10.2137 14.1236 H 0 0 0 0 0 0 0 0 0 0	14.9747 7.2638 12.1183 O 0 0 0 0 0 0 0 0 0 0	M V30 518 O 0.9958 3.8346 13.8681 0 CHG=0	M V30 518 H 6.9213 8.9438 2.5680 0 CHG=0
M V30 519 O 13.7642 10.3833 8.3479 0 CHG=0	M V30 519 H -0.9367 16.5209 20.8329 0 CHG=0	7.8446 6.6220 13.2967 H 0 0 0 0 0 0 0 0 0 0	15.0094 9.9085 17.6413 C 0 0 0 0 0 0 0 0 0 0	M V30 519 O 0.1236 5.2695 11.6026 0 CHG=0	M V30 519 H 11.0458 1.0636 5.1474 0 CHG=0
M V30 520 O 12.3865 13.0052 4.7074 0 CHG=0	M V30 520 C 3.0581 21.7651 23.9462 0 CHG=0	10.9540 7.0562 9.9323 H 0 0 0 0 0 0 0 0 0 0	14.7345 7.3725 10.6780 C 0 0 0 0 0 0 0 0 0 0	M V30 520 O 2.7123 1.8991 12.0913 0 CHG=0	M V30 520 C 2.6206 3.2383 6.2477 0 CHG=0
M V30 521 C 22.4424 14.1359 8.9237 0 CHG=0	M V30 521 C 3.4499 23.2062 24.7316 0 CHG=0	13.1248 11.5846 12.3387 H 0 0 0 0 0 0 0 0 0 0	14.9654 12.1942 13.0703 C 0 0 0 0 0 0 0 0 0 0	M V30 521 O 1.2203 0.3123 6.1049 0 CHG=0	M V30 521 C 1.6162 2.3071 6.9874 0 CHG=0
M V30 522 C 16.8896 9.4284 6.7600 0 CHG=0	M V30 522 O 2.4404 23.8711 24.7571 0 CHG=5	12.3193 10.8862 13.7952 H 0 0 0 0 0 0 0 0 0 0	16.4477 12.6769 13.3019 C 0 0 0 0 0 0 0 0 0 0	M V30 522 O 4.2158 4.1609 5.2746 0 CHG=0	M V30 522 O 2.1662 1.6366 7.9453 0 CHG=5
M V30 523 C 11.3863 14.3340 8.5756 0 CHG=0	M V30 523 H 2.3060 21.2255 24.4020 0 CHG=0	11.3985 11.8548 12.6953 H 0 0 0 0 0 0 0 0 0 0	16.5716 14.0630 12.8056 C 0 0 0 0 0 0 0 0 0 0	M V30 523 O 1.4807 4.5544 1.5125 0 CHG=0	M V30 523 O 0.4108 2.2139 6.5595 0 CHG=0
M V30 524 O 22.1543 14.9297 7.7760 0 CHG=0	M V30 524 H 2.5620 21.8169 22.8560 0 CHG=0	8.2242 4.5976 12.1837 H 0 0 0 0 0 0 0 0 0 0	17.9089 14.1887 12.5522 O 0 0 0 0 0 0 0 0 0 0	M V30 524 C 1.2475 5.8206 7.2725 0 CHG=0	M V30 524 H 3.4485 3.5487 6.9695 0 CHG=0
M V30 525 O 15.9149 8.6828 7.4456 0 CHG=0	M V30 525 Na 4.2637 1.8063 25.2426 0 CHG=3	8.1424 4.4331 10.4103 H 0 0 0 0 0 0 0 0 0 0	15.3278 11.4711 15.6694 H 0 0 0 0 0 0 0 0 0 0	M V30 525 C 4.0944 1.1295 1.4626 0 CHG=0	M V30 525 H 3.0312 2.6059 5.5266 0 CHG=0
M V30 526 O 10.5567 15.3445 8.0139 0 CHG=0	M V30 526 C 3.8318 2.8456 1.7327 0 CHG=0	7.2252 5.6778 11.2756 H 0 0 0 0 0 0 0 0 0 0	14.7571 9.8488 11.4804 H 0 0 0 0 0 0 0 0 0 0	M V30 526 O 2.4232 6.3396 6.7330 0 CHG=0	M V30 526 C 10.1743 19.5523 11.3673 0 CHG=0
M V30 527 C 19.9081 12.5057 11.8043 0 CHG=0	M V30 527 C 2.7491 2.0672 2.3284 0 CHG=0	8.2278 9.7659 15.3383 H 0 0 0 0 0 0 0 0 0 0	14.5158 9.2176 18.1873 H 0 0 0 0 0 0 0 0 0 0	M V30 527 C 3.5674 0.7217 12.2370 0 CHG=0	M V30 527 C 8.8209 19.4568 12.0167 0 CHG=0
M V30 528 C 11.5170 13.6186 3.7279 0 CHG=0	M V30 528 C 3.0984 2.5992 3.8718 0 CHG=0	8.7139 8.2379 15.9518 H 0 0 0 0 0 0 0 0 0 0	14.2305 10.5859 17.1087 H 0 0 0 0 0 0 0 0 0 0	M V30 528 C 1.2788 4.2397 0.1450 0 CHG=0	M V30 528 C 9.0819 18.9443 13.4985 0 CHG=0
M V30 529 O 12.4250 9.8420 5.8070 0 CHG=0	M V30 529 O 4.5391 2.9549 4.4158 0 CHG=3	6.6064 7.1073 15.3806 H 0 0 0 0 0 0 0 0 0 0	15.7354 10.5285 18.3974 H 0 0 0 0 0 0 0 0 0 0	M V30 529 O 3.2689 6.2619 3.5648 0 CHG=0	M V30 529 O 10.4718 19.1171 13.9216 0 CHG=0
M V30 530 H 22.9659 11.4074 8.7472 0 CHG=0	M V30 530 C 5.5012 2.2771 3.8471 0 CHG=0	6.2093 8.4009 14.2979 H 0 0 0 0 0 0 0 0 0 0	13.8377 7.9880 10.3349 H 0 0 0 0 0 0 0 0 0 0	M V30 530 H -0.4393 3.0969 12.7454 0 CHG=0	M V30 530 C 11.2029 18.1334 13.3435 0 CHG=0
M V30 531 H 20.5859 9.5817 9.2785 0 CHG=0	M V30 531 C 5.1928 2.2594 2.2550 0 CHG=0	6.0608 10.0004 16.1999 H 0 0 0 0 0 0 0 0 0 0	14.5975 6.3497 10.2091 H 0 0 0 0 0 0 0 0 0 0	M V30 531 H 2.0302 4.3218 11.5291 0 CHG=0	M V30 531 C 11.0089 18.3270 11.8041 0 CHG=0
M V30 532 H 19.3713 11.5072 8.9308 0 CHG=0	M V30 532 O 2.4698 3.8027 3.9732 0 CHG=0	6.5451 8.7544 17.3170 H 0 0 0 0 0 0 0 0 0 0	15.6138 7.7960 10.3722 H 0 0 0 0 0 0 0 0 0 0	M V30 532 H 1.7891 2.8814 9.7895 0 CHG=0	M V30 532 O 8.3262 19.6378 14.3232 0 CHG=0
M V30 533 H 20.4304 13.8360 9.6014 0 CHG=0	M V30 533 C 2.7602 4.5693 5.3019 0 CHG=0	4.2296 8.8723 17.2716 H 0 0 0 0 0 0 0 0 0 0	14.3669 12.8844 13.6550 H 0 0 0 0 0 0 0 0 0 0	M V30 533 H 1.3980 0.5554 10.5851 0 CHG=0	M V30 533 C 8.0923 19.0529 15.6183 0 CHG=0
M V30 534 H 22.4286 12.5568 10.9816 0 CHG=0	M V30 534 C 2.9036 3.6122 6.4217 0 CHG=0	8.5750 0.1931 -0.4035 H 0 0 0 0 0 0 0 0 0 0	14.4962 12.1964 11.9778 H 0 0 0 0 0 0 0 0 0 0	M V30 534 H 1.2437 1.1856 13.3301 0 CHG=0	M V30 534 C 7.4135 17.6437 15.5366 0 CHG=0
M V30 535 H 18.0012 11.4923 5.5482 0 CHG=0	M V30 535 O 3.2606 4.4141 7.7287 0 CHG=0	14.2775 0.4070 -1.2866 H 0 0 0 0 0 0 0 0 0 0	17.0430 11.9584 12.7633 H 0 0 0 0 0 0 0 0 0 0	M V30 535 H 2.3936 3.9866 7.7351 0 CHG=0	M V30 535 O 7.3175 17.1396 16.8768 0 CHG=0
M V30 536 H 17.3673 10.7757 8.4439 0 CHG=0	M V30 536 C 4.6185 5.1177 7.9167 0 CHG=0	-0.0977 14.2800 0.3909 H 0 0 0 0 0 0 0 0 0 0	16.8984 12.6880 14.3935 H 0 0 0 0 0 0 0 0 0 0	M V30 536 H 2.8796 2.2440 6.2079 0 CHG=0	M V30 536 C 8.5785 16.7340 17.4955 0 CHG=0
M V30 537 H 16.0098 12.9317 8.6537 0 CHG=0	M V30 537 C 4.4244 6.3188 7.0632 0 CHG=0	-0.8342 7.3458 0.3842 H 0 0 0 0 0 0 0 0 0 0	16.3868 14.8600 13.5957 H 0 0 0 0 0 0 0 0 0 0	M V30 537 H -0.0737 1.8818 5.5082 0 CHG=0	M V30 537 C 9.7625 17.6398 17.0546 0 CHG=0
M V30 538 H 16.3671 13.5378 5.6521 0 CHG=0	M V30 538 C 4.0446 5.6431 5.5359 0 CHG=0	6.4486 3.5367 -0.8961 C 0 0 0 0 0 0 0 0 0 0	15.8109 14.1853 11.8575 H 0 0 0 0 0 0 0 0 0 0	M V30 538 H 1.2102 1.6416 8.2202 0 CHG=0	M V30 538 C 9.3555 19.0656 16.6214 0 CHG=0
M V30 539 H 18.4463 13.3518 7.9866 0 CHG=0	M V30 539 O 5.2521 5.4556 9.3174 0 CHG=0	7.2266 4.4436 -1.6372 O 0 0 0 0 0 0 0 0 0 0	18.1862 15.4593 12.1455 C 0 0 0 0 0 0 0 0 0 0	M V30 539 H 4.2165 1.7428 4.0182 0 CHG=0	M V30 539 O 8.5413 16.7557 18.8842 0 CHG=0
M V30 540 H 13.5568 12.9516 9.0696 0 CHG=0	M V30 540 C 5.2753 4.2788 10.0269 0 CHG=0	8.3212 2.2299 -0.6033 O 0 0 0 0 0 0 0 0 0 0	19.7479 15.5463 12.1661 C 0 0 0 0 0 0 0 0 0 0	M V30 540 H 4.8644 3.9513 3.3479 0 CHG=0	M V30 540 C 7.6745 15.7310 19.4170 0 CHG=0
M V30 541 H 11.9293 11.1705 8.1086 0 CHG=0	M V30 541 C 4.0136 4.1341 10.6601 0 CHG=0	4.6681 4.9260 -1.1606 O 0 0 0 0 0 0 0 0 0 0	20.5383 15.1810 13.2086 O 0 5 0 0 0 0 0 0 0 0	M V30 541 H 1.8785 4.8464 3.8285 0 CHG=0	M V30 541 C 6.4728 16.3489 19.9551 0 CHG=0
M V30 542 H 13.7960 11.3855 5.7459 0 CHG=0	M V30 542 C 4.2056 3.2859 11.8700 0 CHG=0	6.6476 5.1304 -1.9173 H 0 0 0 0 0 0 0 0 0 0	20.0547 16.0006 11.1431 O 0 0 0 0 0 0 0 0 0 0	M V30 542 H 3.2711 5.4741 1.2897 0 CHG=0	M V30 542 C 5.5918 15.2686 20.6378 0 CHG=0
M V30 543 H 10.9045 11.6384 5.1469 0 CHG=0	M V30 543 C 5.4334 2.4698 11.9557 0 CHG=0	9.9984 1.3068 -0.1690 H 0 0 0 0 0 0 0 0 0 0	15.1896 6.3989 15.8688 C 0 0 0 0 0 0 0 0 0 0	M V30 543 H 2.1808 2.1737 1.9896 0 CHG=0	M V30 543 C 6.1809 13.8629 20.8888 0 CHG=0
M V30 544 H 12.5815 14.4742 6.8398 0 CHG=0	M V30 544 O 6.6735 3.2793 11.9264 0 CHG=0	2.5781 4.7423 -1.0164 H 0 0 0 0 0 0 0 0 0 0	13.6457 6.7057 15.8830 C 0 0 0 0 0 0 0 0 0 0	M V30 544 H 1.8954 4.1471 13.7518 0 CHG=0	M V30 544 O 7.5748 13.7891 20.8490 0 CHG=0
M V30 545 H 23.6940 10.3923 10.7136 0 CHG=0	M V30 545 C 6.7067 4.2835 11.0032 0 CHG=0	3.3544 6.3854 -1.1146 H 0 0 0 0 0 0 0 0 0 0	12.8857 6.8265 14.7552 O 0 5 0 0 0 0 0 0 0 0	M V30 545 H 0.0142 5.4930 12.5512 0 CHG=0	M V30 545 C 8.3855 14.9760 20.6143 0 CHG=0
M V30 546 H 22.3782 9.0689 7.8636 0 CHG=0	M V30 546 O 3.4642 2.6926 0.2833 0 CHG=0	10.2021 5.9187 0.0691 H 0 0 0 0 0 0 0 0 0 0	13.3708 6.8021 17.0591 O 0 0 0 0 0 0 0 0 0 0	M V30 546 H 1.5495 0.0659 5.2047 0 CHG=0	M V30 546 O 8.2199 20.7077 11.8635 0 CHG=0
M V30 547 H 19.8643 13.5144 6.2450 0 CHG=0	M V30 547 O 1.3847 2.2395 1.7203 0 CHG=0	12.3197 5.0514 -0.6507 H 0 0 0 0 0 0 0 0 0 0	13.9709 7.3381 19.1566 Na 0 3 0 0 0 0 0 0 0 0	M V30 547 H 3.4870 4.7092 5.7196 0 CHG=0	M V30 547 O 10.2896 17.2195 11.2032 0 CHG=0
M V30 548 H 15.7348 15.3330 7.0137 0 CHG=0	M V30 548 O 4.9482 0.9115 1.5821 0 CHG=0	13.5475 7.0420 -0.4644 H 0 0 0 0 0 0 0 0 0 0	17.9194 16.2703 12.8708 H 0 0 0 0 0 0 0 0 0 0	M V30 548 H 1.0546 6.1703 8.3168 0 CHG=0	M V30 548 O 10.2286 17.0092 15.9711 0 CHG=0
M V30 549 H 14.6867 10.6029 8.1402 0 CHG=0	M V30 549 O 3.7289 6.6186 4.6088 0 CHG=0	0.3766 9.5903 -0.4557 H 0 0 0 0 0 0 0 0 0 0	17.6039 15.6288 11.1257 H 0 0 0 0 0 0 0 0 0 0	M V30 549 H 0.3720 6.1210 6.6797 0 CHG=0	M V30 549 O 6.9396 17.2960 20.9323 0 CHG=0
M V30 550 H 23.3475 13.5393 8.7884 0 CHG=0	M V30 550 O 5.5796 7.2918 7.3663 0 CHG=0	1.8160 7.8133 -0.0967 H 0 0 0 0 0 0 0 0 0 0	15.8431 6.7907 16.8353 H 0 0 0 0 0 0 0 0 0 0	M V30 550 H 5.1592 1.1903 1.6981 0 CHG=0	M V30 550 O 5.8649 13.3720 22.1783 0 CHG=0
M V30 551 H 22.6301 14.8068 9.7701 0 CHG=0	M V30 551 O 3.5523 5.3622 11.0472 0 CHG=0	15.9592 1.7739 -0.4659 H 0 0 0 0 0 0 0 0 0 0	15.3271 5.2975 15.7531 H 0 0 0 0 0 0 0 0 0 0	M V30 551 H 2.4261 7.2924 6.9397 0 CHG=0	M V30 551 C 12.6784 18.2324 13.8798 0 CHG=0
M V30 552 H 17.8323 8.8804 6.8310 0 CHG=0	M V30 552 O 5.7491 1.9255 13.2387 0 CHG=0	14.4600 2.6686 -0.3468 H 0 0 0 0 0 0 0 0 0 0	11.5233 17.1858 4.0836 Na 0 3 0 0 0 0 0 0 0 0	M V30 552 H 4.0109 2.0478 -0.2232 0 CHG=0	M V30 552 C 6.0048 17.7354 14.8521 0 CHG=0
M V30 553 H 16.5603 9.5372 5.7079 0 CHG=0	M V30 553 C 6.9155 3.0128 4.6414 0 CHG=0	9.1632 11.4929 0.2120 C 0 0 0 0 0 0 0 0 0 0	5.7688 10.4379 5.3915 C 0 0 0 0 0 0 0 0 0 0	M V30 553 H 3.2978 -0.1019 11.5722 0 CHG=0	M V30 553 C 9.7995 14.5597 20.3735 0 CHG=0
M V30 554 H 12.0918 14.8058 9.3024 0 CHG=0	M V30 554 C 1.5874 2.6176 6.2205 0 CHG=0	8.1954 12.4480 0.1444 C 0 0 0 0 0 0 0 0 0 0	4.4231 10.7559 5.4754 C 0 0 0 0 0 0 0 0 0 0	M V30 554 H 3.5444 0.3958 13.2759 0 CHG=0	M V30 554 O 12.7211 17.7793 15.2514 0 CHG=0
M V30 555 H 10.7938 13.5794 9.0874 0 CHG=0	M V30 555 C 7.6837 3.9444 10.0621 0 CHG=0	6.9136 12.0627 -0.1801 O 0 0 0 0 0 0 0 0 0 0	4.0151 12.0819 5.7654 C 0 0 0 0 0 0 0 0 0 0	M V30 555 H 4.5762 0.9841 11.9616 0 CHG=0	M V30 555 O 5.4149 16.4330 14.6757 0 CHG=0
M V30 556 H 21.9494 14.3236 7.0380 0 CHG=0	M V30 556 O 7.1649 2.5477 5.9603 0 CHG=3	8.7176 10.1839 0.0517 O 0 0 0 0 0 0 0 0 0 0	5.0275 13.0737 6.1133 C 0 0 0 0 0 0 0 0 0 0	M V30 556 H 1.5922 5.0446 -0.4958 0 CHG=0	M V30 556 O 10.6898 14.8062 21.5127 0 CHG=0
M V30 557 H 15.0267 8.9632 7.1417 0 CHG=0	M V30 557 O 2.0015 1.3077 6.2674 0 CHG=0	7.4920 14.6224 0.3230 O 0 0 0 0 0 0 0 0 0 0	6.3751 12.7488 6.0474 C 0 0 0 0 0 0 0 0 0 0	M V30 557 H 3.1799 6.5010 4.5115 0 CHG=0	M V30 557 C 10.9551 15.9871 11.2706 0 CHG=0
M V30 558 H 9.7052 14.9487 7.6978 0 CHG=0	M V30 558 O 9.0981 3.9370 10.7284 0 CHG=0	9.6231 9.1478 0.1099 C 0 0 0 0 0 0 0 0 0 0	6.7318 11.4404 5.6257 C 0 0 0 0 0 0 0 0 0 0	M V30 558 C 14.1095 -0.2562 8.7801 0 CHG=0	M V30 558 C 4.4800 13.1589 22.3526 0 CHG=0
M V30 559 H 19.3229 13.2625 11.2463 0 CHG=0	M V30 559 C 6.0537 0.1260 1.9297 0 CHG=0	6.3588 12.8207 -0.0174 H 0 0 0 0 0 0 0 0 0 0	2.6712 12.4279 5.7560 O 0 0 0 0 0 0 0 0 0 0	M V30 559 C 12.6437 0.2968 8.5458 0 CHG=0	M V30 559 O 4.3441 15.0891 19.8827 0 CHG=0
M V30 560 H 20.6224 13.0042 12.5053 0 CHG=0	M V30 560 C 4.7462 1.8519 14.0514 0 CHG=0	9.0443 8.2174 -0.1032 H 0 0 0 0 0 0 0 0 0 0	3.4663 9.7689 5.3581 O 0 0 0 0 0 0 0 0 0 0	M V30 560 C 12.6448 0.8582 7.0901 0 CHG=0	M V30 560 H 8.1488 18.7147 11.4818 0 CHG=0
M V30 561 H 19.2258 11.8760 12.3524 0 CHG=0	M V30 561 O 2.9903 2.4016 11.7633 0 CHG=0	10.4426 9.2712 -0.6388 H 0 0 0 0 0 0 0 0 0 0	4.6259 14.3429 6.5182 O 0 0 0 0 0 0 0 0 0 0	M V30 561 O 13.8050 0.2952 6.3568 0 CHG=0	M V30 561 H 8.8154 17.8573 13.5461 0 CHG=0
M V30 562 H 10.9899 12.8596 3.1139 0 CHG=0	M V30 562 H 3.9335 3.9243 2.1351 0 CHG=0	8.2872 16.5835 0.4215 H 0 0 0 0 0 0 0 0 0 0	3.3536 8.7766 4.2153 C 0 0 0 0 0 0 0 0 0 0	M V30 562 C 15.0367 0.7969 6.7626 0 CHG=0	M V30 562 H 10.7918 17.1300 13.6417 0 CHG=0
M V30 563 H 12.1449 14.2247 3.0961 0 CHG=0	M V30 563 H 2.8223 0.9792 2.1872 0 CHG=0	12.7760 13.2350 -0.4207 H 0 0 0 0 0 0 0 0 0 0	5.6265 15.2548 7.2523 C 0 0 0 0 0 0 0 0 0 0	M V30 563 C 15.0402 0.8165 8.3025 0 CHG=0	M V30 563 H 12.0031 18.4606 11.4103 0 CHG=0
M V30 564 H 10.7843 14.2576 4.1920 0 CHG=0	M V30 564 H 2.7059 1.8382 4.4566 0 CHG=0	12.2911 15.7347 -0.1644 H 0 0 0 0 0 0 0 0 0 0	8.1706 11.1609 5.4108 C 0 0 0 0 0 0 0 0 0 0	M V30 564 O 11.5212 0.5381 6.3649 0 CHG=0	M V30 564 H 7.9715 16.9382 15.0112 0 CHG=0
M V30 565 H 12.6781 9.2203 6.5170 0 CHG=0	M V30 565 H 5.4415 1.2263 4.0986 0 CHG=0	14.5338 15.2816 -0.8082 H 0 0 0 0 0 0 0 0 0 0	8.2853 11.6406 4.0185 C 0 0 0 0 0 0 0 0 0 0	M V30 565 C 11.2591 1.2234 5.1540 0 CHG=0	M V30 565 H 8.7209 15.7060 17.1923 0 CHG=0
M V30 566 C 14.8210 18.1669 18.2378 0 CHG=0	M V30 566 H 6.0544 2.8179 1.9448 0 CHG=0	-0.2881 -1.0866 11.1314 C 0 0 0 0 0 0 0 0 0 0	9.7403 11.6864 3.7684 C 0 0 0 0 0 0 0 0 0 0	M V30 566 C 10.3047 2.4769 5.4703 0 CHG=0	M V30 566 H 10.5353 17.7002 17.9052 0 CHG=0
M V30 567 C 15.4345 17.7300 16.9198 0 CHG=0	M V30 567 H 1.8609 5.1177 5.3178 0 CHG=0	-0.7649 -1.0649 10.1628 H 0 0 0 0 0 0 0 0 0 0	9.6541 12.5798 2.7186 O 0 0 0 0 0 0 0 0 0 0	M V30 567 O 10.1613 3.2612 4.3194 0 CHG=0	M V30 567 H 10.1889 19.5726 16.1232 0 CHG=0
M V30 568 C 15.5820 16.1964 16.9179 0 CHG=0	M V30 568 H 3.7593 3.0098 6.3751 0 CHG=0	-0.9160 -1.7168 11.8108 H 0 0 0 0 0 0 0 0 0 0	6.0929 9.4162 5.1786 H 0 0 0 0 0 0 0 0 0 0	M V30 568 C 11.3154 3.7671 3.6895 0 CHG=0	M V30 568 H 7.3373 15.0293 18.6274 0 CHG=0
M V30 569 O 14.5081 15.6246 17.6279 0 CHG=0	M V30 569 H 5.2502 4.4269 7.4613 0 CHG=0	4.0439 -0.1930 1.1987 H 0 0 0 0 0 0 0 0 0 0	7.1602 13.5158 6.2954 H 0 0 0 0 0 0 0 0 0 0	M V30 569 C 12.2709 2.5648 3.2286 0 CHG=0	M V30 569 H 5.8588 16.8644 19.1576 0 CHG=0
M V30 570 C 14.7636 15.7274 19.0369 0 CHG=0	M V30 570 H 3.5485 6.8172 7.2760 0 CHG=0	2.4975 0.0808 3.6070 H 0 0 0 0 0 0 0 0 0 0	2.6976 7.9770 4.4038 H 0 0 0 0 0 0 0 0 0 0	M V30 570 C 12.5335 1.5987 4.3774 0 CHG=0	M V30 570 H 5.3852 15.6424 21.6108 0 CHG=0
M V30 571 C 15.1099 17.2037 19.4189 0 CHG=0	M V30 571 H 4.9423 5.1744 5.3376 0 CHG=0	1.6131 -0.7645 2.2924 H 0 0 0 0 0 0 0 0 0 0	4.3668 8.3534 4.1168 H 0 0 0 0 0 0 0 0 0 0	M V30 571 O 10.9151 4.4221 2.5426 0 CHG=0	M V30 571 H 5.6877 13.1935 20.1213 0 CHG=0
M V30 572 O 15.5370 15.7524 15.5880 0 CHG=0	M V30 572 H 5.1245 3.3734 9.2581 0 CHG=0	0.1263 0.0388 3.7714 H 0 0 0 0 0 0 0 0 0 0	2.8753 9.2290 3.2672 H 0 0 0 0 0 0 0 0 0 0	M V30 572 C 10.3266 5.7671 2.6084 0 CHG=0	M V30 572 H 8.4553 15.6072 21.4966 0 CHG=0
M V30 573 C 16.0585 14.4665 15.2907 0 CHG=0	M V30 573 H 3.1733 3.6117 9.8275 0 CHG=0	8.0606 0.9246 10.6047 O 0 0 0 0 0 0 0 0 0 0	6.2131 14.8236 8.1636 H 0 0 0 0 0 0 0 0 0 0	M V30 573 C 9.0500 5.9532 3.5197 0 CHG=0	M V30 573 H 11.1265 17.3541 15.7683 0 CHG=0
M V30 574 C 17.5909 14.4277 15.4763 0 CHG=0	M V30 574 H 4.3767 3.9701 12.8320 0 CHG=0	9.2236 0.3732 10.0313 C 0 0 0 0 0 0 0 0 0 0	5.0775 16.1502 7.5665 H 0 0 0 0 0 0 0 0 0 0	M V30 574 C 8.0588 4.9525 3.0119 0 CHG=0	M V30 574 H 7.4828 17.9793 20.4798 0 CHG=0
M V30 575 O 17.9971 13.1062 15.1729 0 CHG=0	M V30 575 H 5.2047 1.6186 11.1096 0 CHG=0	5.9988 0.1942 10.7924 H 0 0 0 0 0 0 0 0 0 0	6.3256 15.5331 6.6052 H 0 0 0 0 0 0 0 0 0 0	M V30 575 C 7.6833 5.3332 1.5754 0 CHG=0	M V30 575 H 13.1035 19.2604 13.7650 0 CHG=0
M V30 576 C 17.6547 12.1790 16.1748 0 CHG=0	M V30 576 H 7.0677 5.2734 11.6248 0 CHG=0	5.2183 -0.0479 16.1936 H 0 0 0 0 0 0 0 0 0 0	8.4240 10.0793 5.4114 H 0 0 0 0 0 0 0 0 0 0	M V30 576 O 8.4862 6.3312 1.1060 0 CHG=0	M V30 576 H 13.2248 17.5791 13.2882 0 CHG=0
M V30 577 C 16.1181 12.0077 16.1809 0 CHG=0	M V30 577 H 3.1774 3.5985 0.0294 0 CHG=0	9.0500 0.2525 8.9654 H 0 0 0 0 0 0 0 0 0 0	8.9078 11.7030 6.2294 H 0 0 0 0 0 0 0 0 0 0	M V30 577 C 9.9090 6.0433 1.1539 0 CHG=0	M V30 577 H 6.0611 18.2553 13.8659 0 CHG=0
M V30 578 C 15.4085 13.3701 16.1436 0 CHG=0	M V30 578 H 1.2754 3.1994 1.7436 0 CHG=0	9.3823 -0.6033 10.4642 H 0 0 0 0 0 0 0 0 0 0	7.8540 12.6602 3.9603 H 0 0 0 0 0 0 0 0 0 0	M V30 578 O 14.3337 -0.5876 10.1056 0 CHG=0	M V30 578 H 5.4051 18.3068 15.4715 0 CHG=0
M V30 579 O 18.2538 10.9524 15.9372 0 CHG=0	M V30 579 H 3.5483 6.1633 3.6753 0 CHG=0	10.6787 -0.7536 14.7004 H 0 0 0 0 0 0 0 0 0 0	7.6658 10.9998 3.1955 H 0 0 0 0 0 0 0 0 0 0	M V30 579 O 14.4477 2.0607 8.8199 0 CHG=0	M V30 579 H 10.1934 15.1692 19.5445 0 CHG=0
M V30 580 C 19.4331 10.6581 16.7414 0 CHG=0	M V30 580 H 6.4766 6.9243 7.5627 0 CHG=0	6.8659 -0.0397 4.8235 H 0 0 0 0 0 0 0 0 0 0	10.1059 10.6866 3.4291 H 0 0 0 0 0 0 0 0 0 0	M V30 580 O 13.2121 0.4302 3.7891 0 CHG=0	M V30 580 H 9.7593 13.5004 20.1238 0 CHG=0
M V30 581 C 20.6496 11.5425 16.4256 0 CHG=0	M V30 581 H 4.2746 5.8623 11.8006 0 CHG=0	14.3616 0.0635 8.9328 H 0 0 0 0 0 0 0 0 0 0	10.4561 12.0691 4.6910 H 0 0 0 0 0 0 0 0 0 0	M V30 581 O 13.5039 3.0758 2.8504 0 CHG=0	M V30 581 H 10.8526 15.4535 12.2398 0 CHG=0
M V30 582 C 21.0105 11.2455 14.9859 0 CHG=0	M V30 582 H 6.8790 4.1145 4.7438 0 CHG=0	12.0794 0.6071 7.6104 C 0 0 0 0 0 0 0 0 0 0	10.9145 12.9529 2.4092 C 0 0 0 0 0 0 0 0 0 0	M V30 582 O 9.2887 5.8406 4.8899 0 CHG=0	M V30 582 H 12.0224 16.1545 11.1144 0 CHG=0
M V30 583 C 21.4048 9.7536 14.8878 0 CHG=0	M V30 583 H 7.7146 2.7826 4.0952 0 CHG=0	13.3654 0.1484 7.3217 O 0 0 0 0 0 0 0 0 0 0	11.7318 13.9281 3.5838 C 0 0 0 0 0 0 0 0 0 0	M V30 583 O 7.8483 4.2039 0.6883 0 CHG=0	M V30 583 H 10.4770 15.3827 10.4675 0 CHG=0
M V30 584 O 21.0833 9.0360 16.0372 0 CHG=0	M V30 584 H 0.9135 2.6566 5.1968 0 CHG=0	11.3623 -0.2454 7.4544 H 0 0 0 0 0 0 0 0 0 0	11.3737 15.1356 3.5846 O 0 5 0 0 0 0 0 0 0 0	M V30 584 C 16.1436 -0.0979 6.0304 0 CHG=0	M V30 584 H 3.9489 14.0919 22.2252 0 CHG=0
M V30 585 C 19.7548 9.1723 16.4774 0 CHG=0	M V30 585 H 1.0131 2.8902 6.9898 0 CHG=0	14.0031 0.9147 7.2038 H 0 0 0 0 0 0 0 0 0 0	12.6872 13.4201 4.3882 O 0 0 0 0 0 0 0 0 0 0	M V30 585 C 8.8917 2.0578 5.8228 0 CHG=0	M V30 585 H 4.4265 12.7585 23.3765 0 CHG=0
M V30 586 O 15.3219 19.4417 18.6274 0 CHG=0	M V30 586 H 7.6873 4.7387 9.3833 0 CHG=0	-0.5980 0.0745 15.7963 H 0 0 0 0 0 0 0 0 0 0	1.7111 12.1217 4.4787 C 0 0 0 0 0 0 0 0 0 0	M V30 586 C 10.5414 7.2453 0.5161 0 CHG=0	M V30 586 H 3.9994 12.4420 21.6491 0 CHG=0
M V30 587 O 14.5519 18.1701 15.8675 0 CHG=0	M V30 587 H 7.2649 2.9733 9.4265 0 CHG=0	1.1498 0.4121 16.0068 H 0 0 0 0 0 0 0 0 0 0	0.8492 10.8388 4.4761 C 0 0 0 0 0 0 0 0 0 0	M V30 587 O 8.0489 3.2150 6.1843 0 CHG=0	M V30 587 H 4.5464 14.9468 18.9415 0 CHG=0
M V30 588 O 16.4841 17.3084 19.8328 0 CHG=0	M V30 588 H 7.0276 0.7213 1.9175 0 CHG=0	4.8308 -0.2352 6.3472 O 0 0 0 0 0 0 0 0 0 0	0.4179 10.7361 5.5585 O 0 5 0 0 0 0 0 0 0 0	M V30 588 C 15.2535 3.1735 8.8270 0 CHG=0	M V30 588 C 4.2811 16.1461 15.4123 0 CHG=0
M V30 589 O 14.0727 13.1671 15.6491 0 CHG=0	M V30 589 H 5.8366 -0.7571 1.1545 0 CHG=0	0.6977 -1.5123 11.0048 H 0 0 0 0 0 0 0 0 0 0	0.6786 10.0623 3.4333 O 0 0 0 0 0 0 0 0 0 0	M V30 589 C 6.8414 3.2765 0.8275 0 CHG=0	M V30 589 C 4.6546 16.0221 16.9367 0 CHG=0
M V30 590 O 15.7986 11.4432 17.4253 0 CHG=0	M V30 590 H 6.1281 -0.2081 2.9529 0 CHG=0	4.1165 -0.8767 6.1177 H 0 0 0 0 0 0 0 0 0 0	1.7417 9.5210 6.6114 Na 0 3 0 0 0 0 0 0 0 0	M V30 590 O 6.8727 5.0082 3.8116 0 CHG=0	M V30 590 O 4.4318 17.0106 17.5893 0 CHG=5
M V30 591 O 20.4533 12.9207 16.6092 0 CHG=0	M V30 591 H 4.4436 2.8368 14.3310 0 CHG=0	14.1838 0.5942 -0.3336 O 0 0 0 0 0 0 0 0 0 0	10.6680 13.4648 1.4693 H 0 0 0 0 0 0 0 0 0 0	M V30 591 H 12.3715 1.1372 9.2519 0 CHG=0	M V30 591 O 5.0996 14.9442 17.4299 0 CHG=0
M V30 592 O 20.7752 9.1648 13.7388 0 CHG=0	M V30 592 H 5.2466 1.4771 15.0013 0 CHG=0	16.5216 0.3191 7.5537 H 0 0 0 0 0 0 0 0 0 0	11.5605 12.0623 2.2851 H 0 0 0 0 0 0 0 0 0 0	M V30 592 H 12.6959 1.9626 7.1753 0 CHG=0	M V30 592 Na 3.8015 17.0813 19.5953 0 CHG=3
M V30 593 C 13.5408 15.1268 19.7252 0 CHG=0	M V30 593 H 3.8256 1.1559 13.5217 0 CHG=0	-0.7666 15.7749 17.0019 H 0 0 0 0 0 0 0 0 0 0	2.2565 12.0122 3.6254 H 0 0 0 0 0 0 0 0 0 0	M V30 593 H 15.0976 1.8289 6.4154 0 CHG=0	M V30 593 C 10.4529 13.9641 22.6590 0 CHG=0
M V30 594 C 18.3568 15.3725 14.5759 0 CHG=0	M V30 594 H 2.8735 1.7063 10.9286 0 CHG=0	-0.7737 4.4711 16.6464 O 0 0 0 0 0 0 0 0 0 0	1.0056 12.9837 4.3622 H 0 0 0 0 0 0 0 0 0 0	M V30 594 H 16.0584 0.6324 8.6711 0 CHG=0	M V30 594 C 10.7690 12.4700 22.5170 0 CHG=0
M V30 595 C 19.6519 8.3345 17.7620 0 CHG=0	M V30 595 C 1.5980 0.4800 7.2220 0 CHG=0	-1.1997 3.5788 16.7222 H 0 0 0 0 0 0 0 0 0 0	14.9017 16.8625 16.9516 C 0 0 0 0 0 0 0 0 0 0	M V30 595 H 10.7474 0.5143 4.5177 0 CHG=0	M V30 595 O 11.3468 12.1818 21.5223 0 CHG=5
M V30 596 O 13.9126 14.0244 20.5319 0 CHG=0	M V30 596 C 2.0825 1.2028 8.7111 0 CHG=0	-0.4704 2.5914 12.8278 O 0 0 0 0 0 0 0 0 0 0	15.9067 17.8404 17.2468 C 0 0 0 0 0 0 0 0 0 0	M V30 596 H 10.6883 3.0723 6.3032 0 CHG=0	M V30 596 O 10.4193 11.7035 23.4557 0 CHG=0
M V30 597 O 19.7324 15.2936 14.9462 0 CHG=0	M V30 597 O 2.9605 0.7139 9.5792 0 CHG=5	-0.1821 0.2077 11.7324 O 0 0 0 0 0 0 0 0 0 0	16.0426 18.7147 18.4389 C 0 0 0 0 0 0 0 0 0 0	M V30 597 H 11.8049 4.4432 4.3926 0 CHG=0	M V30 597 Na 13.0726 11.2542 21.0238 0 CHG=3
M V30 598 O 19.3798 6.9728 17.4657 0 CHG=0	M V30 598 Na 1.5540 3.7679 10.4809 0 CHG=3	-0.8009 1.6862 13.0424 H 0 0 0 0 0 0 0 0 0 0	15.1173 18.5594 19.3151 C 0 0 0 0 0 0 0 0 0 0	M V30 598 H 11.8307 2.0469 2.3781 0 CHG=0	M V30 598 H 3.8356 15.1917 15.0697 0 CHG=0
M V30 599 C 16.7338 17.3722 21.2362 0 CHG=0	M V30 599 C 9.4994 2.9579 11.6362 0 CHG=0	-0.2673 14.0234 2.1499 H 0 0 0 0 0 0 0 0 0 0	14.1436 17.5619 19.0365 C 0 0 0 0 0 0 0 0 0 0	M V30 599 H 13.1930 2.1117 5.0574 0 CHG=0	M V30 599 H 3.5698 16.9453 15.2416 0 CHG=0
M V30 600 C 21.5250 9.1207 12.5640 0 CHG=0	M V30 600 C 8.8110 1.4702 11.3204 0 CHG=0	-0.2914 7.0265 2.0118 H 0 0 0 0 0 0 0 0 0 0	14.0366 16.6969 17.8472 C 0 0 0 0 0 0 0 0 0 0	M V30 600 H 11.0754 6.4520 2.9480 0 CHG=0	M V30 600 H 9.4161 14.0158 22.9260 0 CHG=0
M V30 601 O 22.1161 12.0383 14.6199 0 CHG=0	M V30 601 O 9.4636 0.7340 12.1212 0 CHG=5	0.9298 9.9991 10.8232 C 0 0 0 0 0 0 0 0 0 0	16.9981 19.6894 18.9148 O 0 0 0 0 0 0 0 0 0 0	M V30 601 H 8.6210 6.9823 3.3967 0 CHG=0	M V30 601 H 11.1172 14.3603 23.4830 0 CHG=0
M V30 602 H 13.7242 18.2068 18.0554 0 CHG=0	M V30 602 Na 6.3275 23.8426 10.0113 0 CHG=3	1.2001 9.1558 11.8407 O 0 0 0 0 0 0 0 0 0 0	16.7458 17.8830 16.2947 O 0 0 0 0 0 0 0 0 0 0	M V30 602 H 8.5388 3.9320 2.9819 0 CHG=0	M V30 602 C 13.9632 17.5213 16.0064 0 CHG=0
M V30 603 H 16.4311 18.1903 16.8344 0 CHG=0	M V30 603 H 0.4667 0.2378 6.9671 0 CHG=0	0.5767 8.1309 9.3778 O 0 0 0 0 0 0 0 0 0 0	15.2117 19.4712 20.4483 O 0 0 0 0 0 0 0 0 0 0	M V30 603 H 6.6404 5.7731 1.5776 0 CHG=0	M V30 603 C 15.0827 16.9131 15.2771 0 CHG=0
M V30 604 H 16.5357 15.9233 17.4445 0 CHG=0	M V30 604 H 9.3780 3.2937 12.6764 0 CHG=0	1.1684 11.7958 12.3559 O 0 0 0 0 0 0 0 0 0 0	17.5822 16.7076 16.1834 C 0 0 0 0 0 0 0 0 0 0	M V30 604 H 10.1942 5.1336 0.5403 0 CHG=0	M V30 604 O 16.2087 17.0314 15.8974 0 CHG=5
M V30 605 H 15.6485 15.1178 19.3222 0 CHG=0	M V30 605 H 10.6087 2.9510 11.7101 0 CHG=0	1.1143 13.1816 12.6552 C 0 0 0 0 0 0 0 0 0 0	15.3529 18.9639 21.7631 C 0 0 0 0 0 0 0 0 0 0	M V30 605 H 13.3346 -0.2084 4.5014 0 CHG=0	M V30 605 O 14.8285 16.3982 14.1663 0 CHG=0
M V30 606 H 14.4950 17.5304 20.2443 0 CHG=0	M V30 606 C 8.4178 3.1077 6.9318 0 CHG=0	1.2907 9.6815 12.6584 H 0 0 0 0 0 0 0 0 0 0	13.0882 15.5145 17.6089 C 0 0 0 0 0 0 0 0 0 0	M V30 606 H 14.1386 2.3339 2.5934 0 CHG=0	M V30 606 H 13.7165 16.8032 16.8206 0 CHG=0
M V30 607 H 15.7689 14.2987 14.2304 0 CHG=0	M V30 607 C 9.7170 3.2403 6.3230 0 CHG=0	0.0397 6.4544 8.3189 H 0 0 0 0 0 0 0 0 0 0	13.8053 14.4065 18.4821 C 0 0 0 0 0 0 0 0 0 0	M V30 607 H 9.3731 4.8945 5.1017 0 CHG=0	M V30 607 H 14.3991 18.4350 16.4726 0 CHG=0
M V30 608 H 17.8983 14.6614 16.5186 0 CHG=0	M V30 608 O 9.7966 4.1729 5.5843 0 CHG=5	-0.9558 7.8326 8.0165 H 0 0 0 0 0 0 0 0 0 0	12.8925 13.2443 18.5780 C 0 0 0 0 0 0 0 0 0 0	M V30 608 H 17.1224 0.0981 6.4266 0 CHG=0	M V30 608 Na 16.2198 17.8503 13.5454 0 CHG=3
M V30 609 H 18.0022 12.5661 17.1714 0 CHG=0	M V30 609 O 10.6020 2.4764 6.6991 0 CHG=0	1.1982 13.2901 13.7350 H 0 0 0 0 0 0 0 0 0 0	13.7367 12.3183 19.3826 O 0 0 0 0 0 0 0 0 0 0	M V30 609 H 8.9500 1.3583 6.6519 0 CHG=0	M V30 609 C 22.1007 9.5208 2.0859 0 CHG=0
M V30 610 H 15.7609 11.3738 15.3370 0 CHG=0	M V30 610 H 8.5726 2.4386 7.7411 0 CHG=0	0.1649 13.5681 12.3633 H 0 0 0 0 0 0 0 0 0 0	14.8021 16.2206 16.0031 H 0 0 0 0 0 0 0 0 0 0	M V30 610 H 8.5044 1.5479 4.9402 0 CHG=0	M V30 610 C 23.2182 10.3247 1.3816 0 CHG=0
M V30 611 H 15.4112 13.6999 17.1923 0 CHG=0	M V30 611 H 8.3168 4.1341 7.3697 0 CHG=0	-0.7616 12.1793 7.1302 H 0 0 0 0 0 0 0 0 0 0	13.4769 17.4432 19.7504 H 0 0 0 0 0 0 0 0 0 0	M V30 611 H 11.5795 7.2977 0.8246 0 CHG=0	M V30 611 C 22.9258 11.8394 1.4185 0 CHG=0
M V30 612 H 19.2119 10.8108 17.7959 0 CHG=0	M V30 612 Na 12.3925 2.5318 6.0802 0 CHG=3	-0.7242 14.1677 8.9092 H 0 0 0 0 0 0 0 0 0 0	17.8603 16.6311 15.1761 H 0 0 0 0 0 0 0 0 0 0	M V30 612 H 9.9675 8.1732 0.8657 0 CHG=0	M V30 612 O 21.5734 12.0199 1.7149 0 CHG=0
M V30 613 H 21.4783 11.2609 17.1258 0 CHG=0	M V30 613 C 13.3997 19.9784 16.2304 0 CHG=0	-1.9710 14.6262 7.0661 H 0 0 0 0 0 0 0 0 0 0	17.0252 15.8063 16.2749 H 0 0 0 0 0 0 0 0 0 0	M V30 613 H 15.2815 0.2082 4.3170 0 CHG=0	M V30 613 C 20.4938 11.2231 1.0764 0 CHG=0
M V30 614 H 20.1298 11.4454 14.3166 0 CHG=0	M V30 614 C 14.1039 21.4361 16.5889 0 CHG=0	-0.2819 10.9781 5.0196 H 0 0 0 0 0 0 0 0 0 0	18.4987 16.7625 16.9812 H 0 0 0 0 0 0 0 0 0 0	M V30 614 H 7.1300 2.9655 6.2242 0 CHG=0	M V30 614 C 20.7667 9.7152 1.2423 0 CHG=0
M V30 615 H 22.5011 9.6971 14.8483 0 CHG=0	M V30 615 C 15.2013 21.5435 15.7415 0 CHG=0	0.4808 11.0336 3.3801 H 0 0 0 0 0 0 0 0 0 0	14.5614 18.2329 21.7791 H 0 0 0 0 0 0 0 0 0 0	M V30 615 H 15.6224 3.3886 7.8170 0 CHG=0	M V30 615 O 23.8473 12.3531 2.4317 0 CHG=0
M V30 616 H 19.0306 8.7858 15.7105 0 CHG=0	M V30 616 O 16.1975 20.6935 16.2058 0 CHG=0	1.0868 4.0768 3.3922 H 0 0 0 0 0 0 0 0 0 0	15.2516 19.8165 22.4956 H 0 0 0 0 0 0 0 0 0 0	M V30 616 H 16.1018 3.0132 9.4825 0 CHG=0	M V30 616 C 23.5142 13.3814 3.2502 0 CHG=0
M V30 617 H 15.0425 20.0895 17.9373 0 CHG=0	M V30 617 C 15.9470 19.7021 17.0980 0 CHG=0	0.8730 4.2055 5.1677 H 0 0 0 0 0 0 0 0 0 0	16.3640 18.4974 22.0517 H 0 0 0 0 0 0 0 0 0 0	M V30 617 H 14.6090 4.0317 9.2016 0 CHG=0	M V30 617 C 23.1102 14.6034 2.3529 0 CHG=0
M V30 618 H 14.6935 17.6482 15.0701 0 CHG=0	M V30 618 C 14.4277 19.0255 16.8385 0 CHG=0	2 1 2 0 0 0	12.8597 15.1438 16.5167 H 0 0 0 0 0 0 0 0 0 0	M V30 618 H 6.7425 2.9551 1.8631 0 CHG=0	M V30 618 O 22.3311 15.4185 3.0717 0 CHG=0
M V30 619 H 13.5799 13.9813 15.8040 0 CHG=0	M V30 619 O 14.4791 21.1167 14.3458 0 CHG=0	3541 2 0 0 0	12.1134 15.8106 17.9215 H 0 0 0 0 0 0 0 0 0 0	M V30 619 H 5.8690 3.7114 0.5166 0 CHG=0	M V30 619 C 21.0890 14.7400 3.2588 0 CHG=0
M V30 620 H 16.0656 10.5133 17.4957 0 CHG=0	M V30 620 C 15.1658 20.9201 13.2651 0 CHG=0	4 3 1 0 0 0	14.1979 14.8552 19.5167 H 0 0 0 0 0 0 0 0 0 0	M V30 620 H 7.0798 4.6974 4.6978 0 CHG=0	M V30 620 C 21.3259 13.7313 4.4251 0 CHG=0
M V30 621 H 19.9135 13.2866 15.8600 0 CHG=0	M V30 621 C 16.0821 22.2368 13.2122 0 CHG=0	5 4 2 0 0 0	14.6768 14.0217 18.0466 H 0 0 0 0 0 0 0 0 0 0	M V30 621 C 7.5744 5.2417 19.2311 0 CHG=0	M V30 621 C 22.4796 12.8265 4.2399 0 CHG=0
M V30 622 H 12.7830 14.8450 18.9451 0 CHG=0	M V30 622 O 17.0589 21.9623 12.4392 0 CHG=0	5 1 1 0 0 0	12.4806 12.7491 17.5578 H 0 0 0 0 0 0 0 0 0 0	M V30 622 C 6.9700 5.4497 17.8506 0 CHG=0	M V30 622 O 20.1617 15.6424 3.5946 0 CHG=0
M V30 623 H 13.0979 15.8761 20.3714 0 CHG=0	M V30 623 C 17.8748 20.9684 12.9911 0 CHG=0	6543 1 0 0 0	12.0447 13.5935 19.0735 H 0 0 0 0 0 0 0 0 0 0	M V30 623 C 7.1925 4.1143 17.0162 0 CHG=0	M V30 623 C 19.9441 16.6783 2.5889 0 CHG=0
M V30 624 H 17.9834 16.3973 14.6730 0 CHG=0	M V30 624 C 16.9887 19.5935 12.4714 0 CHG=0	7544 1 0 0 0	13.0652 11.2356 19.7917 C 0 0 0 0 0 0 0 0 0 0	M V30 624 O 7.7401 3.0694 17.8227 0 CHG=0	M V30 624 C 20.9996 17.8445 2.7066 0 CHG=0
M V30 625 H 18.2258 15.0570 13.5299 0 CHG=0	M V30 625 C 15.8278 19.5688 13.2561 0 CHG=0	8 5 1 0 0 0	14.1698 10.3445 20.6281 C 0 0 0 0 0 0 0 0 0 0	M V30 625 C 9.0381 3.2543 18.3050 0 CHG=0	M V30 625 C 20.5908 18.9771 1.6691 0 CHG=0
M V30 626 H 18.8335 8.7220 18.3454 0 CHG=0	M V30 626 O 19.1049 21.0699 12.5744 0 CHG=0	9 8 1 0 0 0	13.9137 9.1149 20.4776 O 0 5 0 0 0 0 0 0 0 0	M V30 626 C 9.0281 4.6335 19.0533 0 CHG=0	M V30 626 C 19.1153 18.7817 1.0989 0 CHG=0
M V30 627 H 20.5873 8.4313 18.3656 0 CHG=0	M V30 627 C 19.9625 22.2991 13.1873 0 CHG=0	10 9 1 0 0 0	15.1748 10.9244 21.3506 O 0 0 0 0 0 0 0 0 0 0	M V30 627 O 5.9955 3.6765 16.5450 0 CHG=0	M V30 627 O 18.2897 18.3642 2.1392 0 CHG=0
M V30 628 H 13.7795 13.1836 20.0442 0 CHG=0	M V30 628 C 19.5124 23.5399 12.4865 0 CHG=0	11 10 1 0 0 0	17.9830 20.0464 18.1661 C 0 0 0 0 0 0 0 0 0 0	M V30 628 C 6.0227 2.7124 15.4692 0 CHG=0	M V30 628 C 18.4877 17.0469 2.6748 0 CHG=0
M V30 629 H 19.8882 15.6857 15.8337 0 CHG=0	M V30 629 C 20.7847 24.6110 12.5919 0 CHG=0	12 1 1 0 0 0	17.3455 20.7334 16.8443 C 0 0 0 0 0 0 0 0 0 0	M V30 629 C 5.6237 3.5125 14.2264 0 CHG=0	M V30 629 O 22.3733 8.1671 2.2612 0 CHG=0
M V30 630 H 20.1702 6.4343 17.6627 0 CHG=0	M V30 630 C 22.1327 24.5575 13.7139 0 CHG=0	13 4 1 0 0 0	16.1574 21.1801 16.7118 O 0 5 0 0 0 0 0 0 0 0	M V30 630 O 5.7793 2.7166 13.0290 0 CHG=0	M V30 630 O 24.4943 10.0725 2.0069 0 CHG=0
M V30 631 H 16.3664 16.4700 21.7303 0 CHG=0	M V30 631 O 22.1844 23.2878 14.1909 0 CHG=0	14 6 1 0 0 0	18.1114 20.7787 16.0033 O 0 0 0 0 0 0 0 0 0 0	M V30 631 C 7.0483 2.0225 12.7932 0 CHG=0	M V30 631 O 20.9013 9.1723 -0.0294 0 CHG=0
M V30 632 H 16.2576 18.2514 21.6623 0 CHG=0	M V30 632 C 21.4593 22.2481 13.1163 0 CHG=0	15 7 1 0 0 0	15.7231 20.2473 14.8332 Na 0 3 0 0 0 0 0 0 0 0	M V30 632 C 7.4025 1.0715 13.9362 0 CHG=0	M V30 632 O 23.1446 12.5842 5.5191 0 CHG=0
M V30 633 H 17.8177 17.4454 21.4137 0 CHG=0	M V30 633 O 12.2148 19.8906 16.7832 0 CHG=0	16 8 1 0 0 0	12.4683 10.6434 18.8968 H 0 0 0 0 0 0 0 0 0 0	M V30 633 C 7.3413 1.8196 15.2968 0 CHG=0	M V30 633 O 20.1456 12.9319 4.5990 0 CHG=0
M V30 634 H 22.3818 9.8037 12.6434 0 CHG=0	M V30 634 O 13.0870 22.2861 16.2487 0 CHG=0	17 9 1 0 0 0	12.3601 11.6163 20.4627 H 0 0 0 0 0 0 0 0 0 0	M V30 634 O 6.9707 1.2076 11.6412 0 CHG=0	M V30 634 O 21.2362 18.2684 4.0452 0 CHG=0
M V30 635 H 20.8847 9.4296 11.7116 0 CHG=0	M V30 635 O 14.2070 18.7752 18.1405 0 CHG=0	18 9 1 0 0 0	18.6052 19.1815 17.8971 H 0 0 0 0 0 0 0 0 0 0	M V30 635 C 7.5283 1.6156 10.4041 0 CHG=0	M V30 635 O 18.5764 19.9779 0.5472 0 CHG=0
M V30 636 H 21.8740 8.1010 12.3838 0 CHG=0	M V30 636 O 14.7737 18.4910 12.6200 0 CHG=0	20 19 2 0 0 0	18.6486 20.7826 18.8446 H 0 0 0 0 0 0 0 0 0 0	M V30 636 C 6.7377 2.8099 9.7875 0 CHG=0	M V30 636 C 19.2005 11.5716 1.6969 0 CHG=0
M V30 637 H 22.0786 12.8847 15.0913 0 CHG=0	M V30 637 O 17.7591 18.5182 12.8225 0 CHG=0	21 20 1 0 0 0	18.9266 9.4048 14.8272 C 0 0 0 0 0 0 0 0 0 0	M V30 637 C 5.3826 2.4025 9.2864 0 CHG=0	M V30 637 C 24.3161 15.4469 1.9090 0 CHG=0
M V30 638 C 11.0087 18.0024 15.1356 0 CHG=0	M V30 638 O 18.9357 23.1025 11.0662 0 CHG=0	22 21 2 0 0 0	19.0922 9.1272 13.4734 C 0 0 0 0 0 0 0 0 0 0	M V30 638 C 5.6220 1.2018 8.2716 0 CHG=0	M V30 638 C 17.5601 16.0030 1.9170 0 CHG=0
M V30 639 C 9.4867 18.1160 15.3448 0 CHG=0	M V30 639 O 23.2337 24.8454 13.0788 0 CHG=0	23 22 1 0 0 0	20.0203 8.1365 13.1416 C 0 0 0 0 0 0 0 0 0 0	M V30 639 O 6.9854 0.7556 8.1980 0 CHG=0	M V30 639 O 18.1684 11.7476 0.6537 0 CHG=0
M V30 640 C 8.7243 17.3770 14.1527 0 CHG=0	M V30 640 C 16.9603 18.6729 16.9844 0 CHG=0	24 19 1 0 0 0	20.7442 7.3839 14.1862 C 0 0 0 0 0 0 0 0 0 0	M V30 640 C 7.4715 0.3700 9.4697 0 CHG=0	M V30 640 O 23.8034 16.4680 1.0127 0 CHG=0
M V30 641 O 9.5999 16.4671 13.5343 0 CHG=0	M V30 641 C 15.1838 23.2312 12.4889 0 CHG=0	24 23 2 0 0 0	20.5978 7.6837 15.5361 C 0 0 0 0 0 0 0 0 0 0	M V30 641 O 7.5136 6.5123 19.8869 0 CHG=0	M V30 641 O 16.2555 15.9354 2.3561 0 CHG=0
M V30 642 C 10.6115 17.1068 12.7965 0 CHG=0	M V30 642 C 21.9315 20.8811 13.2940 0 CHG=0	25 21 1 0 0 0	19.7048 8.7114 15.8594 C 0 0 0 0 0 0 0 0 0 0	M V30 642 O 5.6027 5.8717 18.0026 0 CHG=0	M V30 642 C 19.7012 8.9923 -0.8690 0 CHG=0
M V30 643 C 11.1917 18.2816 13.6341 0 CHG=0	M V30 643 O 18.2528 19.2508 17.8647 0 CHG=0	26 20 1 0 0 0	20.2869 7.9834 11.8290 O 0 0 0 0 0 0 0 0 0 0	M V30 643 O 9.7380 5.5356 18.2857 0 CHG=0	M V30 643 C 19.3871 20.6207 -0.4216 0 CHG=0
M V30 644 O 7.6623 16.6421 14.6533 0 CHG=0	M V30 644 O 15.9785 24.5166 12.7484 0 CHG=0	27 22 1 0 0 0	18.3397 9.9105 12.5378 O 0 0 0 0 0 0 0 0 0 0	M V30 644 O 7.3766 0.8475 16.2957 0 CHG=0	M V30 644 O 21.3669 18.9153 0.5556 0 CHG=0
M V30 645 C 6.6030 16.1560 13.7851 0 CHG=0	M V30 645 O 23.2546 20.8605 13.0126 0 CHG=0	28 26 1 0 0 0	21.5845 6.3723 13.8051 O 0 0 0 0 0 0 0 0 0 0	M V30 645 O 8.7400 0.5632 13.6807 0 CHG=0	M V30 645 H 22.0462 9.9128 3.0886 0 CHG=0
M V30 646 C 5.4441 17.1670 13.7522 0 CHG=0	M V30 646 C 14.0847 17.4074 18.4108 0 CHG=0	29 27 1 0 0 0	17.8379 9.2957 11.1772 C 0 0 0 0 0 0 0 0 0 0	M V30 646 O 6.5338 3.9178 10.6821 0 CHG=0	M V30 646 H 23.2318 10.0190 0.3455 0 CHG=0
M V30 647 O 4.3848 16.6560 12.9097 0 CHG=0	M V30 647 H 13.0738 19.7183 15.1040 0 CHG=0	30 24 1 0 0 0	22.3402 5.6121 14.8482 C 0 0 0 0 0 0 0 0 0 0	M V30 647 O 4.8791 0.1325 8.6948 0 CHG=0	M V30 647 H 23.1064 12.3877 0.4602 0 CHG=0
M V30 648 C 4.6892 16.5056 11.5334 0 CHG=0	M V30 648 H 14.5962 21.6252 17.7024 0 CHG=0	31 30 1 0 0 0	19.5402 8.9910 17.3285 C 0 0 0 0 0 0 0 0 0 0	M V30 648 C 9.3926 2.0229 19.1448 0 CHG=0	M V30 648 H 20.3886 11.5066 -0.0011 0 CHG=0
M V30 649 C 5.7845 15.4435 11.4469 0 CHG=0	M V30 649 H 15.7287 22.5840 15.8521 0 CHG=0	32 31 1 0 0 0	18.7108 7.8281 17.6597 C 0 0 0 0 0 0 0 0 0 0	M V30 649 C 4.1297 3.9613 14.4200 0 CHG=0	M V30 649 H 19.9519 9.1544 1.7290 0 CHG=0
M V30 650 C 7.0089 15.7960 12.3607 0 CHG=0	M V30 650 H 16.2333 20.2101 18.1625 0 CHG=0	33 32 1 0 0 0	18.2195 8.1543 19.0015 C 0 0 0 0 0 0 0 0 0 0	M V30 650 C 8.8260 -0.4238 9.2686 0 CHG=0	M V30 650 H 24.4493 13.6356 3.8616 0 CHG=0
M V30 651 O 3.5761 16.0234 10.8158 0 CHG=0	M V30 651 H 14.2546 18.0745 16.1402 0 CHG=0	34 19 1 0 0 0	17.3297 7.1126 19.0859 O 0 0 0 0 0 0 0 0 0 0	M V30 651 O 9.7323 0.8855 18.3097 0 CHG=0	M V30 651 H 22.5007 14.2859 1.4463 0 CHG=0
M V30 652 C 2.5925 16.9162 10.2544 0 CHG=0	M V30 652 H 14.3305 20.7840 12.3216 0 CHG=0	35 23 1 0 0 0	18.1719 10.1575 15.0622 H 0 0 0 0 0 0 0 0 0 0	M V30 652 O 3.6001 4.6654 13.3314 0 CHG=0	M V30 652 H 20.7081 14.2468 2.3215 0 CHG=0
M V30 653 C 1.8011 17.6312 11.3293 0 CHG=0	M V30 653 H 16.6346 22.7053 14.2608 0 CHG=0	36 25 1 0 0 0	21.1847 7.1319 16.3533 H 0 0 0 0 0 0 0 0 0 0	M V30 653 C 11.1538 5.3134 18.2682 0 CHG=0	M V30 653 H 21.6377 14.3072 5.3144 0 CHG=0
M V30 654 C 1.1902 16.5165 12.1730 0 CHG=0	M V30 654 H 18.1016 21.1439 14.1422 0 CHG=0	37 28 1 0 0 0	18.5633 9.4506 10.5137 H 0 0 0 0 0 0 0 0 0 0	M V30 654 C 3.4953 0.2473 8.4515 0 CHG=0	M V30 654 H 22.0638 11.8677 3.8688 0 CHG=0
M V30 655 C 0.1365 15.7541 11.2889 0 CHG=0	M V30 655 H 16.5531 19.5089 11.3458 0 CHG=0	38 28 1 0 0 0	16.8770 9.7955 10.7783 H 0 0 0 0 0 0 0 0 0 0	M V30 655 O 4.7127 3.4845 8.6409 0 CHG=0	M V30 655 H 20.0353 16.2617 1.5963 0 CHG=0
M V30 656 O 0.2942 16.0514 9.9374 0 CHG=0	M V30 656 H 16.2912 19.3871 14.3143 0 CHG=0	39 28 1 0 0 0	17.6384 8.2219 11.1926 H 0 0 0 0 0 0 0 0 0 0	M V30 656 H 6.9757 4.5456 19.7911 0 CHG=0	M V30 656 H 21.9344 17.4811 2.3916 0 CHG=0
M V30 657 C 1.6086 15.9810 9.4467 0 CHG=0	M V30 657 H 19.9400 22.4472 14.2825 0 CHG=0	40 29 1 0 0 0	23.0370 6.2492 15.6222 H 0 0 0 0 0 0 0 0 0 0	M V30 657 H 7.5206 6.2180 17.3357 0 CHG=0	M V30 657 H 20.7697 19.9487 2.1378 0 CHG=0
M V30 658 O 11.7008 18.9610 15.9423 0 CHG=0	M V30 658 H 18.7446 24.0123 12.9387 0 CHG=0	41 29 1 0 0 0	22.9412 4.8722 14.3431 H 0 0 0 0 0 0 0 0 0 0	M V30 658 H 7.9183 4.2836 16.1845 0 CHG=0	M V30 658 H 19.0578 18.0320 0.3155 0 CHG=0
M V30 659 O 9.1117 17.6253 16.5814 0 CHG=0	M V30 659 H 21.0377 24.4533 11.5777 0 CHG=0	42 29 1 0 0 0	21.6511 5.0814 15.3532 H 0 0 0 0 0 0 0 0 0 0	M V30 659 H 9.7597 3.2487 17.4492 0 CHG=0	M V30 659 H 18.2515 17.0362 3.7275 0 CHG=0
M V30 660 O 10.4192 19.4303 13.2737 0 CHG=0	M V30 660 H 21.6305 22.4992 12.1215 0 CHG=0	43 30 1 0 0 0	18.9695 9.9443 17.4517 H 0 0 0 0 0 0 0 0 0 0	M V30 660 H 9.4768 4.5347 20.0424 0 CHG=0	M V30 660 H 21.8726 7.6544 1.5642 0 CHG=0
M V30 661 O 7.7915 14.6300 12.3843 0 CHG=0	M V30 661 H 11.7668 20.6597 16.4605 0 CHG=0	44 30 1 0 0 0	20.5364 9.0591 18.0350 H 0 0 0 0 0 0 0 0 0 0	M V30 661 H 5.2303 2.0343 15.7134 0 CHG=0	M V30 661 H 24.4867 10.2305 2.9656 0 CHG=0
M V30 662 O 6.1649 15.3764 10.1097 0 CHG=0	M V30 662 H 13.4492 23.2243 16.6114 0 CHG=0	45 31 1 0 0 0	19.3321 6.8962 17.7093 H 0 0 0 0 0 0 0 0 0 0	M V30 662 H 6.2331 4.3895 14.1553 0 CHG=0	M V30 662 H 23.7546 11.8414 5.3399 0 CHG=0
M V30 663 O 2.5589 18.5211 12.1552 0 CHG=0	M V30 663 H 14.5270 17.9401 13.2916 0 CHG=0	46 31 1 0 0 0	17.8147 7.6529 16.8343 H 0 0 0 0 0 0 0 0 0 0	M V30 663 H 7.8407 2.7380 12.6681 0 CHG=0	M V30 663 H 19.3552 13.4688 4.5658 0 CHG=0
M V30 664 O 0.1969 14.3425 11.4481 0 CHG=0	M V30 664 H 18.6413 18.6455 12.5638 0 CHG=0	47 32 1 0 0 0	17.6673 9.1263 18.9873 H 0 0 0 0 0 0 0 0 0 0	M V30 664 H 6.7118 0.2588 13.9471 0 CHG=0	M V30 664 H 22.1000 18.7743 4.0905 0 CHG=0
M V30 665 C 11.6433 16.0372 12.4712 0 CHG=0	M V30 665 H 18.0013 23.3621 10.7872 0 CHG=0	48 32 1 0 0 0	19.0790 8.2060 19.8859 H 0 0 0 0 0 0 0 0 0 0	M V30 665 H 8.2300 2.4132 15.3375 0 CHG=0	M V30 665 H 19.3876 12.5060 2.2345 0 CHG=0
M V30 666 C 4.9284 17.3181 15.1690 0 CHG=0	M V30 666 H 17.0523 18.4805 15.9120 0 CHG=0	49 33 1 0 0 0	16.7486 7.2288 20.2712 C 0 0 0 0 0 0 0 0 0 0	M V30 666 H 8.5640 1.8893 10.5553 0 CHG=0	M V30 666 H 18.8882 10.7768 2.4189 0 CHG=0
M V30 667 C 1.4837 16.3676 7.9584 0 CHG=0	M V30 667 H 16.6022 17.7068 17.3018 0 CHG=0	51 50 2 0 0 0	16.2390 5.7950 20.3673 C 0 0 0 0 0 0 0 0 0 0	M V30 667 H 7.3477 3.1175 8.9323 0 CHG=0	M V30 667 H 24.9470 14.8100 1.3801 0 CHG=0
M V30 668 O 11.0690 15.0368 11.6288 0 CHG=0	M V30 668 H 14.2608 23.2714 12.9056 0 CHG=0	52 51 1 0 0 0	14.9864 5.6076 20.2030 O 0 5 0 0 0 0 0 0 0 0	M V30 668 H 4.7673 2.1031 10.1467 0 CHG=0	M V30 668 H 24.9050 15.8652 2.7776 0 CHG=0
M V30 669 O 3.6854 17.9775 15.0984 0 CHG=0	M V30 669 H 14.8588 22.8804 11.3768 0 CHG=0	53 52 2 0 0 0	17.1671 4.9299 20.5730 O 0 0 0 0 0 0 0 0 0 0	M V30 669 H 5.3497 1.5099 7.2571 0 CHG=0	M V30 669 H 17.9686 15.0134 2.1323 0 CHG=0
M V30 670 O 0.6391 15.4745 7.2350 0 CHG=0	M V30 670 H 21.2059 20.1731 12.5043 0 CHG=0	54 53 1 0 0 0	19.7847 6.7973 10.9708 C 0 0 0 0 0 0 0 0 0 0	M V30 670 H 7.8017 6.4180 20.8048 0 CHG=0	M V30 670 H 17.5390 16.2314 0.8308 0 CHG=0
M V30 671 C 11.1651 20.6096 13.0451 0 CHG=0	M V30 671 H 21.9277 20.6041 14.3249 0 CHG=0	55 50 1 0 0 0	19.1615 7.1830 9.4823 C 0 0 0 0 0 0 0 0 0 0	M V30 671 H 5.5376 6.6074 18.6578 0 CHG=0	M V30 671 H 19.2022 9.9335 -1.0857 0 CHG=0
M V30 672 C 0.0355 13.8467 12.7627 0 CHG=0	M V30 672 H 14.3234 17.4175 19.5304 0 CHG=0	55 54 2 0 0 0	19.8109 7.9796 8.9664 O 0 5 0 0 0 0 0 0 0 0	M V30 672 H 7.0976 1.2877 17.1472 0 CHG=0	M V30 672 H 18.9892 8.2800 -0.4188 0 CHG=0
M V30 673 O 0.5641 17.0752 13.2835 0 CHG=0	M V30 673 H 14.8105 16.8384 17.9975 0 CHG=0	56 52 1 0 0 0	18.0425 6.6725 8.9539 O 0 0 0 0 0 0 0 0 0 0	M V30 673 H 5.9433 3.6729 11.4203 0 CHG=0	M V30 673 H 19.6554 19.9018 -1.1315 0 CHG=0
M V30 674 H 11.3525 16.9851 15.3983 0 CHG=0	M V30 674 H 13.0290 16.9298 17.9716 0 CHG=0	57 51 1 0 0 0	20.9974 9.4176 10.2599 Na 0 3 0 0 0 0 0 0 0 0	M V30 674 H 8.5347 1.8518 19.8218 0 CHG=0	M V30 674 H 22.2575 19.3354 0.8035 0 CHG=0
M V30 675 H 9.2246 19.1822 15.3190 0 CHG=0	M V30 675 Na 19.2882 0.3923 10.3631 0 CHG=3	58 53 1 0 0 0	15.9286 7.9987 20.2050 H 0 0 0 0 0 0 0 0 0 0	M V30 675 H 10.2692 2.1968 19.7425 0 CHG=0	M V30 675 C 24.5008 17.7324 1.0612 0 CHG=0
M V30 676 H 8.3678 18.1236 13.3996 0 CHG=0	M V30 676 C 24.3165 21.3697 14.2214 0 CHG=0	59 57 1 0 0 0	17.5469 7.4647 21.1871 H 0 0 0 0 0 0 0 0 0 0	M V30 676 H 4.0115 4.5795 15.3491 0 CHG=0	M V30 676 C 24.0717 18.5026 2.2468 0 CHG=0
M V30 677 H 10.1645 17.5138 11.8574 0 CHG=0	M V30 677 C 24.1017 20.4839 15.3610 0 CHG=0	60 58 1 0 0 0	18.9765 6.3390 11.3769 H 0 0 0 0 0 0 0 0 0 0	M V30 677 H 3.5666 3.0625 14.5324 0 CHG=0	M V30 677 O 24.1508 17.9191 3.3649 0 CHG=5
M V30 678 H 12.2500 18.4568 13.4371 0 CHG=0	M V30 678 O 24.0508 19.2282 15.0235 0 CHG=5	61 55 1 0 0 0	20.6512 6.0834 10.9404 H 0 0 0 0 0 0 0 0 0 0	M V30 678 H 9.4279 -0.2992 10.1550 0 CHG=0	M V30 678 O 23.6699 19.6602 1.9414 0 CHG=0
M V30 679 H 6.2533 15.2301 14.2559 0 CHG=0	M V30 679 O 23.9538 21.0478 16.4653 0 CHG=0	62 61 1 0 0 0	1.1005 8.7648 9.8124 Na 0 3 0 0 0 0 0 0 0 0	M V30 679 H 9.3762 -0.0590 8.3989 0 CHG=0	M V30 679 Na 23.5034 17.7068 5.3078 0 CHG=3
M V30 680 H 5.7748 18.1506 13.3760 0 CHG=0	M V30 680 Na 22.8026 16.3395 18.5951 0 CHG=3	63 62 1 0 0 0	6.1032 4.3583 17.0240 C 0 0 0 0 0 0 0 0 0 0	M V30 680 H 9.0388 0.7805 17.6617 0 CHG=0	M V30 680 C 15.4377 16.9833 1.8075 0 CHG=0
M V30 681 H 5.0326 17.4815 11.1365 0 CHG=0	M V30 681 H 24.2470 22.4298 14.5319 0 CHG=0	64 63 1 0 0 0	6.3628 3.4050 17.9887 C 0 0 0 0 0 0 0 0 0 0	M V30 681 H 4.3024 5.1651 12.9084 0 CHG=0	M V30 681 C 15.1015 16.9078 0.2745 0 CHG=0
M V30 682 H 5.3633 14.4759 11.7588 0 CHG=0	M V30 682 H 25.3070 21.2692 13.9656 0 CHG=0	65 50 1 0 0 0	5.3026 2.9155 18.5279 C 0 0 0 0 0 0 0 0 0 0	M V30 682 H 11.5109 4.6013 17.4631 0 CHG=0	M V30 682 O 15.2410 15.8229 -0.2420 0 CHG=5
M V30 683 H 7.5588 16.6295 11.9129 0 CHG=0	M V30 683 C 19.3868 18.5656 17.7249 0 CHG=0	66 54 1 0 0 0	3.9838 3.4588 18.1485 C 0 0 0 0 0 0 0 0 0 0	M V30 683 H 11.4949 4.9358 19.2262 0 CHG=0	M V30 683 O 14.6950 17.9630 -0.3143 0 CHG=0
M V30 684 H 3.0748 17.6511 9.6057 0 CHG=0	M V30 684 C 19.4230 17.2434 18.3896 0 CHG=0	67 56 1 0 0 0	3.7409 4.4331 17.2086 C 0 0 0 0 0 0 0 0 0 0	M V30 684 H 11.5688 6.2793 18.1028 0 CHG=0	M V30 684 Na 15.1963 16.8603 20.6382 0 CHG=3
M V30 685 H 1.0128 18.2297 10.8256 0 CHG=0	M V30 685 O 20.4309 16.6200 18.3068 0 CHG=5	68 59 1 0 0 0	4.7937 4.8631 16.6221 C 0 0 0 0 0 0 0 0 0 0	M V30 685 H 3.0214 1.1754 8.9103 0 CHG=0	M V30 685 H 25.5866 17.6155 1.1697 0 CHG=0
M V30 686 H 1.9892 15.8277 12.5134 0 CHG=0	M V30 686 O 18.4913 16.8683 18.9760 0 CHG=0	69 59 1 0 0 0	5.5702 1.9310 19.4110 O 0 0 0 0 0 0 0 0 0 0	M V30 686 H 3.3112 0.2315 7.3753 0 CHG=0	M V30 686 H 15.9115 17.9634 2.0335 0 CHG=0
M V30 687 H -0.8671 16.1098 11.5307 0 CHG=0	M V30 687 H 20.3270 19.2439 18.2424 0 CHG=0	70 59 1 0 0 0	7.6421 2.9139 18.4613 O 0 0 0 0 0 0 0 0 0 0	M V30 687 H 4.8951 4.3187 9.0998 0 CHG=0	M V30 687 H 14.4951 16.8702 2.2844 0 CHG=0
M V30 688 H 1.9739 14.9470 9.5410 0 CHG=0	M V30 688 H 19.3979 18.3334 16.6326 0 CHG=0	71 60 1 0 0 0	2.9841 2.9520 18.7155 O 0 0 0 0 0 0 0 0 0 0	M V30 688 C 3.5769 18.1352 1.4525 0 CHG=0	M V30 688 C 16.9592 12.2281 1.0962 0 CHG=0
M V30 689 H 12.6605 18.8429 15.8734 0 CHG=0	M V30 689 Na 19.3372 14.9845 19.1931 0 CHG=3	72 60 1 0 0 0	8.5009 2.5811 17.5118 C 0 0 0 0 0 0 0 0 0 0	M V30 689 C 3.8833 19.3785 1.9742 0 CHG=0	M V30 689 C 15.8960 11.0874 1.4356 0 CHG=0
M V30 690 H 9.1757 16.6482 16.5797 0 CHG=0	M V30 690 C 2.1034 12.5898 0.3050 0 CHG=0	73 60 1 0 0 0	1.6263 3.4331 18.3710 C 0 0 0 0 0 0 0 0 0 0	M V30 690 C 5.2232 19.6354 2.1697 0 CHG=0	M V30 690 O 15.0144 11.4005 2.1451 0 CHG=5
M V30 691 H 8.6131 14.8036 12.9256 0 CHG=0	M V30 691 C 1.0259 13.5518 0.4871 0 CHG=0	74 61 1 0 0 0	4.4963 5.8363 15.5380 C 0 0 0 0 0 0 0 0 0 0	M V30 691 C 6.2285 18.6196 1.8840 0 CHG=0	M V30 691 O 15.9975 9.9872 0.9266 0 CHG=0
M V30 692 H 7.1047 15.1344 10.0851 0 CHG=0	M V30 692 C 1.8564 14.9438 1.0457 0 CHG=0	75 61 1 0 0 0	3.4676 5.2508 14.2994 C 0 0 0 0 0 0 0 0 0 0	M V30 692 C 5.9115 17.3822 1.3563 0 CHG=0	M V30 692 H 16.5110 12.8565 0.2681 0 CHG=0
M V30 693 H 3.1434 18.0024 12.7649 0 CHG=0	M V30 693 O 3.0446 14.8251 2.0671 0 CHG=0	76 62 1 0 0 0	2.3785 6.2203 13.6294 C 0 0 0 0 0 0 0 0 0 0	M V30 693 C 4.5806 17.1356 1.1315 0 CHG=0	M V30 693 H 17.1828 12.8428 1.9757 0 CHG=0
M V30 694 H 12.0643 15.6005 13.4081 0 CHG=0	M V30 694 C 3.0532 13.6584 2.7938 0 CHG=0	77 62 1 0 0 0	1.4007 5.4467 12.6454 O 0 0 0 0 0 0 0 0 0 0	M V30 694 O 5.5435 20.8605 2.6461 0 CHG=0	M V30 694 Na 14.5511 8.5200 0.8552 0 CHG=3
M V30 695 H 12.4464 16.5061 11.9280 0 CHG=0	M V30 695 C 2.7448 12.3152 1.8068 0 CHG=0	78 63 1 0 0 0	6.9268 4.6893 16.5741 H 0 0 0 0 0 0 0 0 0 0	M V30 695 O 2.9320 20.3903 2.3143 0 CHG=0	M V30 695 C 14.1046 1.1686 6.5142 0 CHG=0
M V30 696 H 5.6787 17.8824 15.7757 0 CHG=0	M V30 696 O 2.2672 15.4228 -0.1051 0 CHG=3	79 63 1 0 0 0	2.7245 4.8611 16.9088 H 0 0 0 0 0 0 0 0 0 0	M V30 696 O 7.5025 18.9219 2.2006 0 CHG=0	M V30 696 C 13.8624 2.3936 5.5860 0 CHG=0
M V30 697 H 4.8238 16.3177 15.6153 0 CHG=0	M V30 697 C 3.0662 16.6982 -0.0079 0 CHG=0	80 64 1 0 0 0	8.7842 1.5201 17.5588 H 0 0 0 0 0 0 0 0 0 0	M V30 697 C 1.5999 20.0791 2.6276 0 CHG=0	M V30 697 C 15.2126 2.9843 5.1442 0 CHG=0
M V30 698 H 2.4735 16.3038 7.5391 0 CHG=0	M V30 698 C 2.1835 17.8519 0.1085 0 CHG=0	82 81 2 0 0 0	9.4276 3.1752 17.7844 H 0 0 0 0 0 0 0 0 0 0	M V30 698 C 8.5737 17.9230 2.0151 0 CHG=0	M V30 698 O 16.2813 3.0356 6.1532 0 CHG=0
M V30 699 H 1.1255 17.4045 7.8627 0 CHG=0	M V30 699 O 1.8837 18.0944 1.4410 0 CHG=0	83 82 1 0 0 0	7.9824 2.7244 16.4620 H 0 0 0 0 0 0 0 0 0 0	M V30 699 C 4.1691 15.8095 0.5596 0 CHG=0	M V30 699 C 16.3025 2.3173 7.4263 0 CHG=0
M V30 700 H 10.4514 14.5064 12.1399 0 CHG=0	M V30 700 C 2.8358 17.8416 2.6288 0 CHG=0	84 83 2 0 0 0	1.5615 4.5142 18.6768 H 0 0 0 0 0 0 0 0 0 0	M V30 700 C 5.3271 14.7353 0.4211 0 CHG=0	M V30 700 C 14.9860 1.5729 7.7746 0 CHG=0
M V30 701 H 3.5703 18.4775 15.9201 0 CHG=0	M V30 701 C 4.3163 17.8244 2.4263 0 CHG=0	85 84 1 0 0 0	1.0202 2.8809 18.9378 H 0 0 0 0 0 0 0 0 0 0	M V30 701 C 4.9593 13.4314 -0.2613 0 CHG=0	M V30 701 O 15.4430 2.1274 4.1035 0 CHG=0
M V30 702 H -0.2616 15.5312 7.5593 0 CHG=0	M V30 702 C 4.4391 16.9213 1.1212 0 CHG=0	86 81 1 0 0 0	1.2230 3.2531 17.2628 H 0 0 0 0 0 0 0 0 0 0	M V30 702 H 2.5427 17.9419 1.2865 0 CHG=0	M V30 702 C 16.6331 2.2008 3.4534 0 CHG=0
M V30 703 H 11.6703 20.5242 12.0997 0 CHG=0	M V30 703 O 2.8422 18.7690 3.7998 0 CHG=0	86 85 2 0 0 0	5.4376 6.0800 15.2175 H 0 0 0 0 0 0 0 0 0 0	M V30 703 H 6.7114 16.6239 1.1291 0 CHG=0	M V30 703 C 17.2094 3.6057 3.1200 0 CHG=0
M V30 704 H 11.9071 20.8071 13.8635 0 CHG=0	M V30 704 C 2.5739 20.1174 3.6354 0 CHG=0	87 83 1 0 0 0	4.0921 6.7670 15.9529 H 0 0 0 0 0 0 0 0 0 0	M V30 704 H 6.4990 20.8181 2.8221 0 CHG=0	M V30 704 O 18.2166 3.3709 2.2464 0 CHG=0
M V30 705 H 10.4599 21.4397 12.9860 0 CHG=0	M V30 705 C 3.7924 20.9355 3.2555 0 CHG=0	88 82 1 0 0 0	2.9191 4.4328 14.5933 H 0 0 0 0 0 0 0 0 0 0	M V30 705 H 1.0657 21.0174 2.9821 0 CHG=0	M V30 705 C 19.3401 2.7348 2.9087 0 CHG=0
M V30 706 H 1.0046 13.7569 13.3069 0 CHG=0	M V30 706 C 3.5843 22.4479 3.2793 0 CHG=0	89 88 1 0 0 0	4.0125 4.8246 13.5093 H 0 0 0 0 0 0 0 0 0 0	M V30 706 H 1.5714 19.3497 3.4254 0 CHG=0	M V30 706 C 18.9100 1.3344 3.4398 0 CHG=0
M V30 707 H -0.4237 12.8531 12.6706 0 CHG=0	M V30 707 C 2.1804 22.6269 3.6184 0 CHG=0	90 86 1 0 0 0	2.8199 6.9868 13.1296 H 0 0 0 0 0 0 0 0 0 0	M V30 707 H 1.0929 19.6893 1.7549 0 CHG=0	M V30 707 C 17.6958 1.3950 4.2603 0 CHG=0
M V30 708 H 1.1226 17.8193 13.5961 0 CHG=0	M V30 708 O 2.2074 22.1601 4.9244 0 CHG=3	91 90 1 0 0 0	1.8316 6.7301 14.3815 H 0 0 0 0 0 0 0 0 0 0	M V30 708 H 8.3830 17.0137 2.5563 0 CHG=0	M V30 708 O 20.2720 2.5531 1.9794 0 CHG=0
M V30 709 C 1.2905 3.0525 11.7983 0 CHG=0	M V30 709 C 2.4523 20.7933 5.0456 0 CHG=0	92 91 1 0 0 0	1.7654 5.1381 11.3285 C 0 0 0 0 0 0 0 0 0 0	M V30 709 H 9.4684 18.3508 2.3981 0 CHG=0	M V30 709 C 20.8363 3.7618 1.4206 0 CHG=0
M V30 710 C 1.1112 4.2499 12.7459 0 CHG=0	M V30 710 O 1.5108 11.3914 -0.5634 0 CHG=0	93 92 1 0 0 0	1.3818 6.3595 10.4825 C 0 0 0 0 0 0 0 0 0 0	M V30 710 H 3.7279 15.9802 -0.4183 0 CHG=0	M V30 710 C 20.0303 4.3379 0.1750 0 CHG=0
M V30 711 C 2.1926 5.3409 12.4566 0 CHG=0	M V30 711 O -0.0280 13.7224 -0.6610 0 CHG=0	94 81 1 0 0 0	2.3288 6.9645 10.1874 O 0 5 0 0 0 0 0 0 0 0	M V30 711 H 3.3752 15.4579 1.2158 0 CHG=0	M V30 711 C 20.7018 5.7145 -0.1159 0 CHG=0
M V30 712 O 2.9061 5.0368 11.3069 0 CHG=0	M V30 712 O 1.7493 11.4988 2.2878 0 CHG=0	95 85 1 0 0 0	0.1314 6.6433 10.1826 O 0 0 0 0 0 0 0 0 0 0	M V30 712 H 5.6919 14.5060 1.4157 0 CHG=0	M V30 712 C 22.2178 5.6355 -0.2725 0 CHG=0
M V30 713 C 3.5832 3.7983 11.2159 0 CHG=0	M V30 713 O 5.4711 17.6408 0.6015 0 CHG=3	96 89 1 0 0 0	5.0775 0.6232 18.9070 C 0 0 0 0 0 0 0 0 0 0	M V30 713 H 4.1025 13.0140 0.2617 0 CHG=0	M V30 713 O 22.8843 4.7709 0.6731 0 CHG=0
M V30 714 C 2.7742 2.6606 11.8506 0 CHG=0	M V30 714 O 5.0895 17.4486 3.6666 0 CHG=0	97 89 1 0 0 0	5.8300 -0.0485 17.7802 C 0 0 0 0 0 0 0 0 0 0	M V30 714 C 14.7138 8.2669 18.5136 0 CHG=0	M V30 714 C 22.2733 3.5240 1.1008 0 CHG=0
M V30 715 O 1.5302 6.5373 12.1304 0 CHG=0	M V30 715 O 5.0290 20.7742 4.2268 0 CHG=0	98577 1 0 0 0	6.2499 -1.2093 17.9753 O 0 5 0 0 0 0 0 0 0 0	M V30 715 C 14.4946 9.4228 17.7835 0 CHG=0	M V30 715 O 12.8638 0.6060 6.8461 0 CHG=0
M V30 716 C 2.0970 7.7963 12.5046 0 CHG=0	M V30 716 O 1.9650 23.9753 3.6711 0 CHG=0	99 90 1 0 0 0	5.9251 0.5693 16.7791 O 0 0 0 0 0 0 0 0 0 0	M V30 716 C 14.9977 9.4441 16.4625 0 CHG=0	M V30 716 O 13.0246 2.0598 4.4459 0 CHG=0
M V30 717 C 1.6633 8.0850 13.9358 0 CHG=0	M V30 717 C 4.4613 13.8955 3.8347 0 CHG=0	100 90 1 0 0 0	1.1776 4.2483 10.8409 H 0 0 0 0 0 0 0 0 0 0	M V30 717 C 15.6702 8.2949 15.8796 0 CHG=0	M V30 717 O 14.2770 2.3805 8.5867 0 CHG=0
M V30 718 O 2.1612 9.3449 14.3891 0 CHG=0	M V30 718 C 2.8424 19.1468 -0.3375 0 CHG=0	101 91 1 0 0 0	2.8746 4.8882 11.4472 H 0 0 0 0 0 0 0 0 0 0	M V30 718 C 15.8778 7.1394 16.6133 0 CHG=0	M V30 718 O 17.1818 0.0700 4.5123 0 CHG=0
M V30 719 C 3.5625 9.5309 14.3071 0 CHG=0	M V30 719 C 1.3141 20.0757 5.6296 0 CHG=0	102 92 1 0 0 0	3.9811 0.6784 18.4831 H 0 0 0 0 0 0 0 0 0 0	M V30 719 C 15.4203 7.1359 17.9454 0 CHG=0	M V30 719 O 19.9728 0.7048 4.1823 0 CHG=0
M V30 720 C 4.0618 9.2991 12.8876 0 CHG=0	M V30 720 O 4.5023 15.1436 4.6792 0 CHG=0	103 92 1 0 0 0	5.2620 0.0073 19.7748 H 0 0 0 0 0 0 0 0 0 0	M V30 720 O 14.7934 10.5882 15.7543 0 CHG=0	M V30 720 O 19.9622 3.5672 -0.9672 0 CHG=0
M V30 721 C 3.6299 7.9109 12.3617 0 CHG=0	M V30 721 O 2.2778 20.3047 0.1122 0 CHG=0	104 93 1 0 0 0	12.3563 10.1629 8.0659 Na 0 3 0 0 0 0 0 0 0 0	M V30 721 O 13.7895 10.5485 18.2596 0 CHG=0	M V30 721 O 22.3997 5.2787 -1.6104 0 CHG=0
M V30 722 O 3.8664 10.8587 14.6309 0 CHG=0	M V30 722 O 1.7644 20.0554 7.0788 0 CHG=0	106105 2 0 0 0	15.4010 16.2978 8.7850 C 0 0 0 0 0 0 0 0 0 0	M V30 722 O 16.0880 8.4281 14.5671 0 CHG=0	M V30 722 C 17.4066 1.3081 7.5592 0 CHG=0
M V30 723 C 4.4308 11.1277 15.9301 0 CHG=0	M V30 723 C 1.6582 10.0663 2.0197 0 CHG=0	107106 1 0 0 0	14.6381 17.4343 8.3885 C 0 0 0 0 0 0 0 0 0 0	M V30 723 C 13.3405 10.6503 19.6190 0 CHG=0	M V30 723 C 16.1555 4.5139 2.4100 0 CHG=0
M V30 724 C 3.4238 10.9739 17.0418 0 CHG=0	M V30 724 O 3.6275 22.8993 2.0025 0 CHG=0	108107 2 0 0 0	14.1276 17.5830 7.0021 C 0 0 0 0 0 0 0 0 0 0	M V30 724 C 16.5426 7.2751 13.7903 0 CHG=0	M V30 724 C 23.1263 2.9308 2.3167 0 CHG=0
M V30 725 C 2.2695 11.9682 16.8215 0 CHG=0	M V30 725 H 2.9181 13.0634 -0.1313 0 CHG=0	109108 1 0 0 0	14.3796 16.5618 6.0120 C 0 0 0 0 0 0 0 0 0 0	M V30 725 C 15.5812 5.8890 18.7638 0 CHG=0	M V30 725 O 18.6834 2.0042 7.5171 0 CHG=0
M V30 726 C 2.8125 13.3952 16.5890 0 CHG=0	M V30 726 H 0.4850 13.1441 1.2218 0 CHG=0	110105 1 0 0 0	15.1312 15.4215 6.4207 C 0 0 0 0 0 0 0 0 0 0	M V30 726 C 14.5955 4.8828 18.2808 0 CHG=0	M V30 726 O 15.9811 5.5926 3.2381 0 CHG=0
M V30 727 O 4.2332 13.4263 16.7733 0 CHG=0	M V30 727 H 1.2081 15.6442 1.4338 0 CHG=0	110109 2 0 0 0	15.6487 15.2949 7.8037 C 0 0 0 0 0 0 0 0 0 0	M V30 727 C 14.3035 3.7997 19.2722 0 CHG=0	M V30 727 O 23.5664 3.8280 3.3301 0 CHG=0
M V30 728 C 4.9129 12.5960 15.8661 0 CHG=0	M V30 728 H 2.2501 13.6756 3.3783 0 CHG=0	111107 1 0 0 0	13.4515 18.7416 6.5892 O 0 0 0 0 0 0 0 0 0 0	M V30 728 O 13.3272 3.0079 18.6886 0 CHG=0	M V30 728 C 14.0938 1.8467 9.9062 0 CHG=0
M V30 729 O 0.5135 1.9486 12.1822 0 CHG=0	M V30 729 H 3.6782 11.8170 1.8365 0 CHG=0	112106 1 0 0 0	14.4859 18.4571 9.3586 O 0 0 0 0 0 0 0 0 0 0	M V30 729 H 14.3206 8.2376 19.5318 0 CHG=0	M V30 729 C 22.8162 6.3822 -2.4494 0 CHG=0
M V30 730 O -0.2059 4.7698 12.6120 0 CHG=0	M V30 730 H 3.3331 16.6825 -1.0176 0 CHG=0	113108 1 0 0 0	13.8986 16.8115 4.6758 O 0 0 0 0 0 0 0 0 0 0	M V30 730 H 16.3837 6.2455 16.1516 0 CHG=0	M V30 730 O 20.5601 6.5562 0.9414 0 CHG=0
M V30 731 O 3.2335 2.4773 13.2034 0 CHG=0	M V30 731 H 1.1702 17.5226 -0.6033 0 CHG=0	114112 1 0 0 0	13.3514 18.4332 10.0181 C 0 0 0 0 0 0 0 0 0 0	M V30 731 H 15.2436 10.4783 14.8770 0 CHG=0	M V30 731 H 14.6162 0.4171 6.0005 0 CHG=0
M V30 732 O 3.9397 7.8169 11.0079 0 CHG=0	M V30 732 H 2.5149 16.8592 2.9492 0 CHG=0	115113 1 0 0 0	14.3698 15.9575 3.6357 C 0 0 0 0 0 0 0 0 0 0	M V30 732 H 13.0736 11.7110 19.8271 0 CHG=0	M V30 732 H 13.3311 3.0972 6.1179 0 CHG=0
M V30 733 O 5.4745 9.3778 13.0196 0 CHG=0	M V30 733 H 4.7617 18.8497 2.3437 0 CHG=0	116110 1 0 0 0	16.4911 14.0823 8.2302 C 0 0 0 0 0 0 0 0 0 0	M V30 733 H 14.1345 10.3065 20.2824 0 CHG=0	M V30 733 H 15.1450 4.0206 4.7447 0 CHG=0
M V30 734 O 2.9132 9.6609 17.1580 0 CHG=0	M V30 734 H 4.7676 15.9465 1.3920 0 CHG=0	117116 1 0 0 0	15.7279 13.1755 8.9629 C 0 0 0 0 0 0 0 0 0 0	M V30 734 H 12.4554 10.0814 19.7986 0 CHG=0	M V30 734 H 16.5567 3.0777 8.1779 0 CHG=0
M V30 735 O 2.3846 13.8547 15.3348 0 CHG=0	M V30 735 H 1.6101 20.0983 2.8393 0 CHG=0	118117 1 0 0 0	16.6528 12.0762 9.6300 C 0 0 0 0 0 0 0 0 0 0	M V30 735 H 17.4573 6.7849 14.1818 0 CHG=0	M V30 735 H 15.2392 0.6584 8.3625 0 CHG=0
M V30 736 C 3.7443 3.5444 9.7104 0 CHG=0	M V30 736 H 3.8600 20.5668 2.2058 0 CHG=0	119118 1 0 0 0	17.1518 11.1456 8.6833 O 0 0 0 0 0 0 0 0 0 0	M V30 736 H 16.7602 7.6163 12.7833 0 CHG=0	M V30 736 H 16.3781 1.7219 2.4931 0 CHG=0
M V30 737 C 0.1314 8.1546 13.9416 0 CHG=0	M V30 737 H 4.4229 23.0569 4.0798 0 CHG=0	120105 1 0 0 0	15.8161 16.2181 9.8662 H 0 0 0 0 0 0 0 0 0 0	M V30 737 H 15.7671 6.5530 13.7409 0 CHG=0	M V30 737 H 17.6679 4.1033 4.0184 0 CHG=0
M V30 738 C 6.4053 12.7031 16.2503 0 CHG=0	M V30 738 H 1.3252 22.0275 2.8136 0 CHG=5	121109 1 0 0 0	15.3235 14.6272 5.6673 H 0 0 0 0 0 0 0 0 0 0	M V30 738 H 15.3800 6.1514 19.8222 0 CHG=0	M V30 738 H 19.7871 3.3705 3.7273 0 CHG=0
M V30 739 O 4.3393 4.6272 9.0708 0 CHG=0	M V30 739 H 3.4580 20.7975 5.7869 0 CHG=0	122111 1 0 0 0	13.1699 19.4553 10.4364 H 0 0 0 0 0 0 0 0 0 0	M V30 739 H 16.6079 5.4402 18.6708 0 CHG=0	M V30 739 H 18.5842 0.7423 2.5707 0 CHG=0
M V30 740 O -0.3183 7.6315 15.1529 0 CHG=0	M V30 740 H 0.7694 10.9533 -0.2139 0 CHG=0	123114 1 0 0 0	13.5779 17.7739 10.8613 H 0 0 0 0 0 0 0 0 0 0	M V30 740 H 14.9898 4.3913 17.3500 0 CHG=0	M V30 740 H 17.9830 1.8841 5.2045 0 CHG=0
M V30 741 O 6.8035 14.0624 16.2900 0 CHG=0	M V30 741 H 0.3015 14.4005 -1.1831 0 CHG=0	124114 1 0 0 0	12.4427 18.0810 9.2850 H 0 0 0 0 0 0 0 0 0 0	M V30 741 H 13.6522 5.4351 18.0632 0 CHG=0	M V30 741 H 20.8569 4.5399 2.1633 0 CHG=0
M V30 742 C 3.9387 1.2848 13.4909 0 CHG=0	M V30 742 H 5.7595 17.0767 -0.1313 0 CHG=0	125114 1 0 0 0	15.4681 16.0864 3.6979 H 0 0 0 0 0 0 0 0 0 0	M V30 742 H 13.9173 4.2561 20.2315 0 CHG=0	M V30 742 H 18.9924 4.4799 0.3901 0 CHG=0
M V30 743 C 2.1766 15.2615 15.2189 0 CHG=0	M V30 743 H 4.6085 16.6337 3.9133 0 CHG=0	126115 1 0 0 0	13.8131 16.2646 2.6669 H 0 0 0 0 0 0 0 0 0 0	M V30 743 H 15.2206 3.1748 19.4495 0 CHG=0	M V30 743 H 20.2192 6.1391 -1.0616 0 CHG=0
M V30 744 O 1.5402 12.0486 18.0014 0 CHG=0	M V30 744 H 4.9728 19.8387 4.4163 0 CHG=0	127115 1 0 0 0	14.1545 14.9031 3.6993 H 0 0 0 0 0 0 0 0 0 0	M V30 744 H 13.1281 2.2922 19.2752 0 CHG=0	M V30 744 H 22.6994 6.6325 -0.1004 0 CHG=0
M V30 745 H 0.9999 3.3482 10.7652 0 CHG=0	M V30 745 H 5.2992 14.0029 3.2944 0 CHG=0	128115 1 0 0 0	17.4281 14.4151 8.9333 H 0 0 0 0 0 0 0 0 0 0	M V30 745 C 17.6182 0.4653 13.5638 0 CHG=0	M V30 745 H 22.2834 2.7841 0.3153 0 CHG=0
M V30 746 H 1.2569 3.8952 13.7821 0 CHG=0	M V30 746 H 4.6026 13.0607 4.4568 0 CHG=0	129116 1 0 0 0	16.7636 13.5024 7.3428 H 0 0 0 0 0 0 0 0 0 0	M V30 746 C 16.5141 0.6580 12.7591 0 CHG=0	M V30 746 H 12.3161 1.2986 7.1641 0 CHG=0
M V30 747 H 2.8867 5.4516 13.3470 0 CHG=0	M V30 747 H 2.6564 19.0095 -1.4730 0 CHG=0	130116 1 0 0 0	14.8577 12.7370 8.2320 H 0 0 0 0 0 0 0 0 0 0	M V30 747 C 15.2287 0.6591 13.3485 0 CHG=0	M V30 747 H 13.4225 1.3570 3.9968 0 CHG=0
M V30 748 H 4.5675 3.8794 11.7466 0 CHG=0	M V30 748 H 3.9572 19.3388 0.1136 0 CHG=0	131117 1 0 0 0	15.3217 13.7732 9.7729 H 0 0 0 0 0 0 0 0 0 0	M V30 748 C 15.0702 0.4491 14.7179 0 CHG=0	M V30 748 H 16.2095 0.0050 4.2328 0 CHG=0
M V30 749 H 2.8821 1.7224 11.2913 0 CHG=0	M V30 749 H 1.0797 19.0154 5.1735 0 CHG=0	132117 1 0 0 0	16.0853 11.5629 10.2763 H 0 0 0 0 0 0 0 0 0 0	M V30 749 C 16.1833 0.2533 15.5168 0 CHG=0	M V30 749 H 20.7712 1.3131 4.3785 0 CHG=0
M V30 750 H 1.6222 8.5148 11.8009 0 CHG=0	M V30 750 H 0.3807 20.5813 5.3853 0 CHG=0	133118 1 0 0 0	17.5617 12.5190 10.2859 H 0 0 0 0 0 0 0 0 0 0	M V30 750 C 17.4639 0.2675 14.9349 0 CHG=0	M V30 750 H 20.8461 3.3757 -1.2155 0 CHG=0
M V30 751 H 2.0340 7.2839 14.6056 0 CHG=0	M V30 751 H 2.4639 9.6750 2.7554 0 CHG=0	134118 1 0 0 0	16.2411 10.3613 7.6746 C 0 0 0 0 0 0 0 0 0 0	M V30 751 O 14.1246 0.8686 12.5908 0 CHG=0	M V30 751 H 17.3295 0.7873 8.5398 0 CHG=0
M V30 752 H 4.1025 8.8476 15.0095 0 CHG=0	M V30 752 H 1.7521 9.7263 0.9853 0 CHG=0	136135 2 0 0 0	14.7596 10.2762 7.8904 C 0 0 0 0 0 0 0 0 0 0	M V30 752 O 16.5965 0.8520 11.4210 0 CHG=0	M V30 752 H 15.1887 3.9485 2.2598 0 CHG=0
M V30 753 H 3.6696 10.0810 12.2037 0 CHG=0	M V30 753 H 2.7645 22.5470 1.3120 0 CHG=0	137136 1 0 0 0	14.5345 9.9600 9.0150 O 0 5 0 0 0 0 0 0 0 0	M V30 753 O 13.7621 0.4988 15.1734 0 CHG=0	M V30 753 H 16.4680 4.8620 1.4276 0 CHG=0
M V30 754 H 4.1692 7.1451 12.9655 0 CHG=0	M V30 754 C 0.8256 20.2116 -0.4069 0 CHG=0	138137 2 0 0 0	13.8806 10.5183 6.8540 O 0 0 0 0 0 0 0 0 0 0	M V30 754 C 17.8698 0.8948 10.7721 0 CHG=0	M V30 754 H 24.0561 2.6127 1.9482 0 CHG=0
M V30 755 H 5.2742 10.4422 16.1448 0 CHG=0	M V30 755 C 0.2818 21.4906 0.1414 0 CHG=0	139138 1 0 0 0	11.9868 18.7163 6.3330 C 0 0 0 0 0 0 0 0 0 0	M V30 755 C 13.4017 -0.1969 16.3357 0 CHG=0	M V30 755 H 22.5793 2.0437 2.7200 0 CHG=0
M V30 756 H 3.9655 11.1998 17.9968 0 CHG=0	M V30 756 O 1.0342 22.5975 0.3632 0 CHG=5	140135 1 0 0 0	11.4165 19.6370 7.4470 C 0 0 0 0 0 0 0 0 0 0	M V30 756 C 18.7501 0.0926 15.6997 0 CHG=0	M V30 756 H 14.9641 1.3032 10.3191 0 CHG=0
M V30 757 H 1.6181 11.6537 15.9588 0 CHG=0	M V30 757 O -0.9047 21.2787 0.3457 0 CHG=0	140139 2 0 0 0	12.2568 20.3717 8.2406 O 0 5 0 0 0 0 0 0 0 0	M V30 757 C 18.5833 -0.0411 17.2121 0 CHG=0	M V30 757 H 13.1952 1.1817 9.9135 0 CHG=0
M V30 758 H 2.4418 14.0429 17.3807 0 CHG=0	M V30 758 Na 2.6016 24.2447 0.4156 0 CHG=3	141137 1 0 0 0	10.1739 19.5728 7.4320 O 0 0 0 0 0 0 0 0 0 0	M V30 758 C 19.9548 -0.1339 17.8726 0 CHG=0	M V30 758 H 13.9760 2.6853 10.5369 0 CHG=0
M V30 759 H 4.7204 12.9682 14.8388 0 CHG=0	M V30 759 C 1.9185 21.3440 7.8942 0 CHG=0	142136 1 0 0 0	10.6109 21.5008 8.6851 Na 0 3 0 0 0 0 0 0 0 0	M V30 759 O 19.8058 0.0584 19.2707 0 CHG=0	M V30 759 H 23.7410 6.8850 -2.0165 0 CHG=0
M V30 760 H -0.4006 2.1246 11.8594 0 CHG=0	M V30 760 C 0.5013 21.8071 7.9556 0 CHG=0	143138 1 0 0 0	16.6854 9.3253 7.6646 H 0 0 0 0 0 0 0 0 0 0	M V30 760 H 18.6214 0.4861 13.1322 0 CHG=0	M V30 760 H 22.0259 7.1089 -2.6085 0 CHG=0
M V30 761 H 3.7301 6.9143 10.6882 0 CHG=0	M V30 761 O 0.1256 21.6095 9.0413 0 CHG=5	144142 1 0 0 0	16.2210 10.7434 6.6717 H 0 0 0 0 0 0 0 0 0 0	M V30 761 H 16.0360 0.0994 16.5763 0 CHG=0	M V30 761 H 19.7276 6.3550 1.4625 0 CHG=0
M V30 762 H 5.7398 10.3122 13.1286 0 CHG=0	M V30 762 O -0.1342 22.3469 6.9776 0 CHG=0	145143 1 0 0 0	11.6392 17.6757 6.2930 H 0 0 0 0 0 0 0 0 0 0	M V30 762 H 13.3401 0.8076 13.1767 0 CHG=0	M V30 762 C 16.3530 6.9091 2.7510 0 CHG=0
M V30 763 H 2.3713 9.4513 16.3491 0 CHG=0	M V30 763 Na 22.7421 20.7043 10.8584 0 CHG=3	146140 1 0 0 0	11.6047 19.1229 5.3423 H 0 0 0 0 0 0 0 0 0 0	M V30 763 H 17.6980 1.2964 9.7860 0 CHG=0	M V30 763 C 17.6782 7.0315 2.0650 0 CHG=0
M V30 764 H 2.7511 3.3967 9.2213 0 CHG=0	M V30 764 H 0.5589 20.0476 -1.5416 0 CHG=0	147146 1 0 0 0	13.6826 21.3462 7.3726 Na 0 3 0 0 0 0 0 0 0 0	M V30 764 H 18.3724 -0.1092 10.6547 0 CHG=0	M V30 764 O 17.8923 8.1009 1.4197 0 CHG=5
M V30 765 H 4.3259 2.6226 9.6082 0 CHG=0	M V30 765 H 2.5497 22.1108 7.5153 0 CHG=0	148147 1 0 0 0	18.6497 18.7088 13.3674 C 0 0 0 0 0 0 0 0 0 0	M V30 765 H 18.5110 1.5523 11.3158 0 CHG=0	M V30 765 O 18.4226 6.0532 2.1187 0 CHG=0
M V30 766 H -0.3059 7.5850 13.0894 0 CHG=0	M V30 766 H 2.4193 21.1804 8.9430 0 CHG=0	149148 1 0 0 0	20.0292 18.6010 13.3183 C 0 0 0 0 0 0 0 0 0 0	M V30 766 H 12.3083 -0.1825 16.3677 0 CHG=0	M V30 766 C 22.6861 4.3964 4.1620 0 CHG=0
M V30 767 H -0.1497 9.2100 13.8199 0 CHG=0	M V30 767 C 4.6396 15.1294 6.1233 0 CHG=0	150135 1 0 0 0	20.4667 18.8471 12.1136 C 0 0 0 0 0 0 0 0 0 0	M V30 767 H 13.7333 0.3037 17.2449 0 CHG=0	M V30 767 C 21.9555 3.4244 5.1144 0 CHG=0
M V30 768 H 6.9792 12.1992 15.4909 0 CHG=0	M V30 768 C 3.6858 13.9962 6.5207 0 CHG=0	151139 1 0 0 0	19.4927 18.9821 10.9166 C 0 0 0 0 0 0 0 0 0 0	M V30 768 H 19.3426 0.9530 15.5001 0 CHG=0	M V30 768 O 22.0615 2.1946 5.0629 0 CHG=5
M V30 769 H 6.6110 12.2219 17.2269 0 CHG=0	M V30 769 O 4.0537 13.7614 7.7507 0 CHG=5	152141 1 0 0 0	18.1075 19.0127 10.9562 C 0 0 0 0 0 0 0 0 0 0	M V30 769 H 17.9926 0.8260 17.6563 0 CHG=0	M V30 769 O 21.3066 4.0000 5.9188 0 CHG=0
M V30 770 H 5.2905 4.6712 9.3084 0 CHG=0	M V30 770 O 2.6659 13.4167 5.6376 0 CHG=0	153144 1 0 0 0	17.7006 19.0042 12.2071 C 0 0 0 0 0 0 0 0 0 0	M V30 770 H 20.6012 0.6111 17.4511 0 CHG=0	M V30 770 Na 20.3737 3.5300 7.7085 0 CHG=3
M V30 771 H 6.1245 14.5628 16.7346 0 CHG=0	M V30 771 H 4.3592 16.1024 6.5035 0 CHG=0	154144 1 0 0 0	21.8299 19.1017 12.1927 O 0 0 0 0 0 0 0 0 0 0	M V30 771 H 19.5465 1.0014 19.4690 0 CHG=0	M V30 771 H 16.4333 7.5454 3.6153 0 CHG=0
M V30 772 H 4.8554 1.2144 12.9282 0 CHG=0	M V30 772 H 5.7140 15.0585 6.6547 0 CHG=0	155145 1 0 0 0	20.9899 18.2949 14.4185 O 0 0 0 0 0 0 0 0 0 0	M V30 772 C 5.9913 7.4587 6.0143 0 CHG=0	M V30 772 H 15.5598 7.2892 2.0358 0 CHG=0
M V30 773 H 3.3099 0.3982 13.2754 0 CHG=0	M V30 773 Na 3.6223 12.3855 9.0201 0 CHG=3	156145 1 0 0 0	19.8047 19.0468 9.6661 O 0 0 0 0 0 0 0 0 0 0	M V30 773 C 5.5922 7.4604 7.3591 0 CHG=0	M V30 773 H 21.9620 5.0397 3.6012 0 CHG=0
M V30 774 H 4.2142 1.3067 14.5596 0 CHG=0	M V30 774 C 6.8871 22.3788 12.2763 0 CHG=0	157145 1 0 0 0	20.6295 17.5113 15.3986 C 0 0 0 0 0 0 0 0 0 0	M V30 774 C 4.4729 8.2767 7.8086 0 CHG=0	M V30 774 H 23.3205 5.0475 4.8264 0 CHG=0
M V30 775 H 1.1073 15.4562 15.0555 0 CHG=0	M V30 775 C 6.4145 23.6396 12.9104 0 CHG=0	158146 1 0 0 0	20.9183 19.7792 9.4741 C 0 0 0 0 0 0 0 0 0 0	M V30 775 C 3.7831 9.0845 6.9076 0 CHG=0	M V30 775 C 19.7326 1.3857 6.9194 0 CHG=0
M V30 776 H 2.7224 15.6288 14.3728 0 CHG=0	M V30 776 C 5.3684 23.1917 13.7321 0 CHG=0	159146 1 0 0 0	16.2915 19.4926 12.3634 C 0 0 0 0 0 0 0 0 0 0	M V30 776 C 4.1689 9.0565 5.5598 0 CHG=0	M V30 776 C 20.9862 1.1523 7.8843 0 CHG=0
M V30 777 H 2.5358 15.7928 16.1212 0 CHG=0	M V30 777 O 4.2089 22.4550 12.8288 0 CHG=0	160147 1 0 0 0	16.3611 21.0259 12.7389 C 0 0 0 0 0 0 0 0 0 0	M V30 777 C 5.2780 8.2376 5.1073 0 CHG=0	M V30 777 O 21.2106 1.8676 8.8828 0 CHG=5
M V30 778 H 1.2557 11.1652 18.2709 0 CHG=0	M V30 778 C 4.3739 21.2650 11.9968 0 CHG=0	161148 1 0 0 0	14.9667 21.6776 12.7257 C 0 0 0 0 0 0 0 0 0 0	M V30 778 O 4.0273 8.2702 9.1127 0 CHG=0	M V30 778 O 21.7309 0.2934 7.5212 0 CHG=0
M V30 779 C 16.9292 8.5594 11.2592 0 CHG=0	M V30 779 C 5.6460 21.4209 11.3656 0 CHG=0	163162 2 0 0 0	14.2334 21.5908 11.3835 O 0 0 0 0 0 0 0 0 0 0	M V30 779 O 6.2364 6.6968 8.2856 0 CHG=0	M V30 779 H 20.0753 2.0964 6.1471 0 CHG=0
M V30 780 C 18.3835 8.2680 11.7267 0 CHG=0	M V30 780 O 6.0369 22.4646 14.7908 0 CHG=0	164163 1 0 0 0	18.3108 18.6379 14.3327 H 0 0 0 0 0 0 0 0 0 0	M V30 780 O 2.6981 9.8497 7.4593 0 CHG=0	M V30 780 H 19.3922 0.4473 6.4642 0 CHG=0
M V30 781 C 18.3694 7.3849 13.0030 0 CHG=0	M V30 781 C 5.7825 22.7953 16.1243 0 CHG=0	165164 2 0 0 0	17.3790 19.1250 10.0221 H 0 0 0 0 0 0 0 0 0 0	M V30 781 C 7.0362 5.5532 7.8013 0 CHG=0	M V30 781 Na 22.7811 0.4767 10.0924 0 CHG=3
M V30 782 O 17.0986 7.4608 13.5722 0 CHG=0	M V30 782 C 4.2264 22.4592 16.0806 0 CHG=0	166165 1 0 0 0	21.5681 17.0031 15.8920 H 0 0 0 0 0 0 0 0 0 0	M V30 782 C 2.1946 10.9545 6.7240 0 CHG=0	M V30 782 Na 6.0719 8.7878 8.1394 0 CHG=3
M V30 783 C 16.4228 8.6976 13.6767 0 CHG=0	M V30 783 O 4.0134 21.5408 17.0254 0 CHG=0	167166 2 0 0 0	19.8811 16.7562 14.9089 H 0 0 0 0 0 0 0 0 0 0	M V30 783 C 5.7245 8.1319 3.6475 0 CHG=0	M V30 783 C 4.5933 17.0104 11.4415 0 CHG=0
M V30 784 C 16.3060 9.4486 12.3198 0 CHG=0	M V30 784 C 4.6386 20.3417 16.8756 0 CHG=0	167162 1 0 0 0	20.2486 18.1525 16.1814 H 0 0 0 0 0 0 0 0 0 0	M V30 784 C 4.9944 9.1502 2.7707 0 CHG=0	M V30 784 C 3.4809 17.6958 10.9182 0 CHG=0
M V30 785 O 18.5775 6.0473 12.6473 0 CHG=0	M V30 785 C 6.1867 20.7409 17.5631 0 CHG=0	168164 1 0 0 0	20.8412 20.8159 9.8908 H 0 0 0 0 0 0 0 0 0 0	M V30 785 C 5.6040 9.1730 1.3499 0 CHG=0	M V30 785 C 3.4053 18.2189 9.5948 0 CHG=0
M V30 786 C 18.6286 5.0327 13.6392 0 CHG=0	M V30 786 C 6.7795 22.0912 17.1716 0 CHG=0	169163 1 0 0 0	20.8788 19.7553 8.3733 H 0 0 0 0 0 0 0 0 0 0	M V30 786 O 4.8719 10.1857 0.6637 0 CHG=0	M V30 786 C 4.5682 18.2785 8.8949 0 CHG=0
M V30 787 C 19.7972 5.2065 14.6910 0 CHG=0	M V30 787 O 4.1089 19.3506 17.5869 0 CHG=0	170165 1 0 0 0	21.8808 19.3664 9.9477 H 0 0 0 0 0 0 0 0 0 0	M V30 787 H 6.8589 6.8360 5.6526 0 CHG=0	M V30 787 C 5.7036 17.6368 9.4523 0 CHG=0
M V30 788 O 19.7470 4.1325 15.6343 0 CHG=0	M V30 788 C 2.6891 19.3667 17.6068 0 CHG=0	171169 1 0 0 0	15.9078 19.0117 13.1656 H 0 0 0 0 0 0 0 0 0 0	M V30 788 H 3.5988 9.6639 4.8743 0 CHG=0	M V30 788 C 5.6985 16.9356 10.6917 0 CHG=0
M V30 789 C 18.5181 4.0150 16.2924 0 CHG=0	M V30 789 C 2.5348 20.4638 18.7346 0 CHG=0	172170 1 0 0 0	15.5605 19.3017 11.4023 H 0 0 0 0 0 0 0 0 0 0	M V30 789 H 3.2954 8.9500 9.2605 0 CHG=0	M V30 789 O 2.2079 18.6787 9.0105 0 CHG=0
M V30 790 C 17.4094 3.6238 15.2352 0 CHG=0	M V30 790 C 1.5471 19.9669 19.6008 0 CHG=0	173167 1 0 0 0	16.8519 21.4892 12.0096 H 0 0 0 0 0 0 0 0 0 0	M V30 790 H 7.4413 5.0681 8.6766 0 CHG=0	M V30 790 O 2.4395 17.8632 11.6985 0 CHG=0
M V30 791 C 17.2787 4.8553 14.3270 0 CHG=0	M V30 791 C 0.2484 19.1191 18.6366 0 CHG=0	174173 1 0 0 0	16.9956 21.2266 13.7615 H 0 0 0 0 0 0 0 0 0 0	M V30 791 H 7.8720 5.8146 7.1524 0 CHG=0	M V30 791 O 4.5240 18.9604 7.6760 0 CHG=0
M V30 792 O 18.6128 3.0199 17.2717 0 CHG=0	M V30 792 O 0.6279 18.0644 17.8122 0 CHG=3	175174 1 0 0 0	15.0869 22.7202 13.1268 H 0 0 0 0 0 0 0 0 0 0	M V30 792 H 6.4155 4.8745 7.2545 0 CHG=0	M V30 792 C 2.1144 19.2256 11.8382 0 CHG=0
M V30 793 C 19.1355 3.3899 18.5738 0 CHG=0	M V30 793 C 2.0617 18.0009 17.8948 0 CHG=0	176175 1 0 0 0	14.4360 21.1719 13.3832 H 0 0 0 0 0 0 0 0 0 0	M V30 793 H 2.9686 11.6635 6.5510 0 CHG=0	M V30 793 C 5.7237 19.6177 7.2426 0 CHG=0
M V30 794 C 20.6703 3.5805 18.6181 0 CHG=0	M V30 794 O 7.7072 1.0929 10.4481 0 CHG=0	177162 1 0 0 0	12.8816 22.1211 11.1557 C 0 0 0 0 0 0 0 0 0 0	M V30 794 H 1.3625 11.4431 7.3216 0 CHG=0	M V30 794 C 6.8540 16.0921 11.2184 0 CHG=0
M V30 795 C 21.2432 2.3261 17.9765 0 CHG=0	M V30 795 O 5.2585 21.8973 10.0459 0 CHG=3	178166 1 0 0 0	12.6341 23.1357 10.0367 C 0 0 0 0 0 0 0 0 0 0	M V30 795 H 1.8244 10.6219 5.7618 0 CHG=0	M V30 795 C 6.8301 14.7726 10.4803 0 CHG=0
M V30 796 C 20.8424 1.0808 18.7934 0 CHG=0	M V30 796 O 7.3076 23.0049 18.3957 0 CHG=0	179168 1 0 0 0	13.6345 23.6526 9.7201 O 0 5 0 0 0 0 0 0 0 0	M V30 796 H 5.5696 7.1153 3.2749 0 CHG=0	M V30 796 C 7.6848 13.7215 11.2665 0 CHG=0
M V30 797 O 19.9921 1.4165 19.8136 0 CHG=0	M V30 797 O 6.9613 19.7362 17.1671 0 CHG=0	180171 1 0 0 0	11.4045 23.3243 9.5276 O 0 0 0 0 0 0 0 0 0 0	M V30 797 H 6.8067 8.2523 3.5743 0 CHG=0	M V30 797 O 7.3082 12.4132 10.8419 0 CHG=0
M V30 798 C 18.8240 2.1976 19.5007 0 CHG=0	M V30 798 O 3.8434 20.9289 19.6349 0 CHG=0	181171 1 0 0 0	22.2099 20.4206 12.8378 C 0 0 0 0 0 0 0 0 0 0	M V30 798 H 5.0343 10.1560 3.2190 0 CHG=0	M V30 798 H 4.5888 16.5461 12.4401 0 CHG=0
M V30 799 O 16.9670 9.1820 9.9936 0 CHG=0	M V30 799 O -0.6355 18.4609 19.3702 0 CHG=0	182171 1 0 0 0	22.6075 20.3833 14.4197 C 0 0 0 0 0 0 0 0 0 0	M V30 799 H 3.9414 8.9291 2.7011 0 CHG=0	M V30 799 H 6.5919 17.6505 8.8997 0 CHG=0
M V30 800 O 19.0691 7.6263 10.7033 0 CHG=0	M V30 800 C 4.3506 20.0208 12.7905 0 CHG=0	183172 1 0 0 0	23.4809 19.5090 14.8098 O 0 5 0 0 0 0 0 0 0 0	M V30 800 H 5.5347 8.1921 0.8344 0 CHG=0	M V30 800 H 1.3609 19.2004 12.5650 0 CHG=0
M V30 801 O 16.9959 10.6905 12.4596 0 CHG=0	M V30 801 C 3.6701 23.7635 16.5148 0 CHG=0	184172 1 0 0 0	22.0510 21.2525 15.1263 O 0 0 0 0 0 0 0 0 0 0	M V30 801 H 6.6721 9.3817 1.3829 0 CHG=0	M V30 801 H 1.6976 19.7018 10.9011 0 CHG=0
M V30 802 O 16.2459 4.7206 13.3297 0 CHG=0	M V30 802 C 2.1961 16.8700 16.8279 0 CHG=0	185172 1 0 0 0	21.0273 20.0865 16.2204 Na 0 3 0 0 0 0 0 0 0 0	M V30 802 C 0.4706 10.5556 1.3204 0 CHG=0	M V30 802 H 3.0055 19.8185 12.2102 0 CHG=0
M V30 803 O 16.2072 3.3636 15.8760 0 CHG=0	M V30 803 O 3.1257 19.8659 13.2762 0 CHG=0	186173 1 0 0 0	12.6560 22.6544 12.0972 H 0 0 0 0 0 0 0 0 0 0	M V30 803 C 0.3349 9.6796 2.3698 0 CHG=0	M V30 803 H 6.1970 20.2664 8.0179 0 CHG=0
M V30 804 O 21.1415 4.7379 17.9809 0 CHG=0	M V30 804 O 2.2214 23.5494 16.2953 0 CHG=0	187173 1 0 0 0	12.1448 21.3097 10.7969 H 0 0 0 0 0 0 0 0 0 0	M V30 804 C 0.0370 11.5858 3.9090 0 CHG=0	M V30 804 H 5.4204 20.2215 6.3460 0 CHG=0
M V30 805 O 20.2391 0.0706 17.9700 0 CHG=3	M V30 805 O 2.0515 15.5935 17.3180 0 CHG=0	188174 1 0 0 0	21.3621 21.1411 12.5646 H 0 0 0 0 0 0 0 0 0 0	M V30 805 C 0.1429 12.4551 2.8547 0 CHG=0	M V30 805 H 6.4472 18.9038 6.9900 0 CHG=0
M V30 806 C 15.0379 8.2936 14.1330 0 CHG=0	M V30 806 C 5.0037 20.8495 8.9211 0 CHG=0	189174 1 0 0 0	23.1166 20.7298 12.4621 H 0 0 0 0 0 0 0 0 0 0	M V30 806 C 0.3621 11.9412 1.5536 0 CHG=0	M V30 806 H 6.7788 15.8646 12.2923 0 CHG=0
M V30 807 C 21.1546 5.1133 14.0519 0 CHG=0	M V30 807 C -1.0616 19.3057 20.3746 0 CHG=0	190175 1 0 0 0	17.0419 0.0296 5.5324 Na 0 3 0 0 0 0 0 0 0 0	M V30 807 C 0.4309 7.7017 0.9396 0 CHG=0	M V30 807 H 7.8139 16.6420 11.0980 0 CHG=0
M V30 808 C 18.3400 2.6959 20.8562 0 CHG=0	M V30 808 O 1.2015 21.1081 20.3394 0 CHG=3	191175 1 0 0 0	18.6944 4.1563 7.1959 C 0 0 0 0 0 0 0 0 0 0	M V30 808 C 0.4551 12.8473 0.3679 0 CHG=0	M V30 808 H 7.1803 14.9611 9.4801 0 CHG=0
M V30 809 O 14.3516 7.6502 13.0410 0 CHG=0	M V30 809 H 7.3927 21.8215 13.1084 0 CHG=0	192176 1 0 0 0	18.8782 3.6317 8.4718 C 0 0 0 0 0 0 0 0 0 0	M V30 809 C 0.3836 14.3377 0.7637 0 CHG=0	M V30 809 H 5.7980 14.3621 10.3512 0 CHG=0
M V30 810 O 22.1825 5.3737 15.0451 0 CHG=0	M V30 810 H 5.0003 24.0704 14.2092 0 CHG=0	194193 2 0 0 0	17.8890 2.8009 8.7756 C 0 0 0 0 0 0 0 0 0 0	M V30 810 C 0.5949 15.2279 -0.4298 0 CHG=0	M V30 810 H 7.5228 13.7348 12.3374 0 CHG=0
M V30 811 O 18.1776 1.6234 21.7480 0 CHG=0	M V30 811 H 3.4495 21.1297 11.1388 0 CHG=0	195194 1 0 0 0	16.7066 2.4971 7.7659 C 0 0 0 0 0 0 0 0 0 0	M V30 811 O 0.8257 16.5216 0.1015 0 CHG=0	M V30 811 H 8.7598 13.9472 11.1599 0 CHG=0
M V30 812 C 16.2087 11.8458 12.2497 0 CHG=0	M V30 812 H 5.9947 20.4202 11.2153 0 CHG=0	196195 2 0 0 0	16.5529 3.0125 6.4883 C 0 0 0 0 0 0 0 0 0 0	M V30 812 H 0.6422 10.1609 0.3065 0 CHG=0	M V30 812 C 8.1101 11.8484 9.9240 0 CHG=0
M V30 813 C 21.1013 -0.5173 17.0465 0 CHG=0	M V30 813 H 6.0947 23.8934 16.4274 0 CHG=0	197196 1 0 0 0	17.5528 3.8278 6.1959 C 0 0 0 0 0 0 0 0 0 0	M V30 813 H 0.0164 13.5222 3.0543 0 CHG=0	M V30 813 C 7.8149 10.3072 9.9249 0 CHG=0
M V30 814 O 22.6627 2.4206 17.9963 0 CHG=0	M V30 814 H 3.6630 22.0201 15.0269 0 CHG=0	198193 1 0 0 0	18.0501 2.2096 9.9935 O 0 0 0 0 0 0 0 0 0 0	M V30 814 H 0.2431 6.6557 1.0963 0 CHG=0	M V30 814 O 7.2554 9.7627 10.8854 0 CHG=5
M V30 815 H 16.3415 7.6232 11.1886 0 CHG=0	M V30 815 H 4.4559 19.9578 15.7642 0 CHG=0	198197 2 0 0 0	20.0461 3.8374 9.4353 O 0 0 0 0 0 0 0 0 0 0	M V30 815 H 1.4300 7.7617 0.4720 0 CHG=0	M V30 815 O 8.1785 9.7341 8.9340 0 CHG=0
M V30 816 H 18.8702 9.2317 11.9845 0 CHG=0	M V30 816 H 6.3038 20.8448 18.6920 0 CHG=0	199195 1 0 0 0	15.7375 1.7007 8.0665 O 0 0 0 0 0 0 0 0 0 0	M V30 816 H 0.9327 13.6354 5.2966 0 CHG=0	M V30 816 C 1.0494 17.7662 9.1136 0 CHG=0
M V30 817 H 19.1455 7.7193 13.7488 0 CHG=0	M V30 817 H 7.6356 21.8733 16.6995 0 CHG=0	200194 1 0 0 0	21.2524 4.1050 8.9535 C 0 0 0 0 0 0 0 0 0 0	M V30 817 H 1.3980 12.5823 -0.1945 0 CHG=0	M V30 817 C -0.1010 18.2891 9.8727 0 CHG=0
M V30 818 H 16.9446 9.3510 14.4244 0 CHG=0	M V30 818 H 2.1242 19.5683 16.5926 0 CHG=0	201196 1 0 0 0	14.7316 1.1524 6.9563 C 0 0 0 0 0 0 0 0 0 0	M V30 818 H 1.1725 14.5306 1.4649 0 CHG=0	M V30 818 O -0.5412 17.5137 10.7657 0 CHG=5
M V30 819 H 15.2513 9.6304 12.0242 0 CHG=0	M V30 819 H 2.1195 21.3109 18.2303 0 CHG=0	202200 1 0 0 0	17.3473 4.2668 4.7597 C 0 0 0 0 0 0 0 0 0 0	M V30 819 C 16.3602 4.0259 2.7182 0 CHG=0	M V30 819 Na 0.7404 1.1783 9.3010 0 CHG=3
M V30 820 H 18.7965 4.1160 13.0651 0 CHG=0	M V30 820 H 2.0451 19.3552 20.3812 0 CHG=0	203201 1 0 0 0	17.2504 3.0119 3.7239 C 0 0 0 0 0 0 0 0 0 0	M V30 820 C 16.2784 3.9245 1.3300 0 CHG=0	M V30 820 H 9.1824 12.0530 10.2130 0 CHG=0
M V30 821 H 19.7232 6.1607 15.2306 0 CHG=0	M V30 821 H -0.3494 19.7720 17.9557 0 CHG=0	204198 1 0 0 0	16.0262 3.0802 2.5539 C 0 0 0 0 0 0 0 0 0 0	M V30 821 C 17.1002 2.9402 0.6275 0 CHG=0	M V30 821 H 7.8878 12.2649 8.9040 0 CHG=0
M V30 822 H 18.2794 4.9840 16.7550 0 CHG=0	M V30 822 H 2.5829 17.7734 18.9236 0 CHG=0	205204 1 0 0 0	15.9624 1.9770 1.5369 O 0 0 0 0 0 0 0 0 0 0	M V30 822 C 18.0195 2.1217 1.3077 0 CHG=0	M V30 822 H 1.3594 16.8157 9.5894 0 CHG=0
M V30 823 H 17.7189 2.7365 14.6764 0 CHG=0	M V30 823 H 8.1248 23.5453 18.2723 0 CHG=0	206205 1 0 0 0	19.4704 4.7978 6.9951 H 0 0 0 0 0 0 0 0 0 0	M V30 823 C 18.1052 2.2425 2.6895 0 CHG=0	M V30 823 H 0.6158 17.6080 8.0903 0 CHG=0
M V30 824 H 17.0738 5.7114 14.9769 0 CHG=0	M V30 824 H 6.9075 19.0051 17.7458 0 CHG=0	207206 1 0 0 0	15.6453 2.7768 5.6988 H 0 0 0 0 0 0 0 0 0 0	M V30 824 C 17.2576 3.1868 3.4004 0 CHG=0	M V30 824 Na 13.0379 6.4337 21.4497 0 CHG=3
M V30 825 H 18.6373 4.3078 18.9003 0 CHG=0	M V30 825 H 4.2724 21.5587 19.1325 0 CHG=0	208193 1 0 0 0	22.0959 3.9720 9.8122 H 0 0 0 0 0 0 0 0 0 0	M V30 825 O 15.4416 4.7278 0.6065 0 CHG=0	M V30 825 C 15.8698 13.3647 16.7409 0 CHG=0
M V30 826 H 21.0256 3.6586 19.6721 0 CHG=0	M V30 826 H 5.2345 20.1461 13.6890 0 CHG=0	209197 1 0 0 0	21.2588 5.1367 8.6591 H 0 0 0 0 0 0 0 0 0 0	M V30 826 O 18.7808 1.1918 0.5266 0 CHG=0	M V30 826 C 16.4974 14.4507 17.4160 0 CHG=0
M V30 827 H 20.8436 2.2480 16.9349 0 CHG=0	M V30 827 H 4.4165 19.1243 12.0984 0 CHG=0	210199 1 0 0 0	21.3742 3.3898 8.0879 H 0 0 0 0 0 0 0 0 0 0	M V30 827 C 14.5906 5.7381 1.2794 0 CHG=0	M V30 827 C 15.8781 14.9977 18.4533 0 CHG=0
M V30 828 H 21.7440 0.6748 19.3201 0 CHG=0	M V30 828 H 4.1790 24.0910 17.5994 0 CHG=0	211202 1 0 0 0	14.0225 1.9258 6.5100 H 0 0 0 0 0 0 0 0 0 0	M V30 828 C 20.1028 0.8089 0.9233 0 CHG=0	M V30 828 C 14.6734 14.4088 18.8548 0 CHG=0
M V30 829 H 18.0572 1.5555 18.9972 0 CHG=0	M V30 829 H 3.2402 17.0416 16.6712 0 CHG=0	212202 1 0 0 0	14.1611 0.4583 7.3984 H 0 0 0 0 0 0 0 0 0 0	M V30 829 C 17.2449 3.2805 4.9092 0 CHG=0	M V30 829 C 14.0690 13.3064 18.2025 0 CHG=0
M V30 830 H 16.1541 9.0065 9.4543 0 CHG=0	M V30 830 H 1.4589 16.9026 15.8418 0 CHG=0	213202 1 0 0 0	15.2170 0.5980 6.1739 H 0 0 0 0 0 0 0 0 0 0	M V30 830 C 18.5949 2.8876 5.5221 0 CHG=0	M V30 830 C 14.6579 12.7877 17.1356 0 CHG=0
M V30 831 H 18.7561 8.0416 9.8704 0 CHG=0	M V30 831 H 4.1309 20.1076 8.9420 0 CHG=0	214203 1 0 0 0	18.1846 4.9103 4.6638 H 0 0 0 0 0 0 0 0 0 0	M V30 831 C 18.4869 2.9402 7.0597 0 CHG=0	M V30 831 O 16.4572 16.1094 19.0959 0 CHG=0
M V30 832 H 16.0787 5.6276 13.0081 0 CHG=0	M V30 832 H 5.9191 20.3251 8.9592 0 CHG=0	215203 1 0 0 0	16.3916 4.8554 4.5545 H 0 0 0 0 0 0 0 0 0 0	M V30 832 O 18.3065 1.6591 7.5790 0 CHG=0	M V30 832 O 17.7209 15.0090 17.1668 0 CHG=0
M V30 833 H 16.3834 2.6484 16.5113 0 CHG=0	M V30 833 H 4.7823 21.3288 7.9746 0 CHG=0	216203 1 0 0 0	17.1315 2.1244 4.2429 H 0 0 0 0 0 0 0 0 0 0	M V30 833 H 15.7057 4.7520 3.2851 0 CHG=0	M V30 833 O 14.1451 14.9762 19.8909 0 CHG=0
M V30 834 H 20.9799 4.6445 17.0102 0 CHG=0	M V30 834 H -0.1948 19.6580 21.2535 0 CHG=0	217204 1 0 0 0	18.1853 2.8460 3.3186 H 0 0 0 0 0 0 0 0 0 0	M V30 834 H 18.7957 1.5705 3.1997 0 CHG=0	M V30 834 C 18.2475 14.6957 15.9545 0 CHG=0
M V30 835 H 14.5020 9.1928 14.4420 0 CHG=0	M V30 835 H -1.8396 18.6950 20.7399 0 CHG=0	218204 1 0 0 0	16.0978 3.9752 2.0267 H 0 0 0 0 0 0 0 0 0 0	M V30 835 H 14.0440 6.2717 0.5063 0 CHG=0	M V30 835 C 13.3155 14.1273 20.6972 0 CHG=0
M V30 836 H 15.1552 7.6154 14.9934 0 CHG=0	M V30 836 H -1.4987 20.1794 19.9423 0 CHG=0	219205 1 0 0 0	15.0783 3.1618 2.9724 H 0 0 0 0 0 0 0 0 0 0	M V30 836 H 15.1724 6.4462 1.8361 0 CHG=0	M V30 836 C 13.9682 11.6172 16.4168 0 CHG=0
M V30 837 H 21.1943 5.8501 13.2404 0 CHG=0	M V30 837 H 1.0510 21.8424 19.7488 0 CHG=0	220205 1 0 0 0	15.6891 0.7066 1.9951 C 0 0 0 0 0 0 0 0 0 0	M V30 837 H 13.8730 5.2979 1.9599 0 CHG=0	M V30 837 C 13.7167 10.3613 17.3239 0 CHG=0
M V30 838 H 21.2648 4.1067 13.6314 0 CHG=0	M V30 838 C 1.9344 23.5975 18.7325 0 CHG=0	221206 1 0 0 0	16.9614 -0.0884 2.6531 C 0 0 0 0 0 0 0 0 0 0	M V30 838 H 20.6571 1.6931 1.1469 0 CHG=0	M V30 838 C 12.8346 9.3595 16.4864 0 CHG=0
M V30 839 H 17.3641 3.1740 20.6879 0 CHG=0	M V30 839 O 3.1470 23.4658 19.2844 0 CHG=5	222206 1 0 0 0	18.0510 0.0355 2.2685 O 0 5 0 0 0 0 0 0 0 0	M V30 839 H 16.4959 2.6203 5.2833 0 CHG=0	M V30 839 O 12.4003 8.1804 17.2064 0 CHG=0
M V30 840 H 19.0566 3.4378 21.2857 0 CHG=0	M V30 840 O 0.9218 23.4102 19.2860 0 CHG=0	224223 2 0 0 0	16.7693 -0.7923 3.5502 O 0 0 0 0 0 0 0 0 0 0	M V30 840 H 16.9097 4.3020 5.2519 0 CHG=0	M V30 840 H 16.3424 12.9287 15.9397 0 CHG=0
M V30 841 H 13.7544 6.9771 13.4050 0 CHG=0	M V30 841 Na 4.0949 22.3763 21.1257 0 CHG=3	225224 1 0 0 0	18.2718 3.0028 11.2610 C 0 0 0 0 0 0 0 0 0 0	M V30 841 H 19.3472 3.5580 5.1758 0 CHG=0	M V30 841 H 13.1489 12.8374 18.5332 0 CHG=0
M V30 842 H 23.0243 5.1184 14.6755 0 CHG=0	M V30 842 C 0.7360 14.8040 16.9645 0 CHG=0	226225 2 0 0 0	17.1835 4.1381 11.2690 C 0 0 0 0 0 0 0 0 0 0	M V30 842 H 18.9432 1.8658 5.2043 0 CHG=0	M V30 842 H 19.1590 15.3291 15.8616 0 CHG=0
M V30 843 H 19.0399 1.1906 21.8841 0 CHG=0	M V30 843 C -0.1571 15.0747 15.5662 0 CHG=0	227226 1 0 0 0	16.0543 4.0180 10.4815 O 0 5 0 0 0 0 0 0 0 0	M V30 843 H 17.6315 3.6097 7.4098 0 CHG=0	M V30 843 H 17.5292 14.9056 15.0932 0 CHG=0
M V30 844 H 15.2917 11.8027 12.8194 0 CHG=0	M V30 844 O -0.0287 14.4535 14.4718 0 CHG=0	228223 1 0 0 0	17.5660 5.1429 12.0562 O 0 0 0 0 0 0 0 0 0 0	M V30 844 H 19.3961 3.3393 7.4559 0 CHG=0	M V30 844 H 18.5025 13.6452 15.9809 0 CHG=0
M V30 845 H 15.9312 11.9867 11.1823 0 CHG=0	M V30 845 Na 23.5336 17.2456 14.4644 0 CHG=3	228227 2 0 0 0	16.7632 6.0675 10.0982 Na 0 3 0 0 0 0 0 0 0 0	M V30 845 H 19.1830 1.1792 7.5882 0 CHG=0	M V30 845 H 12.3518 13.8831 20.1520 0 CHG=0
M V30 846 H 16.8134 12.6990 12.6076 0 CHG=0	M V30 846 H 0.1607 15.0141 17.7593 0 CHG=0	229225 1 0 0 0	15.1809 0.1009 1.0828 H 0 0 0 0 0 0 0 0 0 0	M V30 846 C 3.8772 15.0843 7.6996 0 CHG=0	M V30 846 H 13.1597 14.6831 21.5749 0 CHG=0
M V30 847 H 21.4403 0.2137 16.3165 0 CHG=0	M V30 847 H 0.9372 13.7489 16.9042 0 CHG=0	230224 1 0 0 0	14.9795 0.8478 2.7244 H 0 0 0 0 0 0 0 0 0 0	M V30 847 C 5.0082 15.1500 8.4781 0 CHG=0	M V30 847 H 13.8099 13.1983 21.0086 0 CHG=0
M V30 848 H 21.9820 -0.9593 17.5651 0 CHG=0	M V30 848 C 2.0323 18.8691 12.5262 0 CHG=0	231226 1 0 0 0	19.2801 3.4599 11.4966 H 0 0 0 0 0 0 0 0 0 0	M V30 848 C 5.5058 16.4004 8.7456 0 CHG=0	M V30 848 H 14.5496 11.3653 15.5908 0 CHG=0
M V30 849 H 22.8892 3.3524 17.8421 0 CHG=0	M V30 849 C 1.4570 19.0242 10.9773 0 CHG=0	232230 1 0 0 0	18.1780 2.3337 12.0446 H 0 0 0 0 0 0 0 0 0 0	M V30 849 C 4.9026 17.5454 8.1870 0 CHG=0	M V30 849 H 12.9904 11.9297 15.9663 0 CHG=0
M V30 850 C 20.5197 21.7987 19.4710 0 CHG=0	M V30 850 O 0.1702 18.9755 10.5849 0 CHG=5	233231 1 0 0 0	17.7040 19.5858 1.2521 Na 0 3 0 0 0 0 0 0 0 0	M V30 850 C 3.7884 17.4653 7.3882 0 CHG=0	M V30 850 H 13.2019 10.6190 18.1897 0 CHG=0
M V30 851 C 21.1967 20.5848 20.1498 0 CHG=0	M V30 851 O 2.2883 19.1228 10.2220 0 CHG=0	234228 1 0 0 0	15.5826 12.8263 0.7534 Na 0 3 0 0 0 0 0 0 0 0	M V30 851 C 3.2733 16.2261 7.1363 0 CHG=0	M V30 851 H 14.6566 9.9337 17.7172 0 CHG=0
M V30 852 C 20.4552 19.2862 19.6624 0 CHG=0	M V30 852 H 1.1972 18.9098 13.0594 0 CHG=0	235234 1 0 0 0	15.9056 3.4866 0.0132 Na 0 3 0 0 0 0 0 0 0 0	M V30 852 O 6.5991 16.5047 9.5230 0 CHG=0	M V30 852 H 13.3507 9.0804 15.6215 0 CHG=0
M V30 853 O 19.7066 19.4977 18.4379 0 CHG=0	M V30 853 H 2.3710 17.8575 12.5575 0 CHG=0	236235 1 0 0 0	19.5192 0.8718 3.9443 Na 0 3 0 0 0 0 0 0 0 0	M V30 853 O 5.7055 14.0665 8.9670 0 CHG=0	M V30 853 H 11.9252 9.8591 16.1040 0 CHG=0
M V30 854 C 18.6512 20.4478 18.4318 0 CHG=0	M V30 854 Na 0.5506 19.5560 8.7048 0 CHG=3	237236 1 0 0 0	11.6574 1.2900 7.7222 Na 0 3 0 0 0 0 0 0 0 0	M V30 854 O 5.4964 18.7075 8.4764 0 CHG=0	M V30 854 C 13.1650 7.0272 17.1634 0 CHG=0
M V30 855 C 18.9963 21.5838 19.4360 0 CHG=0	M V30 855 C 15.8968 9.3539 15.1553 0 CHG=0	238223 1 0 0 0	6.4743 0.0932 11.6689 Na 0 3 0 0 0 0 0 0 0 0	M V30 855 C 5.1871 12.7856 8.8653 0 CHG=0	M V30 855 C 14.2305 6.8959 18.3805 0 CHG=0
M V30 856 O 21.3778 18.2833 19.4277 0 CHG=0	M V30 856 C 17.4097 9.4993 16.0134 0 CHG=0	239227 1 0 0 0	22.1828 11.9434 6.8180 Na 0 3 0 0 0 0 0 0 0 0	M V30 856 C 5.4975 19.6978 7.4867 0 CHG=0	M V30 856 O 15.4249 6.8357 18.1144 0 CHG=5
M V30 857 C 21.0084 16.9184 19.5209 0 CHG=0	M V30 857 C 18.0115 8.1683 15.6816 0 CHG=0	240229 1 0 0 0	7.9569 22.5257 17.1850 Na 0 3 0 0 0 0 0 0 0 0	M V30 857 C 2.0694 16.0728 6.2702 0 CHG=0	M V30 857 O 13.8182 6.8437 19.5265 0 CHG=0
M V30 858 C 21.0096 16.5063 21.0032 0 CHG=0	M V30 858 O 17.2239 6.9984 15.8524 0 CHG=0	241232 1 0 0 0	1 2 2 0 0 0	M V30 858 C 2.0637 16.7902 4.9327 0 CHG=0	M V30 858 C 17.3936 15.7966 20.2151 0 CHG=0
M V30 859 O 20.8867 15.0981 21.0994 0 CHG=0	M V30 859 C 15.7856 6.8054 15.1784 0 CHG=0	242232 1 0 0 0	1 6 1 0 0 0	M V30 859 C 0.8599 16.3924 4.1270 0 CHG=0	M V30 859 C 17.9877 17.0909 20.8811 0 CHG=0
M V30 860 C 19.6991 14.5590 20.4875 0 CHG=0	M V30 860 C 15.1380 8.0881 15.5413 0 CHG=0	243232 1 0 0 0	1 16 1 0 0 0	M V30 860 O 0.6773 17.1929 2.9896 0 CHG=0	M V30 860 O 17.2051 17.9352 21.1731 0 CHG=5
M V30 861 C 19.4414 15.0339 19.0264 0 CHG=0	M V30 861 O 18.0777 8.1472 14.2735 0 CHG=0	244233 1 0 0 0	2 3 1 0 0 0	M V30 861 H 3.4760 14.1222 7.5015 0 CHG=0	M V30 861 O 19.2336 17.1354 21.1494 0 CHG=0
M V30 862 C 19.6516 16.5397 18.8182 0 CHG=0	M V30 862 C 19.2993 7.9165 13.8526 0 CHG=0	245233 1 0 0 0	2 8 1 0 0 0	M V30 862 H 3.3355 18.3656 6.9682 0 CHG=0	M V30 862 Na 20.3315 18.7630 20.2934 0 CHG=3
M V30 863 O 19.8463 13.1758 20.4084 0 CHG=0	M V30 863 C 19.7067 6.4580 13.9722 0 CHG=0	246233 1 0 0 0	3 4 2 0 0 0	M V30 863 H 6.7410 17.4517 9.6556 0 CHG=0	M V30 863 H 13.6514 7.0303 16.2147 0 CHG=0
M V30 864 C 19.1085 12.3329 21.2574 0 CHG=0	M V30 864 O 19.3346 5.5931 12.6835 0 CHG=0	247234 1 0 0 0	3 7 1 0 0 0	M V30 864 H 5.8548 12.1077 9.4117 0 CHG=0	M V30 864 H 12.4555 6.1542 17.2135 0 CHG=0
M V30 865 C 19.9712 11.8524 22.4746 0 CHG=0	M V30 865 C 19.3770 6.0486 11.4067 0 CHG=0	248234 1 0 0 0	4 5 1 0 0 0	M V30 865 H 5.1551 12.4271 7.8212 0 CHG=0	M V30 865 H 18.2056 15.2245 19.8882 0 CHG=0
M V30 866 C 20.9772 10.7297 22.2099 0 CHG=0	M V30 866 C 20.0329 7.5296 11.6937 0 CHG=0	249235 1 0 0 0	4 9 1 0 0 0	M V30 866 H 4.1843 12.7954 9.3309 0 CHG=0	M V30 866 H 16.8592 15.2163 20.9810 0 CHG=0
M V30 867 C 20.5268 9.8967 20.9660 0 CHG=0	M V30 867 C 18.9864 8.2070 12.3391 0 CHG=0	250235 1 0 0 0	5 6 2 0 0 0	M V30 867 H 5.8598 19.2616 6.5195 0 CHG=0	M V30 867 Na 25.0759 12.2186 6.7703 0 CHG=3
M V30 868 O 19.1253 9.9167 20.7853 0 CHG=0	M V30 868 O 20.0820 5.2646 10.6074 0 CHG=0	251236 1 0 0 0	5 17 1 0 0 0	M V30 868 H 6.1840 20.4332 7.8137 0 CHG=0	M V30 868 C 1.1351 4.9524 8.4492 0 CHG=0
M V30 869 C 18.5777 11.1642 20.3733 0 CHG=0	M V30 869 C 20.5041 4.0422 11.0538 0 CHG=0	252236 1 0 0 0	6 12 1 0 0 0	M V30 869 H 4.4997 20.1906 7.3753 0 CHG=0	M V30 869 C 0.1997 4.4161 9.3035 0 CHG=0
M V30 870 O 20.9290 22.9421 20.2095 0 CHG=0	M V30 870 C 22.0239 4.2852 11.9240 0 CHG=0	253237 1 0 0 0	7 34 1 0 0 0	M V30 870 H 1.1503 16.4199 6.8343 0 CHG=0	M V30 870 C 0.0631 4.9733 10.5363 0 CHG=0
M V30 871 O 22.5721 20.5775 19.8740 0 CHG=0	M V30 871 C 22.9974 3.5247 11.2235 0 CHG=0	255254 2 0 0 0	8 10 1 0 0 0	M V30 871 H 1.9986 15.0012 6.0661 0 CHG=0	M V30 871 C 0.8791 6.1240 10.8515 0 CHG=0
M V30 872 O 18.6398 21.2235 20.7456 0 CHG=0	M V30 872 C 22.4179 2.0343 10.7430 0 CHG=0	256255 1 0 0 0	9 11 1 0 0 0	M V30 872 H 2.9813 16.5234 4.3403 0 CHG=0	M V30 872 C 1.8127 6.6353 9.9897 0 CHG=0
M V30 873 O 19.6777 16.7957 17.4282 0 CHG=0	M V30 873 O 20.9547 1.8833 10.3059 0 CHG=3	257256 2 0 0 0	10 18 1 0 0 0	M V30 873 H 1.9840 17.8759 5.1090 0 CHG=0	M V30 873 C 1.9755 6.0500 8.7840 0 CHG=0
M V30 874 O 18.0820 14.6858 18.7065 0 CHG=0	M V30 874 C 20.4091 3.0317 9.7743 0 CHG=0	258257 1 0 0 0	10 19 1 0 0 0	M V30 874 H 1.0011 15.3298 3.8129 0 CHG=0	M V30 874 O -0.8241 4.5053 11.4388 0 CHG=0
M V30 875 O 20.6110 12.9563 23.1176 0 CHG=0	M V30 875 O 15.2158 10.4882 15.3417 0 CHG=0	259254 1 0 0 0	10 20 1 0 0 0	M V30 875 C 1.0118 15.1080 10.5294 0 CHG=0	M V30 875 O -0.5756 3.2906 8.9177 0 CHG=0
M V30 876 O 21.1147 10.3960 19.8019 0 CHG=0	M V30 876 O 18.2547 10.5620 15.6708 0 CHG=0	259258 2 0 0 0	11 21 1 0 0 0	M V30 876 C 0.9259 14.2039 11.5600 0 CHG=0	M V30 876 O 0.7746 6.7562 12.0306 0 CHG=0
M V30 877 C 18.4818 20.9516 16.9771 0 CHG=0	M V30 877 O 15.3108 8.3051 16.9971 0 CHG=0	260256 1 0 0 0	11 22 1 0 0 0	M V30 877 C 0.4362 14.6827 12.8219 0 CHG=0	M V30 877 C -1.5838 3.5186 7.8570 0 CHG=0
M V30 878 C 22.3305 16.8619 21.7471 0 CHG=0	M V30 878 O 19.0047 9.5713 12.1977 0 CHG=0	261255 1 0 0 0	11 23 1 0 0 0	M V30 878 C 0.1740 16.0554 13.0669 0 CHG=0	M V30 878 C 0.8052 8.1920 11.9086 0 CHG=0
M V30 879 C 17.0475 11.0109 20.3283 0 CHG=0	M V30 879 O 20.1945 8.1158 10.5113 0 CHG=0	262257 1 0 0 0	12 13 1 0 0 0	M V30 879 C 0.2527 16.9494 12.0316 0 CHG=0	M V30 879 C 3.0910 6.5665 7.9478 0 CHG=0
M V30 880 O 17.3741 20.3307 16.3065 0 CHG=0	M V30 880 O 22.5203 5.6806 12.0926 0 CHG=0	263261 1 0 0 0	12 24 1 0 0 0	M V30 880 C 0.6245 16.4650 10.7474 0 CHG=0	M V30 880 C 3.0417 8.0633 7.5674 0 CHG=0
M V30 881 O 22.1908 16.6755 23.1368 0 CHG=0	M V30 881 O 22.9614 1.5342 9.6573 0 CHG=0	264262 1 0 0 0	12 25 1 0 0 0	M V30 881 O 0.1887 13.8039 13.8122 0 CHG=0	M V30 881 C 2.3867 8.3315 6.1671 0 CHG=0
M V30 882 O 16.6654 9.8617 19.5876 0 CHG=0	M V30 882 C 15.4239 6.4166 13.6064 0 CHG=0	265259 1 0 0 0	13 14 1 0 0 0	M V30 882 O 1.2450 12.8631 11.4401 0 CHG=0	M V30 882 O 2.0152 9.6884 6.0979 0 CHG=0
M V30 883 C 17.2930 21.4602 21.0510 0 CHG=0	M V30 883 C 21.2590 6.5823 14.6963 0 CHG=0	266265 1 0 0 0	13 26 1 0 0 0	M V30 883 O -0.2153 16.4182 14.3731 0 CHG=0	M V30 883 H 1.1951 4.4785 7.5158 0 CHG=0
M V30 884 C 22.4704 10.0396 19.6568 0 CHG=0	M V30 884 C 18.9620 2.5573 8.8663 0 CHG=0	267254 1 0 0 0	13 27 1 0 0 0	M V30 884 C 1.5151 12.2471 10.1604 0 CHG=0	M V30 884 H 2.4300 7.5063 10.2781 0 CHG=0
M V30 885 O 21.0212 9.8218 23.2987 0 CHG=0	M V30 885 O 15.9261 5.1815 13.2845 0 CHG=0	268258 1 0 0 0	14 15 1 0 0 0	M V30 885 C -0.0785 17.7625 14.8053 0 CHG=0	M V30 885 H -1.9926 2.5389 7.5688 0 CHG=0
M V30 886 H 20.8421 21.8693 18.4318 0 CHG=0	M V30 886 O 21.6397 5.3389 15.1215 0 CHG=0	269260 1 0 0 0	14 28 1 0 0 0	M V30 886 C 0.4682 17.3469 9.5504 0 CHG=0	M V30 886 H -1.1600 4.0431 6.9956 0 CHG=0
M V30 887 H 21.0850 20.6664 21.2394 0 CHG=0	M V30 887 O 19.0032 2.1452 7.4830 0 CHG=3	270263 1 0 0 0	14 29 1 0 0 0	M V30 887 C 0.9211 18.7781 9.6762 0 CHG=0	M V30 887 H -2.3908 4.0924 8.1929 0 CHG=0
M V30 888 H 19.7597 18.9887 20.4449 0 CHG=0	M V30 888 C 14.3933 7.4397 17.5054 0 CHG=0	271263 1 0 0 0	15 30 1 0 0 0	M V30 888 C 0.5364 19.5344 8.4175 0 CHG=0	M V30 888 H 1.8280 8.6323 11.9174 0 CHG=0
M V30 889 H 17.7201 19.9463 18.7143 0 CHG=0	M V30 889 C 23.1394 0.1329 9.6478 0 CHG=0	272263 1 0 0 0	30 31 1 0 0 0	M V30 889 O 0.8055 20.9089 8.6004 0 CHG=0	M V30 889 H 0.3419 8.5273 12.7697 0 CHG=0
M V30 890 H 18.4818 22.5110 19.1228 0 CHG=0	M V30 890 O 24.3103 3.6149 12.1453 0 CHG=0	273264 1 0 0 0	30 39 1 0 0 0	M V30 890 H 1.3384 14.7524 9.5327 0 CHG=0	M V30 890 H 0.2329 8.5118 10.9883 0 CHG=0
M V30 891 H 21.8024 16.3761 19.0272 0 CHG=0	M V30 891 H 15.8859 9.2112 14.0490 0 CHG=0	274264 1 0 0 0	30 40 1 0 0 0	M V30 891 H -0.0044 18.0067 12.2149 0 CHG=0	M V30 891 H 3.0947 6.0021 7.0405 0 CHG=0
M V30 892 H 20.1761 16.9932 21.5007 0 CHG=0	M V30 892 H 17.4642 9.7086 17.1229 0 CHG=0	275264 1 0 0 0	31 32 1 0 0 0	M V30 892 H -0.3299 14.2873 14.5267 0 CHG=0	M V30 892 H 4.0396 6.3997 8.5389 0 CHG=0
M V30 893 H 18.8311 14.8197 21.0884 0 CHG=0	M V30 893 H 19.0547 8.1820 16.3546 0 CHG=0	276265 1 0 0 0	31 33 2 0 0 0	M V30 893 H 1.5806 11.1669 10.3062 0 CHG=0	M V30 893 H 4.0519 8.5283 7.6050 0 CHG=0
M V30 894 H 20.1048 14.4791 18.3756 0 CHG=0	M V30 894 H 15.3587 5.9545 15.6340 0 CHG=0	277265 1 0 0 0	34 35 1 0 0 0	M V30 894 H 2.4693 12.5352 9.7316 0 CHG=0	M V30 894 H 2.4960 8.5788 8.2776 0 CHG=0
M V30 895 H 18.8262 17.0959 19.2468 0 CHG=0	M V30 895 H 14.0261 7.9810 15.0344 0 CHG=0	278266 1 0 0 0	34 41 1 0 0 0	M V30 895 H 0.9171 18.0826 14.5273 0 CHG=0	M V30 895 H 1.4921 7.6629 5.9734 0 CHG=0
M V30 896 H 18.2728 12.9117 21.6397 0 CHG=0	M V30 896 H 20.1630 8.6601 14.4652 0 CHG=0	279266 1 0 0 0	34 42 1 0 0 0	M V30 896 H -0.2078 17.7907 15.8939 0 CHG=0	M V30 896 H 3.1003 8.1709 5.4180 0 CHG=0
M V30 897 H 19.2611 11.4308 23.1619 0 CHG=0	M V30 897 H 19.1066 5.9537 14.6166 0 CHG=0	280585 1 0 0 0	35 36 1 0 0 0	M V30 897 H 1.0092 16.8393 8.6976 0 CHG=0	M V30 897 C 1.7803 10.2577 4.7702 0 CHG=0
M V30 898 H 21.9745 11.1710 22.0738 0 CHG=0	M V30 898 H 18.2981 5.9809 10.7734 0 CHG=0	282281 2 0 0 0	35 37 2 0 0 0	M V30 898 H 2.0054 18.7634 9.7939 0 CHG=0	M V30 898 C 0.7085 11.2866 4.8644 0 CHG=0
M V30 899 H 20.7927 8.8432 21.1449 0 CHG=0	M V30 899 H 21.0526 7.6297 12.4166 0 CHG=0	283282 1 0 0 0	44 45 2 0 0 0	M V30 899 H 1.1131 19.0897 7.5420 0 CHG=0	M V30 899 O -0.4849 10.8192 4.7962 0 CHG=5
M V30 900 H 18.8751 11.3789 19.3495 0 CHG=0	M V30 900 H 17.9283 7.7292 11.8305 0 CHG=0	284283 2 0 0 0	44 49 1 0 0 0	M V30 900 H 0.6655 21.3762 7.7690 0 CHG=0	M V30 900 O 1.0868 12.4710 5.0472 0 CHG=0
M V30 901 H 20.3822 23.7042 19.9404 0 CHG=0	M V30 901 H 19.8253 3.6200 11.6693 0 CHG=0	285284 1 0 0 0	44 59 1 0 0 0	M V30 901 C 18.2926 3.9411 13.0939 0 CHG=0	M V30 901 C -1.5386 3.2354 11.3782 0 CHG=0
M V30 902 H 22.8888 21.4923 19.9638 0 CHG=0	M V30 902 H 22.0441 3.9370 12.9374 0 CHG=0	286281 1 0 0 0	45 46 1 0 0 0	M V30 902 C 17.3972 4.1416 12.0674 0 CHG=0	M V30 902 C -0.7326 1.9457 11.5289 0 CHG=0
M V30 903 H 19.8030 17.7572 17.3191 0 CHG=0	M V30 903 H 23.1676 4.0238 10.3316 0 CHG=0	286285 2 0 0 0	45 51 1 0 0 0	M V30 903 C 16.0220 4.2297 12.3837 0 CHG=0	M V30 903 O 0.4193 1.9049 11.1729 0 CHG=5
M V30 904 H 17.9864 13.7352 18.8628 0 CHG=0	M V30 904 H 22.6777 1.4587 11.6185 0 CHG=0	287283 1 0 0 0	46 47 2 0 0 0	M V30 904 C 15.5634 4.0086 13.6914 0 CHG=0	M V30 904 Na 0.2934 0.6936 13.2950 0 CHG=3
M V30 905 H 20.9585 13.5451 22.4381 0 CHG=0	M V30 905 H 21.0516 3.4663 9.1252 0 CHG=0	288282 1 0 0 0	46 50 1 0 0 0	M V30 905 C 16.4698 3.8068 14.7117 0 CHG=0	M V30 905 H 1.4222 9.4872 4.0664 0 CHG=0
M V30 906 H 19.3701 20.6715 16.4390 0 CHG=0	M V30 906 H 15.1719 10.6883 16.3016 0 CHG=0	289284 1 0 0 0	47 48 1 0 0 0	M V30 906 C 17.8376 3.8152 14.4125 0 CHG=0	M V30 906 H 2.6960 10.7637 4.4452 0 CHG=0
M V30 907 H 18.3767 22.0478 16.9486 0 CHG=0	M V30 907 H 18.2635 10.3943 14.7005 0 CHG=0	290288 1 0 0 0	47 52 1 0 0 0	M V30 907 O 15.1211 4.5600 11.4328 0 CHG=0	M V30 907 H -2.2134 3.1572 10.4632 0 CHG=0
M V30 908 H 22.5872 17.9140 21.5871 0 CHG=0	M V30 908 H 19.9715 10.0126 12.5533 0 CHG=0	291289 1 0 0 0	48 49 2 0 0 0	M V30 908 O 17.7753 4.2838 10.7661 0 CHG=0	M V30 908 Na 0.7703 18.2159 15.7380 0 CHG=3
M V30 909 H 23.1306 16.2288 21.3760 0 CHG=0	M V30 909 H 20.7689 7.5787 10.0600 0 CHG=0	292286 1 0 0 0	48 60 1 0 0 0	M V30 909 O 14.2029 4.0268 13.8257 0 CHG=0	M V30 909 C 2.6927 13.9307 11.7513 0 CHG=0
M V30 910 H 16.5978 11.8784 19.8143 0 CHG=0	M V30 910 H 23.3691 5.8150 12.8654 0 CHG=0	293292 1 0 0 0	49 55 1 0 0 0	M V30 910 C 19.1574 4.2108 10.3870 0 CHG=0	M V30 910 C 3.2181 13.2034 10.7764 0 CHG=0
M V30 911 H 16.6771 10.9707 21.3482 0 CHG=0	M V30 911 H 15.8411 7.2099 13.0700 0 CHG=0	294293 1 0 0 0	50 77 1 0 0 0	M V30 911 C 13.5216 4.0696 15.0897 0 CHG=0	M V30 911 C 2.5463 13.1424 9.4944 0 CHG=0
M V30 912 H 16.5554 20.5760 16.7316 0 CHG=0	M V30 912 H 14.2876 6.3097 13.2715 0 CHG=0	295294 1 0 0 0	51 53 1 0 0 0	M V30 912 C 18.9084 3.7247 15.4493 0 CHG=0	M V30 912 C 1.3918 13.8579 9.1819 0 CHG=0
M V30 913 H 21.8796 15.7709 23.2934 0 CHG=0	M V30 913 H 21.4195 7.3396 15.6094 0 CHG=0	296281 1 0 0 0	52 54 1 0 0 0	M V30 913 C 18.4112 3.5731 16.8909 0 CHG=0	M V30 913 C 0.8477 14.5432 10.1682 0 CHG=0
M V30 914 H 17.2205 9.1185 19.9017 0 CHG=0	M V30 914 H 21.9035 6.9537 14.0257 0 CHG=0	297285 1 0 0 0	53 61 1 0 0 0	M V30 914 C 19.5967 3.4954 17.8298 0 CHG=0	M V30 914 C 1.4898 14.5654 11.4533 0 CHG=0
M V30 915 H 16.6019 20.8645 20.4091 0 CHG=0	M V30 915 H 18.3244 3.3906 8.8250 0 CHG=0	298287 1 0 0 0	53 62 1 0 0 0	M V30 915 O 19.2396 2.9584 19.0722 0 CHG=0	M V30 915 O 2.9503 12.3301 8.5400 0 CHG=0
M V30 916 H 17.0458 22.5224 20.9382 0 CHG=0	M V30 916 H 18.4699 1.7279 9.2877 0 CHG=0	299290 1 0 0 0	53 63 1 0 0 0	M V30 916 H 19.3625 3.8954 12.8823 0 CHG=0	M V30 916 O 4.3502 12.5040 10.9947 0 CHG=0
M V30 917 H 17.1906 21.1659 22.0916 0 CHG=0	M V30 917 H 13.9266 6.5495 16.7628 0 CHG=0	300290 1 0 0 0	54 64 1 0 0 0	M V30 917 H 16.1057 3.6470 15.7189 0 CHG=0	M V30 917 O 0.8534 13.8082 7.8888 0 CHG=0
M V30 918 H 23.0803 10.2088 20.5784 0 CHG=0	M V30 918 H 13.5523 7.9817 17.7100 0 CHG=0	301290 1 0 0 0	54 65 1 0 0 0	M V30 918 H 14.2134 4.4716 11.8052 0 CHG=0	M V30 918 C 4.8006 12.0788 12.3212 0 CHG=0
M V30 919 H 22.8488 10.6676 18.8638 0 CHG=0	M V30 919 H 14.9657 7.1136 18.4574 0 CHG=0	302291 1 0 0 0	54 66 1 0 0 0	M V30 919 H 19.2188 4.5700 9.3712 0 CHG=0	M V30 919 C -0.4459 14.2998 7.5508 0 CHG=0
M V30 920 H 22.5485 8.9868 19.3668 0 CHG=0	M V30 920 H 23.3100 -0.2177 8.6460 0 CHG=0	303291 1 0 0 0	55 56 1 0 0 0	M V30 920 H 19.5949 3.1788 10.4056 0 CHG=0	M V30 920 C 0.6994 15.0106 12.5454 0 CHG=0
M V30 921 H 20.9412 10.3008 24.1412 0 CHG=0	M V30 921 H 22.2105 -0.4602 9.7730 0 CHG=0	304291 1 0 0 0	55 67 1 0 0 0	M V30 921 H 19.7260 4.8492 11.0303 0 CHG=0	M V30 921 C 1.3592 15.9090 13.6225 0 CHG=0
M V30 922 C 12.2561 11.8743 18.1375 0 CHG=0	M V30 922 H 24.1904 3.5046 13.0981 0 CHG=0	305292 1 0 0 0	55 68 1 0 0 0	M V30 922 H 13.7897 3.1837 15.6707 0 CHG=0	M V30 922 C 1.1416 15.2267 14.9892 0 CHG=0
M V30 923 C 12.1332 10.7755 17.0589 0 CHG=0	M V30 923 C 23.0586 5.3886 15.8532 0 CHG=0	306292 1 0 0 0	56 57 1 0 0 0	M V30 923 H 12.4552 4.0952 14.8802 0 CHG=0	M V30 923 O 1.3341 16.2292 15.9570 0 CHG=0
M V30 924 C 11.0517 11.2341 15.9905 0 CHG=0	M V30 924 C 23.9505 4.9071 14.8782 0 CHG=0	307293 1 0 0 0	56 69 1 0 0 0	M V30 924 H 13.7167 4.9829 15.6592 0 CHG=0	M V30 924 H 3.1754 13.9450 12.7617 0 CHG=0
M V30 925 O 10.6400 12.5653 16.2595 0 CHG=0	M V30 925 O 24.5163 5.7885 14.3032 0 CHG=5	308293 1 0 0 0	56 70 1 0 0 0	M V30 925 H 19.4645 4.6317 15.3953 0 CHG=0	M V30 925 H -0.1075 15.0028 9.9756 0 CHG=0
M V30 926 C 10.0070 12.7642 17.4828 0 CHG=0	M V30 926 O 24.0384 3.6664 14.6865 0 CHG=0	309294 1 0 0 0	57 58 1 0 0 0	M V30 926 H 19.6328 2.8860 15.1683 0 CHG=0	M V30 926 H 5.5594 11.3579 12.2184 0 CHG=0
M V30 927 C 10.8405 12.0943 18.6464 0 CHG=0	M V30 927 Na 2.3402 4.4607 14.0167 0 CHG=3	310294 1 0 0 0	57 71 1 0 0 0	M V30 927 H 17.8652 2.6685 16.9838 0 CHG=0	M V30 927 H 3.9725 11.5840 12.8336 0 CHG=0
M V30 928 O 11.6178 11.2613 14.7402 0 CHG=0	M V30 928 C 20.0334 1.3646 7.1683 0 CHG=0	311295 1 0 0 0	57 72 1 0 0 0	M V30 928 H 17.7210 4.4213 17.2068 0 CHG=0	M V30 928 H 5.2551 12.9150 12.8973 0 CHG=0
M V30 929 C 10.7609 11.1370 13.5752 0 CHG=0	M V30 929 C 20.0177 -0.0713 7.6244 0 CHG=0	313312 2 0 0 0	58 73 1 0 0 0	M V30 929 H 19.9763 4.4967 17.9806 0 CHG=0	M V30 929 H -0.5997 14.2718 6.4646 0 CHG=0
M V30 930 C 10.3657 9.6691 13.3373 0 CHG=0	M V30 930 O 19.3282 -0.3790 8.4623 0 CHG=5	314313 1 0 0 0	73 74 1 0 0 0	M V30 930 H 20.4178 2.8287 17.3897 0 CHG=0	M V30 930 H -0.5103 15.3177 7.8713 0 CHG=0
M V30 931 O 9.6892 9.5878 12.0678 0 CHG=0	M V30 931 O 20.7058 -0.8081 7.0475 0 CHG=0	315314 2 0 0 0	73 82 1 0 0 0	M V30 931 H 18.4958 3.5009 19.4960 0 CHG=0	M V30 931 H 0.4407 14.0710 13.0710 0 CHG=0
M V30 932 C 8.4162 10.2249 11.9918 0 CHG=0	M V30 932 H 23.0877 4.7365 16.6704 0 CHG=0	316315 1 0 0 0	73 83 1 0 0 0	M V30 932 C 18.8779 11.1227 4.6370 0 CHG=0	M V30 932 H -0.2442 15.4171 12.1216 0 CHG=0
M V30 933 C 8.4741 11.6980 12.4705 0 CHG=0	M V30 933 H 23.4928 6.4176 16.3085 0 CHG=0	317312 1 0 0 0	74 75 1 0 0 0	M V30 933 C 18.9055 12.4675 4.3234 0 CHG=0	M V30 933 H 0.8939 16.8781 13.5713 0 CHG=0
M V30 934 C 9.4828 11.9768 13.6521 0 CHG=0	M V30 934 H 21.0801 1.9103 7.5556 0 CHG=0	317316 2 0 0 0	74 76 2 0 0 0	M V30 934 C 18.9954 12.8180 2.9806 0 CHG=0	M V30 934 H 2.4244 16.0992 13.4974 0 CHG=0
M V30 935 O 7.9689 10.2477 10.6554 0 CHG=0	M V30 935 H 19.8051 1.2140 6.0384 0 CHG=0	318313 1 0 0 0	77 78 1 0 0 0	M V30 935 C 19.0583 11.8173 1.9749 0 CHG=0	M V30 935 H 1.8388 14.4203 15.2316 0 CHG=0
M V30 936 C 7.0120 9.2833 10.1609 0 CHG=0	M V30 936 C 15.5336 4.6872 11.8506 0 CHG=0	319315 1 0 0 0	77 84 1 0 0 0	M V30 936 C 19.0092 10.4739 2.2985 0 CHG=0	M V30 936 C 1.4848 15.7851 17.3291 0 CHG=0
M V30 937 C 7.6219 7.8927 9.9524 0 CHG=0	M V30 937 C 13.9519 4.1793 11.4199 0 CHG=0	320318 1 0 0 0	77 85 1 0 0 0	M V30 937 C 18.9171 10.1245 3.6340 0 CHG=0	M V30 937 C 1.7280 17.0422 18.1863 0 CHG=0
M V30 938 C 8.6376 8.0375 8.8556 0 CHG=0	M V30 938 O 13.1605 5.0638 11.1674 0 CHG=5	321319 1 0 0 0	78 79 1 0 0 0	M V30 938 O 18.9855 14.1455 2.6559 0 CHG=0	M V30 938 O 1.6531 16.8394 19.4100 0 CHG=5
M V30 939 C 7.8314 8.3130 7.5313 0 CHG=0	M V30 939 O 13.5962 2.9434 11.3799 0 CHG=0	322317 1 0 0 0	78 80 2 0 0 0	M V30 939 O 18.8185 13.4920 5.2516 0 CHG=0	M V30 939 C 3.8288 12.9599 7.6020 0 CHG=0
M V30 940 O 6.5640 8.8113 7.7865 0 CHG=0	M V30 940 H 16.1454 3.8608 11.7037 0 CHG=0	323322 1 0 0 0	87 88 2 0 0 0	M V30 940 O 19.1374 12.2726 0.6969 0 CHG=0	M V30 940 C 5.2770 12.4941 7.9450 0 CHG=0
M V30 941 C 6.5545 9.8432 8.7691 0 CHG=0	M V30 941 H 15.7742 5.4904 11.2280 0 CHG=0	324323 1 0 0 0	87 92 1 0 0 0	M V30 941 C 18.4965 13.2302 6.6090 0 CHG=0	M V30 941 O 5.3553 11.2693 8.2350 0 CHG=5
M V30 942 O 13.1915 11.5164 19.1749 0 CHG=0	M V30 942 Na 11.1631 4.9903 11.1991 0 CHG=3	325324 1 0 0 0	87102 1 0 0 0	M V30 942 C 19.0364 11.3716 -0.4091 0 CHG=0	M V30 942 O 6.1995 13.3619 7.8606 0 CHG=0
M V30 943 O 13.3565 10.5143 16.4855 0 CHG=0	M V30 943 C 11.0256 20.2871 10.1865 0 CHG=0	326312 1 0 0 0	88 89 1 0 0 0	M V30 943 C 18.8413 8.6947 4.0741 0 CHG=0	M V30 943 Na 3.3706 10.4504 7.8055 0 CHG=3
M V30 944 O 10.2749 10.8278 18.9371 0 CHG=0	M V30 944 C 12.0832 19.4118 10.8968 0 CHG=0	327316 1 0 0 0	88 94 1 0 0 0	M V30 944 C 19.0009 7.6229 2.9536 0 CHG=0	M V30 944 H 2.3526 15.1553 17.5157 0 CHG=0
M V30 945 O 9.8211 13.3518 13.6648 0 CHG=0	M V30 945 C 11.7270 19.1637 12.2650 0 CHG=0	328320 1 0 0 0	89 90 2 0 0 0	M V30 945 C 18.9667 6.2233 3.5237 0 CHG=0	M V30 945 H 3.8009 14.0464 7.6271 0 CHG=0
M V30 946 O 7.1661 11.9772 12.8888 0 CHG=0	M V30 946 O 11.7336 20.3425 13.1216 0 CHG=0	329320 1 0 0 0	89 93 1 0 0 0	M V30 946 O 19.2942 5.2794 2.4666 0 CHG=0	M V30 946 H 3.4779 12.6142 6.6055 0 CHG=0
M V30 947 O 8.2286 7.3114 11.1092 0 CHG=0	M V30 947 C 11.4596 21.6151 12.6634 0 CHG=0	330320 1 0 0 0	90 91 1 0 0 0	M V30 947 H 18.8297 10.8430 5.6731 0 CHG=0	M V30 947 C 6.2457 11.2879 17.5248 0 CHG=0
M V30 948 O 8.5235 9.2410 6.7444 0 CHG=0	M V30 948 C 11.1005 21.6592 11.0763 0 CHG=0	331321 1 0 0 0	90 95 1 0 0 0	M V30 948 H 19.0530 9.7125 1.5084 0 CHG=0	M V30 948 C 4.9303 11.5277 17.7679 0 CHG=0
M V30 949 C 9.8678 14.2885 17.6513 0 CHG=0	M V30 949 O 10.4036 18.4037 11.7950 0 CHG=0	332322 1 0 0 0	91 92 2 0 0 0	M V30 949 H 18.6607 14.2354 1.7528 0 CHG=0	M V30 949 C 4.4687 11.2112 19.0401 0 CHG=0
M V30 950 C 11.5781 8.7366 13.3341 0 CHG=0	M V30 950 C 9.6715 17.8553 12.7145 0 CHG=0	333322 1 0 0 0	91103 1 0 0 0	M V30 950 H 18.4299 14.1961 7.1455 0 CHG=0	M V30 950 C 5.3684 10.6444 20.0305 0 CHG=0
M V30 951 C 5.1389 10.4320 8.7643 0 CHG=0	M V30 951 C 10.6222 17.4187 13.9754 0 CHG=0	334323 1 0 0 0	92 98 1 0 0 0	M V30 951 H 19.2771 12.5672 7.0389 0 CHG=0	M V30 951 C 6.6402 10.3132 19.7350 0 CHG=0
M V30 952 O 9.4633 14.8990 16.4365 0 CHG=0	M V30 952 O 9.7435 17.0017 14.8263 0 CHG=0	335323 1 0 0 0	93120 1 0 0 0	M V30 952 H 17.5316 12.7805 6.7007 0 CHG=0	M V30 952 C 7.0987 10.6526 18.4909 0 CHG=0
M V30 953 O 12.0777 8.5272 14.6599 0 CHG=0	M V30 953 C 9.2308 18.1424 15.3931 0 CHG=0	336324 1 0 0 0	94 96 1 0 0 0	M V30 953 H 19.8527 10.5826 -0.4442 0 CHG=0	M V30 953 O 3.1678 11.3414 19.3622 0 CHG=0
M V30 954 O 4.9311 11.3156 7.6803 0 CHG=0	M V30 954 C 8.0627 18.5293 14.2531 0 CHG=0	337324 1 0 0 0	95 97 1 0 0 0	M V30 954 H 18.0708 10.9121 -0.3861 0 CHG=0	M V30 954 O 4.0718 12.0794 16.7778 0 CHG=0
M V30 955 C 9.0294 10.8380 19.5562 0 CHG=0	M V30 955 C 8.7651 18.9004 13.1039 0 CHG=0	338325 1 0 0 0	96104 1 0 0 0	M V30 955 H 17.8729 8.6201 4.6048 0 CHG=0	M V30 955 O 5.0006 10.4550 21.3158 0 CHG=0
M V30 956 C 9.6086 8.6740 6.0882 0 CHG=0	M V30 956 O 8.8407 17.8428 16.6011 0 CHG=0	340339 2 0 0 0	96105 1 0 0 0	M V30 956 H 19.6210 8.4911 4.8045 0 CHG=0	M V30 956 C 4.6152 12.5854 15.5810 0 CHG=0
M V30 957 O 9.3740 6.8515 8.7195 0 CHG=0	M V30 957 C 10.0052 17.5479 17.6237 0 CHG=0	341340 1 0 0 0	96106 1 0 0 0	M V30 957 H 19.9618 7.6833 2.4190 0 CHG=0	M V30 957 C 6.0797 10.4313 22.3417 0 CHG=0
M V30 958 H 12.5866 12.8170 17.6763 0 CHG=0	M V30 958 C 9.6703 16.1414 18.0224 0 CHG=0	342341 2 0 0 0	97107 1 0 0 0	M V30 958 H 18.1980 7.7592 2.2415 0 CHG=0	M V30 958 C 8.4938 10.3486 18.1736 0 CHG=0
M V30 959 H 11.8122 9.8400 17.5186 0 CHG=0	M V30 959 C 10.8194 15.8158 19.2206 0 CHG=0	343342 1 0 0 0	97108 1 0 0 0	M V30 959 H 17.9595 6.0795 3.9559 0 CHG=0	M V30 959 C 9.4646 10.2011 19.4223 0 CHG=0
M V30 960 H 10.1752 10.5547 16.0029 0 CHG=0	M V30 960 C 11.7177 17.0365 20.2118 0 CHG=0	344339 1 0 0 0	97109 1 0 0 0	M V30 960 H 19.6922 6.1072 4.3320 0 CHG=0	M V30 960 C 10.8225 9.8120 19.0178 0 CHG=0
M V30 961 H 9.0029 12.3017 17.4010 0 CHG=0	M V30 961 O 11.6544 18.3081 19.7361 0 CHG=3	344343 2 0 0 0	98 99 1 0 0 0	M V30 961 H 19.2185 4.3797 2.7827 0 CHG=0	M V30 961 O 11.7963 9.7907 20.1297 0 CHG=0
M V30 962 H 10.8792 12.7258 19.5509 0 CHG=0	M V30 962 C 10.3266 18.5474 18.9572 0 CHG=0	345340 1 0 0 0	98110 1 0 0 0	M V30 962 O 14.5141 13.9899 -0.0426 0 CHG=0	M V30 962 H 6.6153 11.5699 16.5622 0 CHG=0
M V30 963 H 11.3508 11.4994 12.7466 0 CHG=0	M V30 963 O 11.2503 20.4577 8.8782 0 CHG=0	346345 1 0 0 0	98111 1 0 0 0	M V30 963 H 15.4396 12.1818 -0.5727 0 CHG=0	M V30 963 H 7.2675 9.7925 20.4962 0 CHG=0
M V30 964 H 9.7023 9.3395 14.1264 0 CHG=0	M V30 964 O 11.9683 18.1336 10.1190 0 CHG=0	347344 1 0 0 0	99100 1 0 0 0	M V30 964 H 14.1862 14.5155 0.7487 0 CHG=0	M V30 964 H 3.7929 13.0422 14.9682 0 CHG=0
M V30 965 H 7.7217 9.6584 12.6122 0 CHG=0	M V30 965 O 12.1083 22.6090 10.7634 0 CHG=0	348347 1 0 0 0	99112 1 0 0 0	M V30 965 O 17.3431 15.1633 -0.0366 0 CHG=0	M V30 965 H 4.9966 11.7814 15.0317 0 CHG=0
M V30 966 H 8.7036 12.3436 11.6183 0 CHG=0	M V30 966 O 7.7769 19.0757 11.8771 0 CHG=0	349348 1 0 0 0	99113 1 0 0 0	M V30 966 H 18.1296 16.9027 -0.7123 0 CHG=0	M V30 966 H 5.4280 13.3444 15.7854 0 CHG=0
M V30 967 H 8.9669 11.7216 14.5705 0 CHG=0	M V30 967 O 7.5484 19.7070 14.6997 0 CHG=0	350339 1 0 0 0	100101 1 0 0 0	M V30 967 H 0.2089 4.1231 0.0486 0 CHG=0	M V30 967 H 6.9115 11.1114 22.0642 0 CHG=0
M V30 968 H 6.1800 9.2015 10.8394 0 CHG=0	M V30 968 O 8.4372 16.1017 18.4992 0 CHG=0	351343 1 0 0 0	100114 1 0 0 0	M V30 968 H 1.8408 3.3027 -0.1737 0 CHG=0	M V30 968 H 6.4409 9.4198 22.5256 0 CHG=0
M V30 969 H 6.8062 7.2106 9.6216 0 CHG=0	M V30 969 O 11.3790 17.0696 21.5257 0 CHG=0	352346 1 0 0 0	100115 1 0 0 0	M V30 969 O 10.5730 7.1095 -0.8837 0 CHG=0	M V30 969 H 5.6960 10.7623 23.2520 0 CHG=0
M V30 970 H 9.3203 8.8826 9.0998 0 CHG=0	M V30 970 C 10.3098 22.1121 13.2924 0 CHG=0	353346 1 0 0 0	101116 1 0 0 0	M V30 970 H 9.6765 7.1097 -1.2351 0 CHG=0	M V30 970 H 8.8794 11.1595 17.5169 0 CHG=0
M V30 971 H 7.6640 7.3661 6.9779 0 CHG=0	M V30 971 C 11.4172 16.2870 13.5484 0 CHG=0	354346 1 0 0 0	116117 1 0 0 0	M V30 971 H 7.1506 2.4085 0.1805 0 CHG=0	M V30 971 H 8.4513 9.4198 17.6254 0 CHG=0
M V30 972 H 7.2620 10.6379 8.5006 0 CHG=0	M V30 972 C 10.3605 20.0274 18.6702 0 CHG=0	355347 1 0 0 0	116124 1 0 0 0	M V30 972 O 6.0956 12.4977 -0.2913 0 CHG=0	M V30 972 H 9.0880 9.4208 20.1136 0 CHG=0
M V30 973 H 13.9472 11.1102 18.7474 0 CHG=0	M V30 973 O 10.5895 21.8456 14.6923 0 CHG=0	356347 1 0 0 0	116125 1 0 0 0	M V30 973 H 8.7466 17.6528 0.9533 0 CHG=0	M V30 973 H 9.5899 11.1438 19.9410 0 CHG=0
M V30 974 H 13.6430 11.3251 16.0304 0 CHG=0	M V30 974 O 12.8507 16.6320 14.1970 0 CHG=0	357348 1 0 0 0	117118 1 0 0 0	M V30 974 H 6.1577 15.1062 -0.1656 0 CHG=0	M V30 974 H 11.1898 10.5635 18.2899 0 CHG=0
M V30 975 H 10.1737 13.5814 14.5622 0 CHG=0	M V30 975 O 9.7243 20.8343 19.5314 0 CHG=0	358348 1 0 0 0	117119 2 0 0 0	M V30 975 H 4.6871 13.5934 -1.3030 0 CHG=0	M V30 975 H 10.7263 8.8273 18.5616 0 CHG=0
M V30 976 H 7.0553 12.9448 12.7929 0 CHG=0	M V30 976 C 11.7440 23.9532 10.7581 0 CHG=0	359349 1 0 0 0	120121 1 0 0 0	M V30 976 H 6.5452 12.5730 0.5491 0 CHG=0	M V30 976 C 11.6275 8.6764 21.0352 0 CHG=0
M V30 977 H 8.9224 7.9017 11.5007 0 CHG=0	M V30 977 C 11.8943 16.0323 22.3029 0 CHG=0	360349 1 0 0 0	120126 1 0 0 0	M V30 977 H 5.4580 10.6741 0.0889 0 CHG=0	M V30 977 C 12.4533 8.8607 22.3822 0 CHG=0
M V30 978 H 10.8432 14.7259 17.9554 0 CHG=0	M V30 978 O 11.7189 14.9909 18.7520 0 CHG=3	362361 2 0 0 0	120127 1 0 0 0	M V30 978 H -0.2944 15.2772 -1.0565 0 CHG=0	M V30 978 O 12.9718 9.9679 22.6961 0 CHG=5
M V30 979 H 9.1604 14.4857 18.4421 0 CHG=0	M V30 979 H 9.9789 19.7448 10.0422 0 CHG=0	363362 1 0 0 0	121122 1 0 0 0	M V30 979 H 1.4666 14.8243 -1.0520 0 CHG=0	M V30 979 O 12.5239 7.8158 23.1327 0 CHG=0
M V30 980 H 12.3510 9.1480 12.6994 0 CHG=0	M V30 980 H 13.1330 19.9027 11.0093 0 CHG=0	364363 2 0 0 0	121123 2 0 0 0	M V30 980 H 0.9526 17.1416 -0.6065 0 CHG=0	M V30 980 C 2.4822 12.5355 18.9891 0 CHG=0
M V30 981 H 11.2549 7.7627 12.9360 0 CHG=0	M V30 981 H 12.4613 18.5685 12.8667 0 CHG=0	365364 1 0 0 0	129130 2 0 0 0	M V30 981 O 17.0200 2.7539 -0.7310 0 CHG=0	M V30 981 C 0.9723 12.1776 18.6425 0 CHG=0
M V30 982 H 5.0365 11.0067 9.6871 0 CHG=0	M V30 982 H 12.4065 22.3202 13.1216 0 CHG=0	366361 1 0 0 0	129134 1 0 0 0	M V30 982 H 17.6171 1.9752 -0.9907 0 CHG=0	M V30 982 O 0.3655 11.4388 19.4555 0 CHG=5
M V30 983 H 4.3940 9.6163 8.7392 0 CHG=0	M V30 983 H 10.0808 22.0155 10.7718 0 CHG=0	366365 2 0 0 0	129144 1 0 0 0	M V30 983 H 19.1111 11.9649 -1.3039 0 CHG=0	M V30 983 O 0.4414 12.7146 17.5822 0 CHG=0
M V30 984 H 8.5486 14.6322 16.1646 0 CHG=0	M V30 984 H 9.0151 16.9558 12.1146 0 CHG=0	367363 1 0 0 0	130131 1 0 0 0	M V30 984 O -1.1111 -0.2309 10.5054 0 CHG=0	M V30 984 Na 23.6298 11.8112 16.6817 0 CHG=3
M V30 985 H 12.4758 9.3527 15.0192 0 CHG=0	M V30 985 H 11.3707 18.2745 14.5533 0 CHG=0	368362 1 0 0 0	130136 1 0 0 0	M V30 985 H -0.4515 -0.6100 9.8274 0 CHG=0	M V30 985 H 11.9116 7.7669 20.5811 0 CHG=0
M V30 986 H 4.9335 10.7884 6.8549 0 CHG=0	M V30 986 H 10.0649 19.0064 15.6618 0 CHG=0	369364 1 0 0 0	131132 2 0 0 0	M V30 986 C -0.4491 0.2076 11.6388 0 CHG=0	M V30 986 H 10.5788 8.5287 21.2831 0 CHG=0
M V30 987 H 8.3327 11.5539 19.0883 0 CHG=0	M V30 987 H 7.2424 17.6746 13.8836 0 CHG=0	370368 1 0 0 0	131135 1 0 0 0	M V30 987 O 3.9122 1.1443 0.0720 0 CHG=0	M V30 987 H 2.8985 13.0859 18.1396 0 CHG=0
M V30 988 H 9.1592 11.0749 20.6271 0 CHG=0	M V30 988 H 9.4292 19.8576 13.5084 0 CHG=0	371369 1 0 0 0	132133 1 0 0 0	M V30 988 H 0.0125 -0.6429 12.1798 0 CHG=0	M V30 988 H 2.5588 13.1927 19.8479 0 CHG=0
M V30 989 H 8.5897 9.8437 19.4389 0 CHG=0	M V30 989 H 10.9201 17.5724 17.1912 0 CHG=0	372366 1 0 0 0	132137 1 0 0 0	M V30 989 H 3.7586 0.1840 1.8266 0 CHG=0	M V30 989 C 5.6865 16.1716 3.5650 0 CHG=0
M V30 990 H 10.3703 8.2841 6.8067 0 CHG=0	M V30 990 H 9.5404 15.3748 17.1194 0 CHG=0	373372 1 0 0 0	133134 2 0 0 0	M V30 990 O 11.7284 -0.6666 8.7784 0 CHG=0	M V30 990 C 5.4850 15.0126 4.3641 0 CHG=0
M V30 991 H 10.0408 9.4771 5.5094 0 CHG=0	M V30 991 H 10.2818 15.2480 19.8758 0 CHG=0	374373 1 0 0 0	133145 1 0 0 0	M V30 991 O 16.1796 0.2158 4.6610 0 CHG=0	M V30 991 C 5.7895 13.7712 3.9132 0 CHG=0
M V30 992 H 9.2689 7.8661 5.4077 0 CHG=0	M V30 992 H 12.8085 16.8499 20.3706 0 CHG=0	375374 1 0 0 0	134140 1 0 0 0	M V30 992 H 14.3129 -1.1861 8.1731 0 CHG=0	M V30 992 C 6.3932 13.7132 2.7012 0 CHG=0
M V30 993 H 9.5381 6.4689 9.6016 0 CHG=0	M V30 993 H 9.5646 18.3152 19.5568 0 CHG=0	376361 1 0 0 0	135162 1 0 0 0	M V30 993 H 14.3416 0.2164 10.6795 0 CHG=0	M V30 993 C 6.6093 14.8804 1.9177 0 CHG=0
M V30 994 C 11.8767 19.6155 8.5724 0 CHG=0	M V30 994 H 11.6134 21.3937 8.8559 0 CHG=0	377365 1 0 0 0	136138 1 0 0 0	M V30 994 H 12.0403 -1.4966 8.2866 0 CHG=0	M V30 994 C 6.1895 16.1024 2.3160 0 CHG=0
M V30 995 C 12.6669 18.3225 8.9308 0 CHG=0	M V30 995 H 11.1586 17.6151 10.2927 0 CHG=0	378367 1 0 0 0	137139 1 0 0 0	M V30 995 H 15.9567 -1.1603 6.1646 0 CHG=0	M V30 995 O 5.4239 12.6126 4.6168 0 CHG=0
M V30 996 C 13.8428 18.7085 9.9330 0 CHG=0	M V30 996 H 8.1613 18.8021 11.1028 0 CHG=0	379370 1 0 0 0	138146 1 0 0 0	M V30 996 O 8.6383 -1.8069 9.1320 0 CHG=0	M V30 996 O 4.9295 15.0430 5.5664 0 CHG=0
M V30 997 O 13.5133 19.9232 10.5777 0 CHG=0	M V30 997 H 7.2696 19.6009 15.5657 0 CHG=0	380371 1 0 0 0	138147 1 0 0 0	M V30 997 H 6.7649 -0.2895 9.9336 0 CHG=0	M V30 997 O 6.6939 12.4665 2.3383 0 CHG=0
M V30 998 C 13.5722 21.0826 9.7543 0 CHG=0	M V30 998 H 7.8008 16.6489 17.9827 0 CHG=0	381371 1 0 0 0	138148 1 0 0 0	M V30 998 H 8.7837 0.0016 12.8752 0 CHG=0	M V30 998 C 5.5058 15.9986 6.4830 0 CHG=0
M V30 999 C 12.8652 20.7847 8.3793 0 CHG=0	M V30 999 H 9.3090 21.5776 12.7145 0 CHG=0	382371 1 0 0 0	139149 1 0 0 0	M V30 999 H 8.1026 -1.9761 8.3569 0 CHG=0	M V30 999 C 7.9127 12.3265 1.7142 0 CHG=0
M V30 1000 O 14.0323 17.6923 10.8767 0 CHG=0	M V30 1000 H 10.3280 23.2038 13.2410 0 CHG=0	383372 1 0 0 0	139150 1 0 0 0	M V30 1000 H 3.0563 -0.6073 8.9064 0 CHG=0	M V30 1000 C 6.2000 17.3352 1.3869 0 CHG=0
M V30 1001 C 15.1693 17.6684 11.7883 0 CHG=0	M V30 1001 H 11.2880 16.1821 12.4211 0 CHG=0	384373 1 0 0 0	139151 1 0 0 0	M V30 1001 H 13.8177 -1.2396 16.2771 0 CHG=0	M V30 1001 C 7.5961 18.0342 1.3505 0 CHG=0
M V30 1002 C 16.3576 16.9725 11.1516 0 CHG=0	M V30 1002 H 11.0201 15.3319 13.8462 0 CHG=0	385375 1 0 0 0	140141 1 0 0 0	M V30 1002 H 19.3527 -0.7858 15.2810 0 CHG=0	M V30 1002 C 7.5436 19.3519 0.5131 0 CHG=0
M V30 1003 O 17.4780 16.9949 12.0751 0 CHG=0	M V30 1003 H 9.7618 20.0569 17.6126 0 CHG=0	387386 2 0 0 0	140152 1 0 0 0	M V30 1003 H 18.0502 -0.9297 17.4441 0 CHG=0	M V30 1003 O 8.8485 19.8781 0.2736 0 CHG=0
M V30 1004 C 17.9331 18.3006 12.4449 0 CHG=0	M V30 1004 H 11.4293 20.4518 18.7632 0 CHG=0	388387 1 0 0 0	140153 1 0 0 0	M V30 1004 H 20.4596 -1.1317 17.6767 0 CHG=0	M V30 1004 H 5.3878 17.1223 3.8932 0 CHG=0
M V30 1005 C 16.8421 19.0223 13.2194 0 CHG=0	M V30 1005 H 11.3136 24.2391 11.6357 0 CHG=0	389388 2 0 0 0	141142 1 0 0 0	M V30 1005 H 20.5907 0.2384 0.0790 0 CHG=0	M V30 1005 H 7.0484 14.8265 0.9692 0 CHG=0
M V30 1006 C 15.5455 19.0693 12.3312 0 CHG=0	M V30 1006 H 10.9922 24.0503 9.7992 0 CHG=0	390389 1 0 0 0	141154 1 0 0 0	M V30 1006 H 20.0925 0.1760 1.7999 0 CHG=0	M V30 1006 H 5.0501 15.7819 7.4265 0 CHG=0
M V30 1007 O 19.0861 18.1759 13.2754 0 CHG=0	M V30 1007 H 12.6834 24.6365 10.8407 0 CHG=0	391386 1 0 0 0	141155 1 0 0 0	M V30 1007 O -0.9553 13.8580 17.0541 0 CHG=0	M V30 1007 H 5.2956 17.0223 6.1218 0 CHG=0
M V30 1008 C 20.3277 18.6319 12.7861 0 CHG=0	M V30 1008 H 11.1595 15.1046 22.0567 0 CHG=0	391390 2 0 0 0	142143 1 0 0 0	M V30 1008 H -0.9285 12.9266 17.3183 0 CHG=0	M V30 1008 H 6.5919 15.8939 6.6526 0 CHG=0
M V30 1009 C 21.3853 17.5379 13.0553 0 CHG=0	M V30 1009 H 12.0597 16.3939 23.3990 0 CHG=0	392388 1 0 0 0	142156 1 0 0 0	M V30 1009 O -0.7992 1.4844 7.9377 0 CHG=0	M V30 1009 H 8.1508 11.2744 1.8458 0 CHG=0
M V30 1010 C 21.7430 17.5830 14.5737 0 CHG=0	M V30 1010 H 12.8825 15.7996 22.0999 0 CHG=0	393387 1 0 0 0	142157 1 0 0 0	M V30 1010 H -0.6585 4.0126 7.3886 0 CHG=0	M V30 1010 H 8.7327 12.9424 2.1958 0 CHG=0
M V30 1011 C 22.6018 18.8643 14.8006 0 CHG=0	M V30 1011 H 11.7106 15.0901 17.7498 0 CHG=0	394389 1 0 0 0	143158 1 0 0 0	M V30 1011 H -0.9193 1.5275 8.9129 0 CHG=0	M V30 1011 H 5.4930 18.0416 1.6939 0 CHG=0
M V30 1012 O 22.1979 19.8404 13.8535 0 CHG=0	M V30 1012 C 13.4471 15.5726 14.8869 0 CHG=0	395393 1 0 0 0	158159 1 0 0 0	M V30 1012 H -1.1992 0.7561 12.3042 0 CHG=0	M V30 1012 H 5.8520 17.0438 0.3708 0 CHG=0
M V30 1013 C 20.7835 19.8940 13.5830 0 CHG=0	M V30 1013 C 12.8557 15.1794 16.1126 0 CHG=0	396394 1 0 0 0	158166 1 0 0 0	M V30 1013 C 0.1280 10.2035 3.6773 0 CHG=0	M V30 1013 H 8.2606 17.3670 0.9148 0 CHG=0
M V30 1014 O 10.9809 19.4269 7.4748 0 CHG=0	M V30 1014 O 13.6346 14.5667 16.9386 0 CHG=5	397391 1 0 0 0	158167 1 0 0 0	M V30 1014 O -0.0289 9.3724 4.7308 0 CHG=0	M V30 1014 H 8.0051 18.2485 2.3695 0 CHG=0
M V30 1015 O 11.8288 17.3838 9.5237 0 CHG=0	M V30 1015 O 11.7089 15.4844 16.2421 0 CHG=0	398397 1 0 0 0	159160 1 0 0 0	M V30 1015 O 0.3494 8.3288 2.2254 0 CHG=0	M V30 1015 H 7.0788 20.1127 1.0518 0 CHG=0
M V30 1016 O 13.7946 20.3799 7.4176 0 CHG=0	M V30 1016 Na 13.0640 12.9558 17.8845 0 CHG=3	399398 1 0 0 0	159161 2 0 0 0	M V30 1016 O -0.2076 11.9900 5.2242 0 CHG=0	M V30 1016 H 6.9542 19.1895 -0.4439 0 CHG=0
M V30 1017 O 14.4786 19.5169 13.0843 0 CHG=0	M V30 1017 C 10.5989 21.7276 20.6566 0 CHG=0	400386 1 0 0 0	162163 1 0 0 0	M V30 1017 C -0.0723 13.3526 5.5851 0 CHG=0	M V30 1017 C 9.3997 19.4608 -0.8877 0 CHG=0
M V30 1018 O 17.2831 20.3399 13.4882 0 CHG=0	M V30 1018 C 11.7329 22.6517 20.2160 0 CHG=0	401390 1 0 0 0	162168 1 0 0 0	M V30 1018 H -0.2628 9.9364 5.5189 0 CHG=0	M V30 1018 C 10.6818 20.3535 -1.0753 0 CHG=0
M V30 1019 O 20.9317 16.2780 12.6088 0 CHG=0	M V30 1019 O 11.5025 23.8201 19.9828 0 CHG=5	402392 1 0 0 0	162169 1 0 0 0	M V30 1019 H -0.3321 8.1406 0.2846 0 CHG=0	M V30 1019 C 6.5161 11.8601 5.2309 0 CHG=0
M V30 1020 O 22.4772 19.4033 16.0925 0 CHG=0	M V30 1020 O 12.8270 22.1591 20.1652 0 CHG=0	403395 1 0 0 0	163164 1 0 0 0	M V30 1020 H -0.2082 13.4427 6.6707 0 CHG=0	M V30 1020 C 6.0302 10.4383 5.6850 0 CHG=0
M V30 1021 C 12.8905 22.2155 10.5144 0 CHG=0	M V30 1021 Na 13.4393 20.5526 18.9379 0 CHG=3	404395 1 0 0 0	163165 2 0 0 0	M V30 1021 H -0.8220 14.0196 5.1186 0 CHG=0	M V30 1021 O 6.9376 9.6645 6.0633 0 CHG=5
M V30 1022 C 15.9977 15.5076 10.8114 0 CHG=0	M V30 1022 H 14.5469 15.9352 15.2893 0 CHG=0	405395 1 0 0 0	171172 2 0 0 0	M V30 1022 H -0.3604 12.6526 -0.3041 0 CHG=0	M V30 1022 O 4.8004 10.1387 5.6094 0 CHG=0
M V30 1023 C 20.5034 21.2014 12.8301 0 CHG=0	M V30 1023 H 13.3380 14.6557 14.1557 0 CHG=0	406396 1 0 0 0	171176 1 0 0 0	M V30 1023 H -0.5835 14.6425 1.2576 0 CHG=0	M V30 1023 Na 4.2888 11.0760 3.7102 0 CHG=3
M V30 1024 O 13.3380 22.2072 11.8679 0 CHG=0	M V30 1024 H 11.1059 21.1476 21.4645 0 CHG=0	407396 1 0 0 0	171186 1 0 0 0	M V30 1024 H -0.0642 16.5345 4.7518 0 CHG=0	M V30 1024 H 8.7038 19.6304 -1.7861 0 CHG=0
M V30 1025 O 16.9514 14.8569 10.0545 0 CHG=0	M V30 1025 H 9.9137 22.3528 21.0719 0 CHG=0	408397 1 0 0 0	172173 1 0 0 0	M V30 1025 H 1.0719 16.7480 2.1830 0 CHG=0	M V30 1025 H 9.6399 18.3996 -0.8078 0 CHG=0
M V30 1026 O 21.0329 22.2797 13.6056 0 CHG=0	M V30 1026 C 9.6546 22.2506 15.4722 0 CHG=0	409397 1 0 0 0	172178 1 0 0 0	M V30 1026 H 0.7157 12.5068 9.4697 0 CHG=0	M V30 1026 H 6.9721 12.3858 6.1020 0 CHG=0
M V30 1027 C 14.8045 21.3355 7.1281 0 CHG=0	M V30 1027 C 9.8040 23.7796 15.9270 0 CHG=0	410398 1 0 0 0	173174 2 0 0 0	M V30 1027 H -0.8494 18.4466 14.3853 0 CHG=0	M V30 1027 H 7.2670 11.7565 4.5153 0 CHG=0
M V30 1028 C 23.2197 18.7205 17.1139 0 CHG=0	M V30 1028 O 8.8580 24.1476 16.4684 0 CHG=5	411398 1 0 0 0	173177 1 0 0 0	M V30 1028 H -0.6006 17.4084 9.3159 0 CHG=0	M V30 1028 Na 22.7622 14.9277 12.5013 0 CHG=3
M V30 1029 O 22.4802 16.4511 14.9920 0 CHG=0	M V30 1029 O 10.7739 24.5453 15.7237 0 CHG=0	413557 2 0 0 0	174175 1 0 0 0	M V30 1029 H 0.4347 19.3139 10.5457 0 CHG=0	M V30 1029 C 19.2412 9.2313 17.2230 0 CHG=0
M V30 1030 H 11.2666 19.8602 9.4253 0 CHG=0	M V30 1030 H 9.8552 21.7416 16.4057 0 CHG=0	414413 1 0 0 0	174179 1 0 0 0	M V30 1030 H -0.5377 19.4513 8.2425 0 CHG=0	M V30 1030 C 18.4279 10.0764 17.8421 0 CHG=0
M V30 1031 H 13.0903 17.9040 8.0214 0 CHG=0	M V30 1031 H 8.5811 21.9228 14.9062 0 CHG=0	415414 2 0 0 0	175176 2 0 0 0	M V30 END ATOM	M V30 1031 C 18.9688 10.7782 18.9609 0 CHG=0
M V30 1032 H 14.7612 18.8765 9.3647 0 CHG=0	M V30 1032 Na 9.8350 1.6624 16.5235 0 CHG=3	415412 1 0 0 0	175187 1 0 0 0	M V30 BEGIN BOND	M V30 1032 C 20.3182 10.5945 19.4230 0 CHG=0
M V30 1033 H 14.6324 21.3445 9.6318 0 CHG=0	M V30 1033 C 8.1621 11.4701 20.0596 0 CHG=0	416560 1 0 0 0	176182 1 0 0 0	M V30 1 1 2 1 CFG=0	M V30 1033 C 21.0681 9.6723 18.8639 0 CHG=0
M V30 1034 H 12.3162 21.6685 7.9990 0 CHG=0	M V30 1034 C 7.7895 12.8862 20.4241 0 CHG=0	417415 1 0 0 0	177204 1 0 0 0	M V30 2 1 3 2 CFG=0	M V30 1034 C 20.5416 9.0148 17.7313 0 CHG=0
M V30 1035 H 14.8495 17.0669 12.6426 0 CHG=0	M V30 1035 C 7.1324 13.3689 19.0335 0 CHG=0	418417 1 0 0 0	178180 1 0 0 0	M V30 3 1 4 3 CFG=0	M V30 1035 O 18.3581 11.6866 19.6613 0 CHG=0
M V30 1036 H 16.5961 17.5158 10.2361 0 CHG=0	M V30 1036 O 7.7864 12.8658 17.9957 0 CHG=0	419418 1 0 0 0	179181 1 0 0 0	M V30 4 1 5 4 CFG=0	M V30 1036 O 17.1418 10.2528 17.3200 0 CHG=0
M V30 1037 H 18.1475 18.8874 11.5380 0 CHG=0	M V30 1037 C 9.1917 12.5991 18.3293 0 CHG=0	420419 1 0 0 0	180188 1 0 0 0	M V30 5 1 6 1 CFG=0	M V30 1037 O 20.8687 11.3609 20.4377 0 CHG=0
M V30 1038 H 16.6747 18.4778 14.1537 0 CHG=0	M V30 1038 C 9.4591 11.6469 19.4674 0 CHG=0	421412 1 0 0 0	180189 1 0 0 0	M V30 6 1 6 5 CFG=0	M V30 1038 C 16.6155 9.3912 16.2807 0 CHG=0
M V30 1039 H 15.7249 19.7708 11.5083 0 CHG=0	M V30 1039 O 5.7216 12.8207 18.6475 0 CHG=0	422414 1 0 0 0	180190 1 0 0 0	M V30 7 1 7 3 CFG=0	M V30 1039 C 22.2464 11.1848 20.8378 0 CHG=0
M V30 1040 H 20.2099 18.8378 11.7087 0 CHG=0	M V30 1040 C 5.0297 12.6856 17.2182 0 CHG=0	423561 1 0 0 0	181191 1 0 0 0	M V30 8 1 8 7 CFG=0	M V30 1040 C 21.5264 8.3594 16.9496 0 CHG=0
M V30 1041 H 22.2901 17.7655 12.5129 0 CHG=0	M V30 1041 C 5.4232 13.9546 16.5635 0 CHG=0	424416 1 0 0 0	181192 1 0 0 0	M V30 9 1 9 8 CFG=0	M V30 1041 C 22.5281 9.4977 16.5577 0 CHG=0
M V30 1042 H 20.8190 17.6550 15.1337 0 CHG=0	M V30 1042 O 5.0963 13.6339 15.0987 0 CHG=0	425416 1 0 0 0	181193 1 0 0 0	M V30 10 1 10 9 CFG=0	M V30 1042 C 22.9127 9.4343 15.1351 0 CHG=0
M V30 1043 H 23.6592 18.6375 14.6243 0 CHG=0	M V30 1043 C 6.0407 12.8021 14.7222 0 CHG=0	426417 1 0 0 0	182183 1 0 0 0	M V30 11 1 11 10 CFG=0	M V30 1043 O 23.3974 10.7430 14.7342 0 CHG=0
M V30 1044 H 20.2749 19.9101 14.5374 0 CHG=0	M V30 1044 C 5.7655 11.3752 15.1156 0 CHG=0	427418 1 0 0 0	182194 1 0 0 0	M V30 12 1 12 11 CFG=0	M V30 1044 H 18.8590 8.7411 16.3214 0 CHG=0
M V30 1045 H 11.4479 19.1243 6.6945 0 CHG=0	M V30 1045 C 5.2333 11.3193 16.4438 0 CHG=0	428419 1 0 0 0	182195 1 0 0 0	M V30 13 1 13 12 CFG=0	M V30 1045 H 22.0899 9.5033 19.2415 0 CHG=0
M V30 1046 H 11.3004 16.9116 8.8300 0 CHG=0	M V30 1046 O 5.8695 12.6974 13.2805 0 CHG=0	429420 1 0 0 0	183184 1 0 0 0	M V30 14 1 13 8 CFG=0	M V30 1046 H 16.6572 8.3395 16.6210 0 CHG=0
M V30 1047 H 13.8705 20.0074 12.4729 0 CHG=0	M V30 1047 C 6.0307 13.9761 12.7799 0 CHG=0	431430 2 0 0 0	183196 1 0 0 0	M V30 15 1 14 11 CFG=0	M V30 1047 H 17.1398 9.5665 15.3704 0 CHG=0
M V30 1048 H 17.4257 20.4551 14.4527 0 CHG=0	M V30 1048 C 4.6211 14.2529 11.9470 0 CHG=0	432604 2 0 0 0	183197 1 0 0 0	M V30 16 1 15 14 CFG=0	M V30 1048 H 15.5779 9.6285 16.0385 0 CHG=0
M V30 1049 H 20.0481 16.1188 12.9468 0 CHG=0	M V30 1049 C 4.7562 15.2510 10.8952 0 CHG=0	433432 1 0 0 0	184185 1 0 0 0	M V30 17 1 16 15 CFG=0	M V30 1049 H 22.3972 10.1834 21.2881 0 CHG=0
M V30 1050 H 11.8017 22.0614 10.4706 0 CHG=0	M V30 1050 C 6.2153 16.0203 11.0588 0 CHG=0	434430 1 0 0 0	184198 1 0 0 0	M V30 18 1 17 16 CFG=0	M V30 1050 H 22.5261 11.9394 21.5667 0 CHG=0
M V30 1051 H 13.1093 23.1797 10.0382 0 CHG=0	M V30 1051 O 7.3282 15.3093 11.5864 0 CHG=0	434433 2 0 0 0	184199 1 0 0 0	M V30 19 1 18 17 CFG=0	M V30 1051 H 22.8730 11.3388 19.9956 0 CHG=0
M V30 1052 H 15.0043 15.5032 10.2833 0 CHG=0	M V30 1052 C 7.0547 13.9504 11.8530 0 CHG=0	435606 1 0 0 0	185200 1 0 0 0	M V30 20 1 19 18 CFG=0	M V30 1052 H 21.0187 7.9122 16.0560 0 CHG=0
M V30 1053 H 15.9252 14.9462 11.7491 0 CHG=0	M V30 1053 O 8.3379 10.8236 21.2615 0 CHG=3	436434 1 0 0 0	200201 1 0 0 0	M V30 21 1 20 19 CFG=0	M V30 1053 H 22.0535 7.5790 17.5474 0 CHG=0
M V30 1054 H 19.4226 21.3416 12.6726 0 CHG=0	M V30 1054 O 6.8956 12.8342 21.3181 0 CHG=0	437436 1 0 0 0	200209 1 0 0 0	M V30 22 1 20 15 CFG=0	M V30 1054 H 23.4265 9.5196 17.2499 0 CHG=0
M V30 1055 H 20.9619 21.1632 11.8491 0 CHG=0	M V30 1055 O 10.5845 12.2416 20.5848 0 CHG=0	438437 1 0 0 0	200210 1 0 0 0	M V30 23 1 21 1 CFG=0	M V30 1055 H 22.0646 10.4567 16.6276 0 CHG=0
M V30 1056 H 14.1372 22.7581 11.9884 0 CHG=0	M V30 1056 O 3.9674 10.4542 16.0742 0 CHG=0	439438 1 0 0 0	201202 1 0 0 0	M V30 24 1 22 2 CFG=0	M V30 1056 H 22.0354 9.1343 14.4613 0 CHG=0
M V30 1057 H 17.1996 15.4197 9.3038 0 CHG=0	M V30 1057 O 7.0039 10.7814 15.2784 0 CHG=0	440430 1 0 0 0	201203 2 0 0 0	M V30 25 1 23 6 CFG=0	M V30 1057 H 23.7011 8.7285 15.0716 0 CHG=0
M V30 1058 H 21.9105 21.9976 13.9457 0 CHG=0	M V30 1058 O 3.9131 13.0168 11.1838 0 CHG=0	441433 1 0 0 0	204205 1 0 0 0	M V30 26 1 24 13 CFG=0	M V30 1058 C 23.4152 10.8619 13.3105 0 CHG=0
M V30 1059 H 15.7266 21.1359 7.7261 0 CHG=0	M V30 1059 O 6.3542 16.3424 9.7380 0 CHG=0	442435 1 0 0 0	204211 1 0 0 0	M V30 27 1 25 12 CFG=0	M V30 1059 C 24.2146 12.1641 12.9517 0 CHG=0
M V30 1060 H 14.4728 22.3572 7.3202 0 CHG=0	M V30 1060 C 9.4899 12.0421 16.9555 0 CHG=0	443608 1 0 0 0	204212 1 0 0 0	M V30 28 1 26 16 CFG=0	M V30 1060 O 25.3007 12.0508 12.4662 0 CHG=5
M V30 1061 H 15.0094 21.2411 6.0680 0 CHG=0	M V30 1061 C 4.6047 15.0901 16.9047 0 CHG=0	444436 1 0 0 0	205206 1 0 0 0	M V30 29 1 27 18 CFG=0	M V30 1061 O 23.6760 13.2325 13.1575 0 CHG=0
M V30 1062 H 22.8376 17.6991 17.2400 0 CHG=0	M V30 1062 C 8.4183 13.4596 12.5930 0 CHG=0	445437 1 0 0 0	205207 2 0 0 0	M V30 30 1 28 5 CFG=0	M V30 1062 C 16.9479 11.7806 19.6051 0 CHG=0
M V30 1063 H 23.1051 19.2847 18.0330 0 CHG=0	M V30 1063 O 10.8993 12.4103 17.0003 0 CHG=0	446438 1 0 0 0	214215 2 0 0 0	M V30 31 1 29 9 CFG=0	M V30 1063 C 16.1668 10.5707 20.2458 0 CHG=0
M V30 1064 H 24.2883 18.6801 16.8945 0 CHG=0	M V30 1064 O 5.3348 16.3897 16.9439 0 CHG=0	447439 1 0 0 0	214219 1 0 0 0	M V30 32 1 30 20 CFG=0	M V30 1064 O 16.7748 9.5295 20.5626 0 CHG=5
M V30 1065 H 22.0774 15.6977 14.5050 0 CHG=0	M V30 1065 O 8.9111 12.5915 11.6719 0 CHG=3	449448 2 0 0 0	214229 1 0 0 0	M V30 33 1 31 29 CFG=0	M V30 1065 O 14.9696 10.7800 20.3821 0 CHG=0
M V30 1066 C 1.6458 4.8957 20.5655 0 CHG=0	M V30 1066 C 11.9422 12.3958 20.3436 0 CHG=0	450449 1 0 0 0	215216 1 0 0 0	M V30 34 1 32 30 CFG=0	M V30 1066 Na 17.4928 9.5969 22.5466 0 CHG=3
M V30 1067 C 2.8438 5.7785 21.0695 0 CHG=0	M V30 1067 C 5.5543 17.3530 9.2155 0 CHG=0	451450 2 0 0 0	215221 1 0 0 0	M V30 35 1 33 23 CFG=0	M V30 1067 H 22.3834 10.8842 12.8411 0 CHG=0
M V30 1068 C 2.3518 7.2527 21.1630 0 CHG=0	M V30 1068 O 3.8180 16.2071 10.9540 0 CHG=0	452451 1 0 0 0	216217 2 0 0 0	M V30 36 1 34 27 CFG=0	M V30 1068 H 23.9041 10.0122 12.9467 0 CHG=0
M V30 1069 O 0.9651 7.2639 21.4381 0 CHG=0	M V30 1069 H 7.3016 10.8962 19.2519 0 CHG=5	453452 2 0 0 0	216220 1 0 0 0	M V30 37 1 35 17 CFG=0	M V30 1069 H 16.5205 11.9355 18.5733 0 CHG=0
M V30 1070 C 0.0866 6.8506 20.3561 0 CHG=0	M V30 1070 H 8.7165 13.5829 20.9610 0 CHG=0	453448 1 0 0 0	217218 1 0 0 0	M V30 38 1 36 1 CFG=0	M V30 1070 H 16.7798 12.6655 20.1634 0 CHG=0
M V30 1071 C 0.7452 5.7109 19.5893 0 CHG=0	M V30 1071 H 7.2203 14.4829 19.1277 0 CHG=0	454450 1 0 0 0	217222 1 0 0 0	M V30 39 1 37 2 CFG=0	M V30 1071 Na 19.9303 7.3085 10.9872 0 CHG=3
M V30 1072 O 3.0395 7.9219 22.2131 0 CHG=0	M V30 1072 H 9.8748 13.5451 18.7134 0 CHG=0	455449 1 0 0 0	218219 2 0 0 0	M V30 40 1 38 3 CFG=0	M V30 1072 C 12.8640 13.6943 13.8051 0 CHG=0
M V30 1073 C 3.1665 9.3422 22.1797 0 CHG=0	M V30 1073 H 9.6786 10.6601 19.0372 0 CHG=0	456451 1 0 0 0	218230 1 0 0 0	M V30 41 1 39 5 CFG=0	M V30 1073 C 11.5046 13.5225 14.0211 0 CHG=0
M V30 1074 C 4.3816 9.7677 21.3840 0 CHG=0	M V30 1074 H 3.9240 12.6265 17.2094 0 CHG=0	457455 1 0 0 0	219225 1 0 0 0	M V30 42 1 40 6 CFG=0	M V30 1074 C 10.6951 12.5380 13.3592 0 CHG=0
M V30 1075 O 4.5298 11.1701 21.5545 0 CHG=0	M V30 1075 H 6.5344 14.3123 16.9119 0 CHG=0	458456 1 0 0 0	220247 1 0 0 0	M V30 43 1 41 8 CFG=0	M V30 1075 C 11.2699 11.7315 12.4631 0 CHG=0
M V30 1076 C 3.4736 11.9083 20.9314 0 CHG=0	M V30 1076 H 7.1108 13.2588 15.2456 0 CHG=0	459453 1 0 0 0	221223 1 0 0 0	M V30 44 1 42 9 CFG=0	M V30 1076 C 12.6178 11.9291 12.2388 0 CHG=0
M V30 1077 C 2.1415 11.6019 21.5937 0 CHG=0	M V30 1077 H 4.9629 10.8003 14.2589 0 CHG=0	460459 1 0 0 0	222224 1 0 0 0	M V30 45 1 43 11 CFG=0	M V30 1077 C 13.4261 12.9013 12.9183 0 CHG=0
M V30 1078 C 1.8984 10.0788 21.6319 0 CHG=0	M V30 1078 H 5.9880 10.8467 17.1769 0 CHG=0	461460 1 0 0 0	223231 1 0 0 0	M V30 46 1 44 12 CFG=0	M V30 1078 O 9.3573 12.3156 13.5454 0 CHG=0
M V30 1079 O 3.7720 13.2705 21.0568 0 CHG=0	M V30 1079 H 6.4417 14.7812 13.6466 0 CHG=0	462461 1 0 0 0	223232 1 0 0 0	M V30 47 1 45 13 CFG=0	M V30 1079 O 10.9340 14.3239 14.8808 0 CHG=0
M V30 1080 C 4.3772 13.8691 19.9383 0 CHG=0	M V30 1080 H 3.9980 14.6479 12.6377 0 CHG=0	463448 1 0 0 0	223233 1 0 0 0	M V30 48 1 46 15 CFG=0	M V30 1080 O 10.4439 10.7468 11.8933 0 CHG=0
M V30 1081 C 5.8556 13.5020 19.7608 0 CHG=0	M V30 1081 H 4.4540 14.6690 9.8649 0 CHG=0	464452 1 0 0 0	224234 1 0 0 0	M V30 49 1 47 16 CFG=0	M V30 1081 C 11.4860 14.3217 16.2331 0 CHG=0
M V30 1082 C 6.7066 14.1264 20.9234 0 CHG=0	M V30 1082 H 6.3237 16.9737 11.7498 0 CHG=0	465454 1 0 0 0	224235 1 0 0 0	M V30 50 1 48 17 CFG=0	M V30 1082 C 10.8793 9.9434 10.8829 0 CHG=0
M V30 1083 C 6.7013 15.6492 20.6714 0 CHG=0	M V30 1083 H 6.5941 13.2823 10.8814 0 CHG=0	466457 1 0 0 0	224236 1 0 0 0	M V30 51 1 49 18 CFG=0	M V30 1083 C 14.9166 13.0327 12.7521 0 CHG=0
M V30 1084 O 5.5334 16.0394 19.9305 0 CHG=0	M V30 1084 H 7.9957 9.8631 21.0020 0 CHG=0	467458 1 0 0 0	225226 1 0 0 0	M V30 52 1 50 20 CFG=0	M V30 1084 C 15.4565 11.6376 12.6490 0 CHG=0
M V30 1085 C 4.2877 15.3983 20.1459 0 CHG=0	M V30 1085 H 6.2329 12.0244 21.0155 0 CHG=0	468458 1 0 0 0	225237 1 0 0 0	M V30 53 1 51 21 CFG=0	M V30 1085 C 16.9436 11.5756 13.0806 0 CHG=0
M V30 1086 O 2.0563 3.7691 19.8577 0 CHG=0	M V30 1086 H 3.9757 10.0124 16.9627 0 CHG=0	469458 1 0 0 0	225238 1 0 0 0	M V30 54 1 52 22 CFG=0	M V30 1086 O 17.3245 10.2237 13.0553 0 CHG=0
M V30 1087 O 3.3225 5.2637 22.3102 0 CHG=0	M V30 1087 H 6.9127 10.0646 14.5184 0 CHG=0	470459 1 0 0 0	226227 1 0 0 0	M V30 55 1 53 24 CFG=0	M V30 1087 H 13.4713 14.4654 14.3250 0 CHG=0
M V30 1088 O 1.5979 6.2296 18.6201 0 CHG=0	M V30 1088 H 4.2402 12.2941 11.7040 0 CHG=0	471459 1 0 0 0	226239 1 0 0 0	M V30 56 1 54 25 CFG=0	M V30 1088 H 13.0497 11.2893 11.5635 0 CHG=0
M V30 1089 O 0.8077 9.8368 22.4381 0 CHG=0	M V30 1089 H 8.8509 12.4995 16.1187 0 CHG=0	472460 1 0 0 0	226240 1 0 0 0	M V30 57 1 55 26 CFG=0	M V30 1089 H 10.8129 14.8613 16.7937 0 CHG=0
M V30 1090 O 1.0863 12.1372 20.7785 0 CHG=0	M V30 1090 H 9.2261 10.9357 16.7626 0 CHG=0	473460 1 0 0 0	227228 1 0 0 0	M V30 58 1 56 28 CFG=0	M V30 1090 H 12.4920 14.8147 16.3246 0 CHG=0
M V30 1091 O 6.0858 12.1342 19.5881 0 CHG=0	M V30 1091 H 4.4239 15.0455 17.9390 0 CHG=0	474462 1 0 0 0	227241 1 0 0 0	M V30 59 1 57 29 CFG=0	M V30 1091 H 11.5337 13.2957 16.6626 0 CHG=0
M V30 1092 O 6.8480 16.3863 21.8724 0 CHG=0	M V30 1092 H 3.6159 14.9428 16.1325 0 CHG=0	476475 2 0 0 0	227242 1 0 0 0	M V30 60 1 58 29 CFG=0	M V30 1092 H 11.0700 10.5496 9.9743 0 CHG=0
M V30 1093 C -1.2448 6.4521 20.9679 0 CHG=0	M V30 1093 H 8.2242 12.8658 13.4102 0 CHG=0	477476 1 0 0 0	228243 1 0 0 0	M V30 61 1 59 30 CFG=0	M V30 1093 H 10.0527 9.2154 10.6501 0 CHG=0
M V30 1094 C 5.6884 9.1404 21.9131 0 CHG=0	M V30 1094 H 9.1796 14.3385 13.0674 0 CHG=0	478477 2 0 0 0	243244 1 0 0 0	M V30 62 1 60 30 CFG=0	M V30 1094 H 11.7805 9.4178 11.2309 0 CHG=0
M V30 1095 C 3.2782 15.9757 19.0939 0 CHG=0	M V30 1095 H 11.9460 12.0766 19.2696 0 CHG=0	479478 1 0 0 0	243251 1 0 0 0	M V30 63 1 61 31 CFG=0	M V30 1095 H 15.4302 13.5458 13.6093 0 CHG=0
M V30 1096 O -1.7675 7.5592 21.6338 0 CHG=0	M V30 1096 H 12.5999 11.7969 21.0171 0 CHG=0	480475 1 0 0 0	243252 1 0 0 0	M V30 64 1 62 32 CFG=0	M V30 1096 H 15.1093 13.6438 11.8432 0 CHG=0
M V30 1097 O 6.7056 9.5849 21.0853 0 CHG=0	M V30 1097 H 12.3705 13.4620 20.5938 0 CHG=0	480479 2 0 0 0	244245 1 0 0 0	M V30 65 1 63 33 CFG=0	M V30 1097 H 15.2897 11.3462 11.6065 0 CHG=0
M V30 1098 O 3.0300 17.3361 19.2877 0 CHG=0	M V30 1098 H 4.4639 16.9445 8.8080 0 CHG=0	481477 1 0 0 0	244246 2 0 0 0	M V30 66 1 64 33 CFG=0	M V30 1098 H 14.9076 10.9194 13.2811 0 CHG=0
M V30 1099 C 0.9705 6.6617 17.4007 0 CHG=0	M V30 1099 H 5.9788 17.7210 8.3850 0 CHG=0	482476 1 0 0 0	247248 1 0 0 0	M V30 67 1 65 33 CFG=0	M V30 1099 H 17.1554 11.9418 14.1017 0 CHG=0
M V30 1100 C 8.1665 16.9055 22.1488 0 CHG=0	M V30 1100 H 5.6249 18.1946 10.0253 0 CHG=0	483478 1 0 0 0	247253 1 0 0 0	M V30 68 1 66 34 CFG=0	M V30 1100 H 17.5192 12.2023 12.3809 0 CHG=0
M V30 1101 O 8.0526 13.6994 20.8910 0 CHG=0	M V30 1101 H 4.1776 16.7545 11.8911 0 CHG=0	484482 1 0 0 0	247254 1 0 0 0	M V30 69 1 67 34 CFG=0	M V30 1101 C 18.7128 10.0472 13.3505 0 CHG=0
M V30 1102 H 1.0671 4.5955 21.4308 0 CHG=0	M V30 1102 C 5.6863 16.7087 15.7108 0 CHG=0	485483 1 0 0 0	248249 1 0 0 0	M V30 70 1 68 34 CFG=0	M V30 1102 C 19.2241 9.0279 12.4328 0 CHG=0
M V30 1103 H 3.6350 5.7408 20.3378 0 CHG=0	M V30 1103 C 4.5182 16.7036 14.4051 0 CHG=0	486480 1 0 0 0	248250 2 0 0 0	M V30 71 1 69 35 CFG=0	M V30 1103 O 18.4123 8.2083 11.8651 0 CHG=5
M V30 1104 H 2.5063 7.7614 20.1976 0 CHG=0	M V30 1104 O 3.2921 16.2603 14.3085 0 CHG=5	487486 1 0 0 0	256257 2 0 0 0	M V30 72 1 71 70 CFG=0	M V30 1104 O 20.4657 9.1182 12.2983 0 CHG=0
M V30 1105 H -0.0881 7.7028 19.6731 0 CHG=0	M V30 1105 O 4.9769 17.1654 13.4449 0 CHG=0	488487 1 0 0 0	256261 1 0 0 0	M V30 73 1 72 71 CFG=0	M V30 1105 C 8.9654 12.2440 14.8845 0 CHG=0
M V30 1106 H -0.0221 5.0541 19.1043 0 CHG=0	M V30 1106 Na 2.3632 15.9629 12.2221 0 CHG=3	489488 1 0 0 0	256271 1 0 0 0	M V30 74 1 73 72 CFG=0	M V30 1106 C 8.3234 13.4824 15.4068 0 CHG=0
M V30 1107 H 3.3610 9.6399 23.2296 0 CHG=0	M V30 1107 C 9.9206 13.2137 11.0464 0 CHG=0	490475 1 0 0 0	257258 1 0 0 0	M V30 75 1 74 73 CFG=0	M V30 1107 O 7.6014 14.1994 14.6380 0 CHG=5
M V30 1108 H 4.2244 9.5277 20.3108 0 CHG=0	M V30 1108 C 11.4397 13.4532 11.9457 0 CHG=0	491479 1 0 0 0	257263 1 0 0 0	M V30 76 1 75 70 CFG=0	M V30 1108 O 8.4787 13.5509 16.6649 0 CHG=0
M V30 1109 H 3.3622 11.6299 19.8581 0 CHG=0	M V30 1109 O 11.7594 12.9072 13.0041 0 CHG=0	492481 1 0 0 0	258259 2 0 0 0	M V30 77 1 75 74 CFG=0	M V30 1109 Na 6.9080 14.8784 16.4719 0 CHG=3
M V30 1110 H 2.1510 12.0269 22.6107 0 CHG=0	M V30 1110 O 12.2024 14.2282 11.4279 0 CHG=0	493484 1 0 0 0	258262 1 0 0 0	M V30 78 1 76 72 CFG=0	M V30 1110 H 18.9306 9.6902 14.3990 0 CHG=0
M V30 1111 H 1.6499 9.7590 20.5935 0 CHG=0	M V30 1111 Na 13.6092 15.2775 10.5783 0 CHG=3	494484 1 0 0 0	259260 1 0 0 0	M V30 79 1 77 76 CFG=0	M V30 1111 H 19.3025 10.9864 13.1987 0 CHG=0
M V30 1112 H 3.8022 13.5534 19.0301 0 CHG=0	M V30 1112 H 6.4185 16.0502 15.4201 0 CHG=0	495484 1 0 0 0	259264 1 0 0 0	M V30 80 1 78 77 CFG=0	M V30 1112 H 9.8012 11.9468 15.5937 0 CHG=0
M V30 1113 H 6.1445 13.9813 18.8231 0 CHG=0	M V30 1113 H 6.2210 17.7369 15.9379 0 CHG=0	496485 1 0 0 0	260261 2 0 0 0	M V30 81 1 79 78 CFG=0	M V30 1113 H 8.1669 11.4492 14.9147 0 CHG=0
M V30 1114 H 6.2878 13.8725 21.8929 0 CHG=0	M V30 1114 H 9.6440 14.1924 10.7364 0 CHG=0	497485 1 0 0 0	260272 1 0 0 0	M V30 82 1 80 79 CFG=0	M V30 1114 C 9.5590 13.9136 4.5139 0 CHG=0
M V30 1115 H 7.5350 15.8861 20.0242 0 CHG=0	M V30 1115 H 9.9135 12.5258 10.1238 0 CHG=0	498485 1 0 0 0	261267 1 0 0 0	M V30 83 1 81 80 CFG=0	M V30 1115 C 10.0512 12.6313 4.5829 0 CHG=0
M V30 1116 H 3.9679 15.6083 21.1637 0 CHG=0	M V30 1116 C 11.3719 11.7287 15.8982 0 CHG=0	499486 1 0 0 0	262289 1 0 0 0	M V30 84 1 82 81 CFG=0	M V30 1116 C 11.1159 12.3522 3.8306 0 CHG=0
M V30 1117 H 2.4180 3.0729 20.4517 0 CHG=0	M V30 1117 C 12.0064 10.4718 16.4356 0 CHG=0	500486 1 0 0 0	263265 1 0 0 0	M V30 85 1 82 77 CFG=0	M V30 1117 C 11.7523 13.4136 3.1268 0 CHG=0
M V30 1118 H 4.0959 5.7820 22.6409 0 CHG=0	M V30 1118 O 11.5075 9.3409 15.7767 0 CHG=5	501487 1 0 0 0	264266 1 0 0 0	M V30 86 1 83 80 CFG=0	M V30 1118 C 11.3172 14.7090 3.1498 0 CHG=0
M V30 1119 H 0.4195 8.9708 22.1817 0 CHG=0	M V30 1119 O 12.9633 10.7064 17.5094 0 CHG=0	502487 1 0 0 0	265273 1 0 0 0	M V30 87 1 84 83 CFG=0	M V30 1119 C 10.1808 14.9539 3.8015 0 CHG=0
M V30 1120 H 1.2905 13.0488 20.5321 0 CHG=0	M V30 1120 H 12.1994 12.4289 15.7073 0 CHG=0	503488 1 0 0 0	265274 1 0 0 0	M V30 88 1 85 84 CFG=0	M V30 1120 O 11.6184 11.1064 3.7748 0 CHG=0
M V30 1121 H 5.8936 11.6294 20.3965 0 CHG=0	M V30 1121 H 10.5373 11.4760 14.9576 0 CHG=0	504488 1 0 0 0	265275 1 0 0 0	M V30 89 1 86 85 CFG=0	M V30 1121 O 9.4628 11.6665 5.3759 0 CHG=0
M V30 1122 H -1.0815 5.6052 21.6550 0 CHG=0	M V30 1122 Na 12.1960 7.5510 15.9556 0 CHG=3	505489 1 0 0 0	266276 1 0 0 0	M V30 90 1 87 86 CFG=0	M V30 1122 O 12.8005 13.1068 2.4339 0 CHG=0
M V30 1123 H 5.5904 8.0460 21.8846 0 CHG=0	M V30 1123 C 8.6428 14.9058 7.6866 0 CHG=0	507506 2 0 0 0	266277 1 0 0 0	M V30 91 1 88 87 CFG=0	M V30 1123 C 9.4593 11.9307 6.7678 0 CHG=0
M V30 1124 H 5.8970 9.4586 22.9571 0 CHG=0	M V30 1124 C 9.6264 16.1007 8.5825 0 CHG=0	508507 1 0 0 0	266278 1 0 0 0	M V30 92 1 89 84 CFG=0	M V30 1124 C 13.7690 14.1412 2.1132 0 CHG=0
M V30 1125 H 2.3221 15.4411 19.1603 0 CHG=0	M V30 1125 C 9.7340 17.1167 7.5476 0 CHG=0	509508 2 0 0 0	267268 1 0 0 0	M V30 93 1 89 88 CFG=0	M V30 1125 C 9.6128 16.3173 3.8085 0 CHG=0
M V30 1126 H 3.6759 15.8023 18.0988 0 CHG=0	M V30 1126 O 10.2880 16.5150 6.4945 0 CHG=0	510509 1 0 0 0	267279 1 0 0 0	M V30 94 1 90 70 CFG=0	M V30 1126 C 10.6461 17.4608 3.5836 0 CHG=0
M V30 1127 H -1.6877 7.4367 22.6009 0 CHG=0	M V30 1127 C 10.4612 15.1044 6.2843 0 CHG=0	511510 2 0 0 0	267280 1 0 0 0	M V30 95 1 91 71 CFG=0	M V30 1127 C 10.9441 17.6909 2.1082 0 CHG=0
M V30 1128 H 7.5109 9.0922 21.3497 0 CHG=0	M V30 1128 C 9.5603 14.1289 6.9443 0 CHG=0	511506 1 0 0 0	268269 1 0 0 0	M V30 96 1 92 75 CFG=0	M V30 1128 O 12.3312 18.0213 2.0108 0 CHG=0
M V30 1129 H 3.8594 17.8381 19.1908 0 CHG=0	M V30 1129 O 8.3472 17.4091 7.1156 0 CHG=0	512508 1 0 0 0	268281 1 0 0 0	M V30 97 1 93 82 CFG=0	M V30 1129 H 8.6882 14.0979 5.0440 0 CHG=0
M V30 1130 H 0.3222 7.5246 17.5495 0 CHG=0	M V30 1130 C 7.8885 18.1929 6.0344 0 CHG=0	513507 1 0 0 0	268282 1 0 0 0	M V30 98 1 94 81 CFG=0	M V30 1130 H 11.8817 15.5082 2.6597 0 CHG=0
M V30 1131 H 0.3784 5.8504 16.9259 0 CHG=0	M V30 1131 C 8.5780 19.6707 6.4625 0 CHG=0	514509 1 0 0 0	269270 1 0 0 0	M V30 99 1 95 85 CFG=0	M V30 1131 H 8.8827 11.1027 7.2151 0 CHG=0
M V30 1132 H 1.7728 6.9499 16.7538 0 CHG=0	M V30 1132 O 8.4211 20.3763 5.2905 0 CHG=0	515513 1 0 0 0	269283 1 0 0 0	M V30 100 1 96 87 CFG=0	M V30 1132 H 9.0048 12.8774 6.9223 0 CHG=0
M V30 1133 H 8.8226 16.1212 22.5625 0 CHG=0	M V30 1133 C 8.9258 19.7742 4.1894 0 CHG=0	516514 1 0 0 0	269284 1 0 0 0	M V30 101 1 97 74 CFG=0	M V30 1133 H 10.4876 11.9573 7.2267 0 CHG=0
M V30 1134 H 8.0838 17.7061 22.8787 0 CHG=0	M V30 1134 C 7.8959 18.5190 3.5408 0 CHG=0	517511 1 0 0 0	270285 1 0 0 0	M V30 102 1 98 78 CFG=0	M V30 1134 H 13.3642 14.8297 1.3184 0 CHG=0
M V30 1135 H 8.5880 17.3072 21.2423 0 CHG=0	M V30 1135 C 8.1502 17.5548 4.6620 0 CHG=0	518517 1 0 0 0	285286 1 0 0 0	M V30 103 1 99 89 CFG=0	M V30 1135 H 14.6129 13.6533 1.7590 0 CHG=0
M V30 1136 H 8.0375 12.7328 20.8204 0 CHG=0	M V30 1136 O 8.9677 20.7112 3.2623 0 CHG=0	519518 1 0 0 0	285294 1 0 0 0	M V30 104 1 100 98 CFG=0	M V30 1136 H 14.1074 14.6927 3.0080 0 CHG=0
M V30 1137 C 11.3727 10.2261 1.6250 0 CHG=0	M V30 1137 C 9.7291 21.9549 3.9334 0 CHG=0	520519 1 0 0 0	285295 1 0 0 0	M V30 105 1 101 99 CFG=0	M V30 1137 H 9.2070 16.4273 4.7800 0 CHG=0
M V30 1138 C 10.4966 9.8230 2.8061 0 CHG=0	M V30 1138 C 8.8127 22.9037 4.5288 0 CHG=0	521506 1 0 0 0	286287 1 0 0 0	M V30 106 1 102 92 CFG=0	M V30 1138 H 8.7686 16.3640 3.0428 0 CHG=0
M V30 1139 C 9.0404 9.5618 2.2466 0 CHG=0	M V30 1139 C 8.9639 24.2874 4.0134 0 CHG=0	522510 1 0 0 0	286288 2 0 0 0	M V30 107 1 103 96 CFG=0	M V30 1139 H 11.5772 17.2274 4.1814 0 CHG=0
M V30 1140 O 9.1119 9.1095 0.9018 0 CHG=0	M V30 1140 C 10.4558 24.8647 4.0383 0 CHG=0	523512 1 0 0 0	289290 1 0 0 0	M V30 108 1 104 86 CFG=0	M V30 1140 H 10.2886 18.3763 3.9494 0 CHG=0
M V30 1141 C 9.4312 10.1160 -0.0358 0 CHG=0	M V30 1141 O 11.1854 23.8284 3.6041 0 CHG=0	524515 1 0 0 0	289296 1 0 0 0	M V30 109 1 105 70 CFG=0	M V30 1141 H 10.3524 18.5030 1.6368 0 CHG=0
M V30 1142 C 10.5925 11.0087 0.5208 0 CHG=0	M V30 1142 C 10.3501 22.6225 2.8740 0 CHG=0	525515 1 0 0 0	289297 1 0 0 0	M V30 110 1 106 71 CFG=0	M V30 1142 H 10.6966 16.7911 1.5369 0 CHG=0
M V30 1143 O 8.4245 8.5969 3.0169 0 CHG=0	M V30 1143 O 7.9961 14.1029 8.4951 0 CHG=3	526515 1 0 0 0	290291 1 0 0 0	M V30 111 1 107 72 CFG=0	M V30 1143 C 12.6329 19.4141 2.1303 0 CHG=0
M V30 1144 C 7.0714 8.1753 2.7808 0 CHG=0	M V30 1144 O 9.1405 16.6504 9.6896 0 CHG=3	527516 1 0 0 0	290292 2 0 0 0	M V30 112 1 108 74 CFG=0	M V30 1144 C 14.1521 19.6525 2.4490 0 CHG=0
M V30 1145 C 6.0410 9.1847 3.2607 0 CHG=0	M V30 1145 O 10.3873 13.5626 8.0448 0 CHG=0	528516 1 0 0 0	299300 2 0 0 0	M V30 113 1 109 75 CFG=0	M V30 1145 O 14.8048 20.2236 1.5519 0 CHG=5
M V30 1146 O 4.7591 8.5784 3.0518 0 CHG=0	M V30 1146 O 7.4394 16.2453 4.2432 0 CHG=0	529516 1 0 0 0	299304 1 0 0 0	M V30 114 1 110 77 CFG=0	M V30 1146 C 12.0561 10.5130 5.0556 0 CHG=0
M V30 1147 C 4.3436 8.3778 1.6983 0 CHG=0	M V30 1147 O 8.1478 17.9470 2.2998 0 CHG=0	530517 1 0 0 0	299314 1 0 0 0	M V30 115 1 111 78 CFG=0	M V30 1147 C 10.9318 9.6782 5.7362 0 CHG=0
M V30 1148 C 5.2718 7.3235 1.1125 0 CHG=0	M V30 1148 O 7.3834 22.4590 4.0396 0 CHG=0	531517 1 0 0 0	300301 1 0 0 0	M V30 116 1 112 80 CFG=0	M V30 1148 O 10.0346 9.0637 5.0347 0 CHG=5
M V30 1149 C 6.7293 7.8228 1.2973 0 CHG=0	M V30 1149 O 10.4529 25.9103 3.1922 0 CHG=0	532518 1 0 0 0	300306 1 0 0 0	M V30 117 1 113 81 CFG=0	M V30 1149 O 11.0777 9.6639 6.9918 0 CHG=0
M V30 1150 O 3.0234 7.9075 1.6547 0 CHG=0	M V30 1150 C 10.1763 14.6636 4.7157 0 CHG=0	533518 1 0 0 0	301302 2 0 0 0	M V30 118 1 114 82 CFG=0	M V30 1150 Na 8.8827 9.1357 6.8104 0 CHG=3
M V30 1151 C 1.9719 8.8773 1.5222 0 CHG=0	M V30 1151 C 7.8900 20.4386 7.4685 0 CHG=0	534519 1 0 0 0	301305 1 0 0 0	M V30 119 1 115 84 CFG=0	M V30 1151 H 12.1101 19.8095 2.9402 0 CHG=0
M V30 1152 C 1.9782 9.9880 2.6038 0 CHG=0	M V30 1152 C 11.2489 21.7347 2.2362 0 CHG=0	535519 1 0 0 0	302303 1 0 0 0	M V30 120 1 116 85 CFG=0	M V30 1152 H 12.3254 19.9342 1.1807 0 CHG=0
M V30 1153 C 1.6585 9.3702 3.9592 0 CHG=0	M V30 1153 O 11.1372 15.3395 4.0843 0 CHG=0	536520 1 0 0 0	302307 1 0 0 0	M V30 121 1 117 86 CFG=0	M V30 1153 H 12.4686 11.2975 5.7248 0 CHG=0
M V30 1154 C 0.2390 8.7237 3.8263 0 CHG=0	M V30 1154 O 8.7724 21.6293 8.1168 0 CHG=0	537 6 1 0 0 0	303304 2 0 0 0	M V30 122 1 118 87 CFG=0	M V30 1154 H 12.8660 9.8605 4.8931 0 CHG=0
M V30 1155 O -0.2285 8.6714 2.4857 0 CHG=0	M V30 1155 O 11.3506 22.2231 0.9708 0 CHG=0	538594 1 0 0 0	303315 1 0 0 0	M V30 123 1 119 89 CFG=0	M V30 1155 Na 5.0514 8.1218 4.9275 0 CHG=3
M V30 1156 C 0.6534 8.0623 1.5967 0 CHG=0	M V30 1156 C 11.2873 12.6334 7.7634 0 CHG=0	539370 1 0 0 0	304310 1 0 0 0	M V30 124 1 120 90 CFG=0	M V30 1156 C 2.6772 17.3710 1.7991 0 CHG=0
M V30 1157 O 12.4926 10.9928 2.0589 0 CHG=0	M V30 1157 O 8.2972 25.1923 4.7041 0 CHG=0	540374 1 0 0 0	305332 1 0 0 0	M V30 125 1 121 91 CFG=0	M V30 1157 C 2.5302 18.5266 2.4956 0 CHG=0
M V30 1158 O 11.0410 8.6631 3.4153 0 CHG=0	M V30 1158 H 7.8174 15.2593 6.9329 0 CHG=0	541 2 1 0 0 0	306308 1 0 0 0	M V30 126 1 122 93 CFG=0	M V30 1158 C 2.3762 18.4531 3.8741 0 CHG=0
M V30 1159 O 10.0824 12.2209 1.0148 0 CHG=0	M V30 1159 H 10.6506 15.7867 8.9870 0 CHG=0	542541 1 0 0 0	307309 1 0 0 0	M V30 127 1 123 94 CFG=0	M V30 1159 C 2.4624 17.2117 4.5633 0 CHG=0
M V30 1160 O 7.6056 6.8270 0.8641 0 CHG=0	M V30 1160 H 10.4333 18.0497 7.9945 0 CHG=0	543 2 1 0 0 0	308316 1 0 0 0	M V30 128 1 124 95 CFG=0	M V30 1160 C 2.5397 16.0559 3.8545 0 CHG=0
M V30 1161 O 4.9413 7.1875 -0.2686 0 CHG=0	M V30 1161 H 11.5563 15.0298 6.7444 0 CHG=0	544 3 1 0 0 0	308317 1 0 0 0	M V30 129 1 125 97 CFG=0	M V30 1161 C 2.6385 16.1223 2.4749 0 CHG=0
M V30 1162 O 3.1731 10.7404 2.7036 0 CHG=0	M V30 1162 H 8.9402 13.3147 6.1604 0 CHG=0	545542 1 0 0 0	308318 1 0 0 0	M V30 130 1 126 98 CFG=0	M V30 1162 O 2.2071 19.5853 4.5733 0 CHG=0
M V30 1163 O 0.2528 7.4148 4.3729 0 CHG=0	M V30 1163 H 6.7643 18.1485 5.9277 0 CHG=0	546 6 1 0 0 0	309319 1 0 0 0	M V30 131 1 127 98 CFG=0	M V30 1163 O 2.5807 19.7731 1.8795 0 CHG=0
M V30 1164 C 9.7972 9.3339 -1.2814 0 CHG=0	M V30 1164 H 9.6861 19.6859 6.9326 0 CHG=0	547 7 1 0 0 0	309320 1 0 0 0	M V30 132 1 128 99 CFG=0	M V30 1164 O 2.4837 17.2018 5.9226 0 CHG=0
M V30 1165 C 6.1416 9.4868 4.7673 0 CHG=0	M V30 1165 H 9.9841 19.5124 4.6061 0 CHG=0	548 7 1 0 0 0	309321 1 0 0 0	M V30 133 1 129 99 CFG=0	M V30 1165 C 1.6612 20.0680 0.7495 0 CHG=0
M V30 1166 C -0.0788 7.9963 0.2196 0 CHG=0	M V30 1166 H 6.8622 18.8438 3.3584 0 CHG=0	549147 1 0 0 0	310311 1 0 0 0	M V30 134 1 130 965 CFG=0	M V30 1166 C 2.0232 15.9986 6.5720 0 CHG=0
M V30 1167 O 8.7384 8.4562 -1.6522 0 CHG=0	M V30 1167 H 9.2455 17.4366 4.8492 0 CHG=0	550148 1 0 0 0	310322 1 0 0 0	M V30 135 1 131 100 CFG=0	M V30 1167 C 2.7601 14.8577 1.7260 0 CHG=0
M V30 1168 O 5.0056 10.2139 5.1165 0 CHG=0	M V30 1168 H 10.5852 21.7666 4.7817 0 CHG=0	551149 1 0 0 0	310323 1 0 0 0	M V30 136 1 132 101 CFG=0	M V30 1168 C 2.2079 13.5901 2.4567 0 CHG=0
M V30 1169 C 10.2197 13.3504 0.1661 0 CHG=0	M V30 1169 H 9.1130 22.9944 5.6646 0 CHG=0	552372 1 0 0 0	311312 1 0 0 0	M V30 137 1 133 102 CFG=0	M V30 1169 C 1.9297 12.3885 1.5660 0 CHG=0
M V30 1170 C 0.2280 7.3951 5.7873 0 CHG=0	M V30 1170 H 8.3891 24.1346 2.9269 0 CHG=0	553373 1 0 0 0	311324 1 0 0 0	M V30 138 1 134 102 CFG=0	M V30 1170 O 3.0033 11.5001 1.8367 0 CHG=0
M V30 1171 O 1.6602 10.3273 4.9896 0 CHG=0	M V30 1171 H 11.0329 25.3349 5.0742 0 CHG=0	554399 1 0 0 0	311325 1 0 0 0	M V30 139 1 135 102 CFG=0	M V30 1171 H 2.8289 17.4569 0.7375 0 CHG=0
M V30 1172 H 11.7042 9.2879 1.1619 0 CHG=0	M V30 1172 H 9.5285 22.8463 2.0218 0 CHG=0	555399 1 0 0 0	312313 1 0 0 0	M V30 140 1 136 103 CFG=0	M V30 1172 H 2.5651 15.0949 4.3876 0 CHG=0
M V30 1173 H 10.4735 10.6484 3.5290 0 CHG=0	M V30 1173 H 8.5885 13.4334 8.8358 0 CHG=0	556412 2 0 0 0	312326 1 0 0 0	M V30 141 1 137 103 CFG=0	M V30 1173 H 2.0277 21.0117 0.3105 0 CHG=0
M V30 1174 H 8.4853 10.5209 2.2429 0 CHG=0	M V30 1174 H 8.1941 16.2407 9.6218 0 CHG=0	557556 1 0 0 0	312327 1 0 0 0	M V30 142 1 138 103 CFG=0	M V30 1174 H 0.6560 20.1976 1.0648 0 CHG=0
M V30 1175 H 8.5396 10.7353 -0.2586 0 CHG=0	M V30 1175 H 6.4526 16.2966 3.9472 0 CHG=0	558557 1 0 0 0	313328 1 0 0 0	M V30 143 1 139 104 CFG=0	M V30 1175 H 1.6200 19.2984 0.0048 0 CHG=0
M V30 1176 H 11.2878 11.2336 -0.2746 0 CHG=0	M V30 1176 H 7.2637 17.7430 1.6114 0 CHG=0	559556 1 0 0 0	328329 1 0 0 0	M V30 144 1 141 140 CFG=0	M V30 1176 H 2.1669 16.1420 7.6459 0 CHG=0
M V30 1177 H 6.9957 7.2641 3.3895 0 CHG=0	M V30 1177 H 7.1836 21.5859 4.3523 0 CHG=0	560413 1 0 0 0	328337 1 0 0 0	M V30 145 1 142 141 CFG=0	M V30 1177 H 2.5817 15.1434 6.3367 0 CHG=0
M V30 1178 H 6.0824 10.1243 2.6824 0 CHG=0	M V30 1178 H 9.1125 14.8036 4.2093 0 CHG=0	561559 1 0 0 0	328338 1 0 0 0	M V30 146 1 143 142 CFG=0	M V30 1178 H 2.2395 14.9770 0.7216 0 CHG=0
M V30 1179 H 4.4191 9.3274 1.1314 0 CHG=0	M V30 1179 H 10.2920 13.5822 4.5799 0 CHG=0	562558 1 0 0 0	329330 1 0 0 0	M V30 147 1 144 143 CFG=0	M V30 1179 H 1.2738 13.8022 2.8785 0 CHG=0
M V30 1180 H 5.1591 6.3608 1.6316 0 CHG=0	M V30 1180 H 7.7053 19.7774 8.2463 0 CHG=0	563561 1 0 0 0	329331 2 0 0 0	M V30 148 1 145 140 CFG=0	M V30 1180 H 2.9156 13.2921 3.2941 0 CHG=0
M V30 1181 H 6.8144 8.7276 0.6747 0 CHG=0	M V30 1181 H 6.8909 20.6862 6.8834 0 CHG=0	564561 1 0 0 0	332333 1 0 0 0	M V30 149 1 145 144 CFG=0	M V30 1181 H 0.9813 11.8573 1.7948 0 CHG=0
M V30 1182 H 2.0362 9.3644 0.5386 0 CHG=0	M V30 1182 H 10.7651 20.6801 1.9966 0 CHG=0	565416 1 0 0 0	332339 1 0 0 0	M V30 150 1 146 142 CFG=0	M V30 1182 C 2.8385 10.3068 1.1067 0 CHG=0
M V30 1183 H 1.1776 10.6818 2.2773 0 CHG=0	M V30 1183 H 12.2631 21.7764 2.9465 0 CHG=0	566417 1 0 0 0	332340 1 0 0 0	M V30 151 1 147 146 CFG=0	M V30 1183 C 3.8597 9.2868 1.7265 0 CHG=0
M V30 1184 H 2.4080 8.5952 4.2136 0 CHG=0	M V30 1184 H 12.0417 13.0671 7.2355 0 CHG=0	567418 1 0 0 0	333334 1 0 0 0	M V30 152 1 148 147 CFG=0	M V30 1184 O 4.4509 8.6782 0.9098 0 CHG=5
M V30 1185 H -0.4721 9.3554 4.3495 0 CHG=0	M V30 1185 H 10.7120 11.7003 7.1447 0 CHG=0	568419 1 0 0 0	333335 2 0 0 0	M V30 153 1 149 148 CFG=0	M V30 1185 O 3.9836 9.1255 2.9763 0 CHG=0
M V30 1186 H 0.8902 7.0463 1.9525 0 CHG=0	M V30 1186 H 11.8291 12.4054 8.7741 0 CHG=0	569600 1 0 0 0	342343 2 0 0 0	M V30 154 1 150 149 CFG=0	M V30 1186 C 0.9549 20.2306 4.2804 0 CHG=0
M V30 1187 H 13.0935 10.4590 2.6359 0 CHG=0	M V30 1187 H 8.4768 25.0738 5.7035 0 CHG=0	570569 1 0 0 0	342347 1 0 0 0	M V30 155 1 151 150 CFG=0	M V30 1187 C -0.1394 19.6427 5.1899 0 CHG=0
M V30 1188 H 11.6608 8.9160 4.1520 0 CHG=0	M V30 1188 C 8.1220 22.7122 8.6193 0 CHG=0	571569 1 0 0 0	342357 1 0 0 0	M V30 156 1 152 147 CFG=0	M V30 1188 O 0.2259 18.8893 6.1637 0 CHG=5
M V30 1189 H 8.4011 6.8674 1.4614 0 CHG=0	M V30 1189 C 7.5768 23.6242 7.4944 0 CHG=0	572 8 1 0 0 0	343344 1 0 0 0	M V30 157 1 152 151 CFG=0	M V30 1189 O -1.3107 19.9863 4.8849 0 CHG=0
M V30 1190 H 3.9703 7.2230 -0.4090 0 CHG=0	M V30 1190 O 6.3009 23.4800 7.0049 0 CHG=5	573 10 1 0 0 0	343349 1 0 0 0	M V30 158 1 153 150 CFG=0	M V30 1190 H 2.9985 10.4947 0.0382 0 CHG=0
M V30 1191 H 3.7703 10.3312 3.3841 0 CHG=0	M V30 1191 O 8.4666 24.4462 7.2130 0 CHG=0	574 10 1 0 0 0	344345 2 0 0 0	M V30 159 1 154 153 CFG=0	M V30 1191 H 1.8159 9.8659 1.1736 0 CHG=0
M V30 1192 H 10.7312 8.7797 -1.0662 0 CHG=0	M V30 1192 Na 6.3490 24.2967 5.1385 0 CHG=3	575 11 1 0 0 0	344348 1 0 0 0	M V30 160 1 155 154 CFG=0	M V30 1192 H 0.6062 20.1554 3.2247 0 CHG=0
M V30 1193 H 7.0714 10.0343 5.0186 0 CHG=0	M V30 1193 C 12.6876 22.7576 0.8784 0 CHG=0	576 84 1 0 0 0	345346 1 0 0 0	M V30 161 1 156 155 CFG=0	M V30 1193 H 1.1547 21.2878 4.4830 0 CHG=0
M V30 1194 H 6.1328 8.5494 5.3290 0 CHG=0	M V30 1194 C 13.6675 21.6651 1.1008 0 CHG=0	577576 1 0 0 0	345350 1 0 0 0	M V30 162 1 157 156 CFG=0	M V30 1194 Na 23.9064 1.3189 0.5420 0 CHG=3
M V30 1195 H -0.4714 8.9932 -0.0358 0 CHG=0	M V30 1195 O 13.1401 20.5156 1.2210 0 CHG=5	578 87 1 0 0 0	346347 2 0 0 0	M V30 163 1 158 157 CFG=0	M V30 1195 Na 7.7170 6.6103 0.1466 0 CHG=3
M V30 1196 H 8.4680 7.9681 -0.8622 0 CHG=0	M V30 1196 O 14.9114 22.0054 1.1447 0 CHG=0	579 89 1 0 0 0	346358 1 0 0 0	M V30 164 1 159 158 CFG=0	M V30 1196 H 4.8664 4.0898 1.4556 0 CHG=0
M V30 1197 H 5.0920 11.1584 4.8891 0 CHG=0	M V30 1197 Na 15.7441 20.5567 0.1927 0 CHG=3	580577 1 0 0 0	347353 1 0 0 0	M V30 165 1 159 154 CFG=0	M V30 1197 O 8.8405 7.9295 1.5419 0 CHG=0
M V30 1198 H -1.7906 7.2936 0.7867 0 CHG=0	M V30 1198 H 8.9089 23.3337 9.4408 0 CHG=0	581577 1 0 0 0	348375 1 0 0 0	M V30 166 1 160 140 CFG=0	M V30 1198 Na 10.7743 7.3985 1.1923 0 CHG=3
M V30 1199 H 11.2683 13.5195 -0.0611 0 CHG=0	M V30 1199 H 7.2668 22.3374 9.0500 0 CHG=0	582 91 1 0 0 0	349351 1 0 0 0	M V30 167 1 161 141 CFG=0	M V30 1199 H 19.9785 8.5969 -1.8011 0 CHG=0
M V30 1200 H 9.8590 14.2155 0.7037 0 CHG=0	M V30 1200 H 13.0944 23.6605 1.6231 0 CHG=0	583144 1 0 0 0	350352 1 0 0 0	M V30 168 1 162 145 CFG=0	M V30 1200 H 24.2330 18.2787 0.1172 0 CHG=0
M V30 1201 H 1.0861 7.9396 6.2450 0 CHG=0	M V30 1201 C 10.7521 16.5170 3.4884 0 CHG=0	584207 1 0 0 0	351359 1 0 0 0	M V30 169 1 163 152 CFG=0	M V30 1201 H 23.0014 5.9910 -3.4170 0 CHG=0
M V30 1202 H 0.2728 6.3482 6.0916 0 CHG=0	M V30 1202 C 11.3252 16.7852 2.2174 0 CHG=0	585266 1 0 0 0	351360 1 0 0 0	M V30 170 1 164 151 CFG=0	M V30 1202 Na 12.3759 11.0929 1.5542 0 CHG=3
M V30 1203 H 1.9690 11.2041 4.6931 0 CHG=0	M V30 1203 O 11.2565 17.9512 1.9008 0 CHG=5	586585 1 0 0 0	351361 1 0 0 0	M V30 171 1 165 155 CFG=0	M V30 1203 H 7.8026 12.6062 0.6453 0 CHG=0
M V30 1204 C 0.9642 0.8471 18.6746 0 CHG=0	M V30 1204 O 11.7665 15.8465 1.5858 0 CHG=0	587585 1 0 0 0	352362 1 0 0 0	M V30 172 1 166 157 CFG=0	M V30 1204 O 11.7199 19.7849 -1.2512 0 CHG=0
M V30 1205 C 2.0211 0.3561 19.7152 0 CHG=0	M V30 1205 H 11.0884 17.4214 4.2530 0 CHG=0	588586 1 0 0 0	352363 1 0 0 0	M V30 173 1 167 144 CFG=0	M V30 1205 H 3.8251 14.7541 1.5865 0 CHG=0
M V30 1206 C 3.4084 1.0009 19.4411 0 CHG=0	M V30 1206 H 9.6262 16.4228 3.1009 0 CHG=0	589321 1 0 0 0	352364 1 0 0 0	M V30 174 1 168 148 CFG=0	M V30 1206 H 1.8471 12.7038 0.4923 0 CHG=0
M V30 1207 O 3.2868 1.8867 18.3337 0 CHG=0	M V30 1207 Na 12.9512 14.2995 0.6134 0 CHG=3	590321 1 0 0 0	353354 1 0 0 0	M V30 175 1 169 159 CFG=0	M V30 1207 H 5.5928 -0.6036 17.4188 0 CHG=0
M V30 1208 C 2.6762 1.5070 17.0815 0 CHG=0	M V30 1208 C 16.4023 13.3093 0.4519 0 CHG=0	591349 1 0 0 0	353365 1 0 0 0	M V30 176 1 170 167 CFG=0	M V30 1208 O 3.4728 -0.6435 14.5927 0 CHG=0
M V30 1209 C 1.4453 0.6076 17.2551 0 CHG=0	M V30 1209 C 16.3874 12.9950 1.9170 0 CHG=0	592569 1 0 0 0	353366 1 0 0 0	M V30 177 1 171 168 CFG=0	M V30 1209 H 10.6617 -0.4394 6.0890 0 CHG=0
M V30 1210 O 3.8263 1.7736 20.5586 0 CHG=0	M V30 1210 C 16.4137 14.3699 2.8004 0 CHG=0	593591 1 0 0 0	354355 1 0 0 0	M V30 178 1 172 169 CFG=0	M V30 1210 H 17.2501 0.5740 6.7778 0 CHG=0
M V30 1211 C 5.0693 2.4914 20.6716 0 CHG=0	M V30 1211 O 17.2658 15.4554 2.4954 0 CHG=0	594399 1 0 0 0	354367 1 0 0 0	M V30 179 1 173 162 CFG=0	M V30 1211 H -1.2331 4.3630 19.4025 0 CHG=0
M V30 1212 C 6.0420 1.6621 21.5742 0 CHG=0	M V30 1212 C 17.9392 15.4932 1.3859 0 CHG=0	595396 1 0 0 0	354368 1 0 0 0	M V30 180 1 174 166 CFG=0	M V30 1212 H -2.0446 7.3409 4.3295 0 CHG=0
M V30 1213 O 7.3537 2.2117 21.5881 0 CHG=0	M V30 1213 C 17.7913 14.1313 0.4927 0 CHG=0	596119 1 0 0 0	355356 1 0 0 0	M V30 181 1 175 156 CFG=0	M V30 1213 O -1.4205 0.9680 12.0083 0 CHG=0
M V30 1214 C 7.8504 2.2373 20.2893 0 CHG=0	M V30 1214 O 15.0235 14.6403 2.5756 0 CHG=0	597314 1 0 0 0	355369 1 0 0 0	M V30 182 1 176 140 CFG=0	M V30 1214 H -2.1677 3.1904 12.2245 0 CHG=0
M V30 1215 C 7.0970 3.3013 19.4493 0 CHG=0	M V30 1215 C 14.7083 15.9087 3.1183 0 CHG=0	598597 1 0 0 0	355370 1 0 0 0	M V30 183 1 177 141 CFG=0	M V30 1215 H -1.2009 13.6271 7.9842 0 CHG=0
M V30 1216 C 5.6127 2.9150 19.3149 0 CHG=0	M V30 1216 C 15.4796 16.4785 4.6067 0 CHG=0	599341 1 0 0 0	356371 1 0 0 0	M V30 184 1 178 142 CFG=0	M V30 1216 H 0.1118 14.7784 14.9823 0 CHG=0
M V30 1217 O 9.2268 2.5452 20.3363 0 CHG=0	M V30 1217 O 14.8801 17.6688 4.9116 0 CHG=0	600342 1 0 0 0	371372 1 0 0 0	M V30 185 1 179 144 CFG=0	M V30 1217 O 2.0049 18.1348 17.5879 0 CHG=0
M V30 1218 C 10.0841 1.5080 19.9283 0 CHG=0	M V30 1218 C 15.0975 18.7629 4.1577 0 CHG=0	601599 1 0 0 0	371380 1 0 0 0	M V30 186 1 180 145 CFG=0	M V30 1218 H 0.5929 15.2022 17.6307 0 CHG=0
M V30 1219 C 10.3260 0.4425 21.0298 0 CHG=0	M V30 1219 C 14.6000 18.3697 2.5865 0 CHG=0	602370 1 0 0 0	371381 1 0 0 0	M V30 187 1 181 147 CFG=0	M V30 1219 H 0.9610 15.8064 6.2629 0 CHG=0
M V30 1220 C 11.6187 0.6937 21.8759 0 CHG=0	M V30 1220 C 14.8951 16.9517 2.1200 0 CHG=0	603374 1 0 0 0	372373 1 0 0 0	M V30 188 1 182 148 CFG=0	M V30 1220 Na 23.5157 1.0390 6.5912 0 CHG=3
M V30 1221 C 12.8659 0.8658 21.0422 0 CHG=0	M V30 1221 O 14.2890 19.7489 4.4957 0 CHG=0	604431 1 0 0 0	372374 2 0 0 0	M V30 189 1 183 150 CFG=0	M V30 1221 C 18.3377 21.4354 13.9326 0 CHG=0
M V30 1222 O 12.4999 1.2777 19.7286 0 CHG=0	M V30 1222 C 14.7192 20.3954 5.8763 0 CHG=0	605604 1 0 0 0	375376 1 0 0 0	M V30 190 1 184 151 CFG=0	M V30 1222 H 19.2522 21.9996 14.3138 0 CHG=0
M V30 1223 C 11.4109 2.1754 19.5428 0 CHG=0	M V30 1223 C 14.0164 19.6497 6.8487 0 CHG=0	606431 1 0 0 0	375382 1 0 0 0	M V30 191 1 185 152 CFG=0	M V30 1223 C 12.3985 18.6769 8.9757 0 CHG=0
M V30 1224 O -0.2368 0.1475 18.8971 0 CHG=0	M V30 1224 C 14.3416 20.4861 8.2783 0 CHG=0	607432 1 0 0 0	375383 1 0 0 0	M V30 192 1 186 154 CFG=0	M V30 1224 H 12.2729 19.4121 9.7180 0 CHG=0
M V30 1225 O 1.6108 0.7169 21.0001 0 CHG=0	M V30 1225 C 14.2831 22.0147 8.2394 0 CHG=0	608607 1 0 0 0	376377 1 0 0 0	M V30 193 1 187 155 CFG=0	M V30 1225 H 12.1118 17.6748 9.3649 0 CHG=0
M V30 1226 O 1.8188 -0.7471 17.0737 0 CHG=0	M V30 1226 O 14.9121 22.5016 7.2336 0 CHG=0	609605 1 0 0 0	376378 2 0 0 0	M V30 194 1 188 156 CFG=0	M V30 1226 C 19.0284 18.9229 8.8715 0 CHG=0
M V30 1227 O 4.8600 4.0262 18.8458 0 CHG=0	M V30 1227 C 14.3243 21.8309 5.8737 0 CHG=0	610435 1 0 0 0	385386 2 0 0 0	M V30 195 1 189 157 CFG=0	M V30 1227 C 20.3403 18.3427 9.5190 0 CHG=0
M V30 1228 O 7.6421 3.2694 18.1686 0 CHG=0	M V30 1228 O 16.1916 12.1293 -0.4993 0 CHG=0	611435 1 0 0 0	385390 1 0 0 0	M V30 196 1 190 159 CFG=0	M V30 1228 O 21.0865 19.0986 10.2381 0 CHG=0
M V30 1229 O 9.2645 0.3079 21.8939 0 CHG=0	M V30 1229 O 15.1956 12.1090 1.8902 0 CHG=0	612608 1 0 0 0	385400 1 0 0 0	M V30 197 1 191 160 CFG=0	M V30 1229 H 18.2083 18.6765 9.5097 0 CHG=0
M V30 1230 O 13.7479 1.7989 21.6596 0 CHG=0	M V30 1230 O 18.9281 13.4772 1.1106 0 CHG=0	613608 1 0 0 0	386387 1 0 0 0	M V30 198 1 192 161 CFG=0	M V30 1230 H 19.1919 20.0042 8.8152 0 CHG=0
M V30 1231 C 2.2931 2.8434 16.4134 0 CHG=0	M V30 1231 O 14.0335 16.4741 0.7916 0 CHG=0	614436 1 0 0 0	386392 1 0 0 0	M V30 199 1 193 163 CFG=0	M V30 1231 C 7.4662 22.5733 15.1979 0 CHG=0
M V30 1232 C 5.5653 1.6794 23.0190 0 CHG=0	M V30 1232 O 15.3006 19.3072 1.9365 0 CHG=0	615437 1 0 0 0	387388 2 0 0 0	M V30 200 1 194 164 CFG=0	M V30 1232 C 8.7538 23.2632 14.7021 0 CHG=0
M V30 1233 C 11.3666 2.4953 18.0379 0 CHG=0	M V30 1233 O 12.5570 19.4062 6.3105 0 CHG=0	616438 1 0 0 0	387391 1 0 0 0	M V30 201 1 195 165 CFG=0	M V30 1233 C 9.7557 23.4164 15.9415 0 CHG=0
M V30 1234 O 3.4462 3.5858 16.1383 0 CHG=0	M V30 1234 O 12.9048 22.3023 7.9985 0 CHG=0	617457 1 0 0 0	388389 1 0 0 0	M V30 202 1 196 167 CFG=0	M V30 1234 O 9.2091 24.0266 16.9813 0 CHG=0
M V30 1235 O 5.7953 0.4579 23.6749 0 CHG=0	M V30 1235 C 17.4981 16.5927 0.4673 0 CHG=0	618457 1 0 0 0	388393 1 0 0 0	M V30 203 1 197 167 CFG=0	M V30 1235 C 7.8413 24.3896 16.9567 0 CHG=0
M V30 1236 O 12.5822 3.0905 17.6797 0 CHG=0	M V30 1236 C 15.2295 15.5775 5.7048 0 CHG=0	619461 1 0 0 0	389390 2 0 0 0	M V30 204 1 198 168 CFG=0	M V30 1236 C 6.8027 23.5107 16.1011 0 CHG=0
M V30 1237 C 0.9462 -1.5155 16.2220 0 CHG=0	M V30 1237 C 14.8785 22.6239 4.8187 0 CHG=0	620461 1 0 0 0	389401 1 0 0 0	M V30 205 1 199 168 CFG=0	M V30 1237 O 10.0859 22.0731 16.3191 0 CHG=0
M V30 1238 C 14.9972 1.2867 22.1481 0 CHG=0	M V30 1238 O 17.9390 17.8740 1.2768 0 CHG=0	M END	390396 1 0 0 0	M V30 206 1 200 169 CFG=0	M V30 1238 C 11.2828 21.8328 17.1379 0 CHG=0
M V30 1239 O 11.8154 -0.4350 22.7266 0 CHG=0	M V30 1239 O 16.1511 16.1662 6.9795 0 CHG=0		391418 1 0 0 0	M V30 207 1 201 169 CFG=0	M V30 1239 C 12.5568 22.1658 16.4086 0 CHG=0
M V30 1240 H 0.8087 1.9291 18.8131 0 CHG=0	M V30 1240 O 15.6024 23.8998 5.4160 0 CHG=0		392394 1 0 0 0	M V30 208 1 202 170 CFG=0	M V30 1240 O 13.6466 21.7181 17.2756 0 CHG=0
M V30 1241 H 2.0921 -0.7385 19.6320 0 CHG=0	M V30 1241 C 19.3564 12.4378 0.2917 0 CHG=0		393395 1 0 0 0	M V30 209 1 203 171 CFG=0	M V30 1241 C 13.8318 22.2214 18.6044 0 CHG=0
M V30 1242 H 4.1477 0.2120 19.2319 0 CHG=0	M V30 1242 C 12.7376 23.6745 7.8121 0 CHG=0		394402 1 0 0 0	M V30 210 1 204 172 CFG=0	M V30 1242 C 12.5590 21.9369 19.3549 0 CHG=0
M V30 1243 H 3.4072 0.9754 16.4860 0 CHG=0	M V30 1243 O 15.7223 20.3763 8.9759 0 CHG=0		394403 1 0 0 0	M V30 211 1 205 173 CFG=0	M V30 1243 C 11.3310 22.4672 18.5025 0 CHG=0
M V30 1244 H 0.6398 0.8731 16.5198 0 CHG=0	M V30 1244 H 15.5588 13.9009 0.0813 0 CHG=0		394404 1 0 0 0	M V30 212 1 206 173 CFG=0	M V30 1244 O 14.8538 21.5266 19.2982 0 CHG=0
M V30 1245 H 4.8389 3.4145 21.2158 0 CHG=0	M V30 1245 H 17.3132 12.5243 2.3413 0 CHG=0		395405 1 0 0 0	M V30 213 1 207 173 CFG=0	M V30 1245 C 16.1404 21.7258 18.7722 0 CHG=0
M V30 1246 H 6.0727 0.6278 21.1939 0 CHG=0	M V30 1246 H 16.8164 14.2860 3.9099 0 CHG=0		395406 1 0 0 0	M V30 214 1 208 174 CFG=0	M V30 1246 C 16.6765 20.3081 18.4312 0 CHG=0
M V30 1247 H 7.6866 1.2453 19.8090 0 CHG=0	M V30 1247 H 19.0426 15.7717 1.8876 0 CHG=0		395407 1 0 0 0	M V30 215 1 209 174 CFG=0	M V30 1247 C 18.1624 20.2274 19.0615 0 CHG=0
M V30 1248 H 7.2177 4.2910 19.9134 0 CHG=0	M V30 1248 H 17.8444 14.2860 -0.5716 0 CHG=0		396397 1 0 0 0	M V30 216 1 210 174 CFG=0	M V30 1248 C 18.9779 21.5425 18.8125 0 CHG=0
M V30 1249 H 5.5310 2.0859 18.5930 0 CHG=0	M V30 1249 H 13.6111 15.7202 3.1112 0 CHG=0		396408 1 0 0 0	M V30 217 1 211 175 CFG=0	M V30 1249 O 18.3503 22.6489 19.2825 0 CHG=0
M V30 1250 H 9.6174 1.0080 19.0415 0 CHG=0	M V30 1250 H 16.5965 16.7344 4.7036 0 CHG=0		396409 1 0 0 0	M V30 218 1 213 212 CFG=0	M V30 1250 C 17.0979 22.3950 19.8434 0 CHG=0
M V30 1251 H 10.3930 -0.5265 20.5287 0 CHG=0	M V30 1251 H 16.2103 19.1826 4.4420 0 CHG=0		397398 1 0 0 0	M V30 219 1 214 213 CFG=0	M V30 1251 O 6.5613 22.1656 14.1206 0 CHG=0
M V30 1252 H 11.5041 1.6007 22.4714 0 CHG=0	M V30 1252 H 13.4857 18.4332 2.2847 0 CHG=0		397410 1 0 0 0	M V30 220 1 215 214 CFG=0	M V30 1252 O 9.3163 22.4783 13.7807 0 CHG=0
M V30 1253 H 13.3670 -0.1037 20.9348 0 CHG=0	M V30 1253 H 15.9586 17.0559 2.0131 0 CHG=0		397411 1 0 0 0	M V30 221 1 216 215 CFG=0	M V30 1253 O 5.9754 24.3512 15.2327 0 CHG=0
M V30 1254 H 11.5920 3.0853 20.1472 0 CHG=0	M V30 1254 H 15.8430 20.4293 6.2539 0 CHG=0		398399 1 0 0 0	M V30 222 1 217 216 CFG=0	M V30 1254 O 10.1220 22.0385 19.0599 0 CHG=0
M V30 1255 H -0.9571 0.6843 18.5020 0 CHG=0	M V30 1255 H 14.4160 18.6744 6.9763 0 CHG=0		398412 1 0 0 0	M V30 223 1 217 212 CFG=0	M V30 1255 O 12.7319 22.5683 20.5890 0 CHG=0
M V30 1256 H 0.6607 0.5209 21.0076 0 CHG=0	M V30 1256 H 13.6101 20.0772 8.8552 0 CHG=0		398413 1 0 0 0	M V30 224 1 218 214 CFG=0	M V30 1256 O 15.8904 19.2565 18.8252 0 CHG=5
M V30 1257 H 3.9112 3.8144 18.9378 0 CHG=0	M V30 1257 H 14.9147 22.5526 9.2298 0 CHG=0		399414 1 0 0 0	M V30 225 1 219 218 CFG=0	M V30 1257 O 20.2750 21.4791 19.4835 0 CHG=0
M V30 1258 H 8.6028 3.3789 18.2775 0 CHG=0	M V30 1258 H 13.1859 21.7801 5.6463 0 CHG=0		414415 1 0 0 0	M V30 226 1 220 219 CFG=0	M V30 1258 C 7.5223 24.3417 18.4410 0 CHG=0
M V30 1259 H 9.0071 1.1816 22.2262 0 CHG=0	M V30 1259 H 16.8859 11.5461 -0.1941 0 CHG=0		414423 1 0 0 0	M V30 227 1 221 220 CFG=0	M V30 1259 C 12.4583 21.3073 15.1644 0 CHG=0
M V30 1260 H 1.6529 3.4023 17.0844 0 CHG=0	M V30 1260 H 15.4286 11.3671 2.4401 0 CHG=0		414424 1 0 0 0	M V30 228 1 222 221 CFG=0	M V30 1260 C 16.7843 23.7767 20.3257 0 CHG=0
M V30 1261 H 1.7412 2.6603 15.4582 0 CHG=0	M V30 1261 H 13.0709 16.3471 0.9202 0 CHG=0		415416 1 0 0 0	M V30 229 1 223 222 CFG=0	M V30 1261 O 8.2400 25.3759 19.1352 0 CHG=0
M V30 1262 H 4.4828 1.8471 22.9949 0 CHG=0	M V30 1262 H 14.5632 19.8583 1.5222 0 CHG=0		415417 2 0 0 0	M V30 230 1 224 223 CFG=0	M V30 1262 O 13.3060 21.7483 14.1508 0 CHG=0
M V30 1263 H 6.0654 2.5189 23.5554 0 CHG=0	M V30 1263 H 12.4233 19.0336 5.3503 0 CHG=0		418419 1 0 0 0	M V30 231 1 224 219 CFG=0	M V30 1263 O 15.4005 23.8820 20.4516 0 CHG=0
M V30 1264 H 10.5594 3.1998 17.7922 0 CHG=0	M V30 1264 H 16.3756 16.4496 0.0569 0 CHG=0		418425 1 0 0 0	M V30 232 1 225 222 CFG=0	M V30 1264 C 4.8365 24.8234 15.8011 0 CHG=0
M V30 1265 H 11.1771 1.5649 17.4701 0 CHG=0	M V30 1265 H 17.9954 16.5148 -0.4064 0 CHG=0		418426 1 0 0 0	M V30 233 1 226 225 CFG=0	M V30 1265 C 21.1068 22.6377 19.1942 0 CHG=0
M V30 1266 H 4.0533 3.6282 16.9289 0 CHG=0	M V30 1266 H 15.4348 14.5376 5.4371 0 CHG=0		419420 1 0 0 0	M V30 234 1 227 226 CFG=0	M V30 1266 O 18.8128 19.1823 18.4968 0 CHG=0
M V30 1267 H 13.2981 2.4999 17.9819 0 CHG=0	M V30 1267 H 14.1458 15.5547 5.7710 0 CHG=0		419421 2 0 0 0	M V30 235 1 228 227 CFG=0	M V30 1267 H 7.7438 21.6678 15.7918 0 CHG=0
M V30 1268 H 1.1275 -1.3108 15.1631 0 CHG=0	M V30 1268 H 14.0076 22.8397 4.0198 0 CHG=0		428429 2 0 0 0	M V30 236 1 229 228 CFG=0	M V30 1268 H 8.5543 24.2371 14.2066 0 CHG=0
M V30 1269 H -0.1073 -1.3142 16.4059 0 CHG=0	M V30 1269 H 15.5185 22.0147 4.3102 0 CHG=0		428433 1 0 0 0	M V30 237 1 230 229 CFG=0	M V30 1269 H 10.6738 24.0029 15.6927 0 CHG=0
M V30 1270 H 14.8534 0.4462 22.8318 0 CHG=0	M V30 1270 H 20.4861 12.5758 0.5483 0 CHG=0		428443 1 0 0 0	M V30 238 1 231 230 CFG=0	M V30 1270 H 7.7898 25.4287 16.5488 0 CHG=0
M V30 1271 H 15.5144 2.0961 22.6937 0 CHG=0	M V30 1271 H 18.9547 12.5076 -0.8048 0 CHG=0		429430 1 0 0 0	M V30 239 1 231 226 CFG=0	M V30 1271 H 6.1575 22.8924 16.7550 0 CHG=0
M V30 1272 H 15.6085 0.9649 21.3244 0 CHG=0	M V30 1272 H 18.9897 11.4399 0.5289 0 CHG=0		429435 1 0 0 0	M V30 240 1 232 212 CFG=0	M V30 1272 H 12.6952 23.2443 16.1446 0 CHG=0
M V30 1273 H 10.9405 -0.7142 23.0129 0 CHG=0	M V30 1273 H 12.8808 23.8961 6.8008 0 CHG=0		430431 2 0 0 0	M V30 241 1 233 213 CFG=0	M V30 1273 H 14.0845 23.3111 18.5204 0 CHG=0
M V30 1274 C 2.4898 20.5619 19.2000 0 CHG=0	M V30 1274 H 13.4729 24.3685 8.6246 0 CHG=0		430434 1 0 0 0	M V30 242 1 234 217 CFG=0	M V30 1274 H 11.4260 23.5711 18.4014 0 CHG=0
M V30 1275 C 3.4547 20.7795 18.0635 0 CHG=0	M V30 1275 H 11.6810 23.8118 7.8605 0 CHG=0		431432 1 0 0 0	M V30 243 1 235 224 CFG=0	M V30 1275 H 16.0595 22.3835 17.8647 0 CHG=0
M V30 1276 C 4.8880 20.4022 18.5882 0 CHG=0	M V30 1276 H 15.8000 19.4077 8.9952 0 CHG=0		431436 1 0 0 0	M V30 244 1 236 223 CFG=0	M V30 1276 H 16.7788 20.3242 17.3450 0 CHG=0
M V30 1277 O 4.8060 19.4765 19.6792 0 CHG=0	M V30 1277 C 15.8055 15.7729 8.2028 0 CHG=0		432433 2 0 0 0	M V30 245 1 237 227 CFG=0	M V30 1277 H 18.1576 19.9712 20.1356 0 CHG=0
M V30 1278 C 4.3592 20.0734 20.8827 0 CHG=0	M V30 1278 C 14.5760 16.4608 8.5597 0 CHG=0		432444 1 0 0 0	M V30 246 1 238 229 CFG=0	M V30 1278 H 19.0713 21.7188 17.7213 0 CHG=0
M V30 1279 C 3.1921 21.0329 20.5187 0 CHG=0	M V30 1279 O 13.4985 15.7018 8.5253 0 CHG=5		433439 1 0 0 0	M V30 247 1 239 216 CFG=0	M V30 1279 H 17.1790 21.6930 20.7272 0 CHG=0
M V30 1280 O 5.5933 19.8266 17.5675 0 CHG=0	M V30 1280 O 14.7649 17.7136 8.8965 0 CHG=0		434461 1 0 0 0	M V30 248 1 240 220 CFG=0	M V30 1280 H 6.1287 22.9592 13.7409 0 CHG=0
M V30 1281 C 7.0208 19.7913 17.6700 0 CHG=0	M V30 1281 Na 12.6343 18.0421 8.2118 0 CHG=3		435437 1 0 0 0	M V30 249 1 241 231 CFG=0	M V30 1281 H 9.3884 21.5709 14.1636 0 CHG=0
M V30 1282 C 7.6221 21.1352 17.2347 0 CHG=0	M V30 1282 C 16.9390 23.9417 6.3200 0 CHG=0		436438 1 0 0 0	M V30 250 1 242 239 CFG=0	M V30 1282 H 10.2419 21.9946 20.0505 0 CHG=0
M V30 1283 O 9.0380 21.0325 17.2948 0 CHG=0	M V30 1283 C 17.6102 22.6622 6.0042 0 CHG=0		437445 1 0 0 0	M V30 251 1 243 240 CFG=0	M V30 1283 H 11.9533 22.2685 21.1103 0 CHG=0
M V30 1284 C 9.5901 20.7886 18.6108 0 CHG=0	M V30 1284 O 18.0577 22.5943 4.9315 0 CHG=5		437446 1 0 0 0	M V30 252 1 244 241 CFG=0	M V30 1284 H 15.0028 20.3650 15.9729 0 CHG=0
M V30 1285 C 9.1175 19.4271 19.1275 0 CHG=0	M V30 1285 O 17.6645 21.8012 6.8323 0 CHG=0		437447 1 0 0 0	M V30 253 1 245 234 CFG=0	M V30 1285 H 7.7667 23.3542 18.9001 0 CHG=0
M V30 1286 C 7.5849 19.3675 19.0666 0 CHG=0	M V30 1286 Na 19.4628 21.4357 6.1159 0 CHG=3		438448 1 0 0 0	M V30 254 1 246 238 CFG=0	M V30 1286 H 6.4500 24.4928 18.4986 0 CHG=0
M V30 1287 O 10.9790 20.7499 18.5916 0 CHG=0	M V30 1287 H 16.7287 16.0958 9.0468 0 CHG=0		438449 1 0 0 0	M V30 255 1 247 228 CFG=0	M V30 1287 H 11.4385 21.3230 14.6778 0 CHG=0
M V30 1288 C 11.7046 21.9321 18.9449 0 CHG=0	M V30 1288 H 15.5571 14.6729 8.0964 0 CHG=0		438450 1 0 0 0	M V30 256 1 248 212 CFG=0	M V30 1288 H 12.6507 20.2755 15.5204 0 CHG=0
M V30 1289 C 11.6774 22.9774 17.8166 0 CHG=0	M V30 1289 H 16.8826 24.0576 7.4041 0 CHG=0		439440 1 0 0 0	M V30 257 1 249 213 CFG=0	M V30 1289 H 17.1205 24.5550 19.6032 0 CHG=0
M V30 1290 C 12.4642 22.4124 16.6639 0 CHG=0	M V30 1290 H 17.5669 24.8174 6.1098 0 CHG=0		439451 1 0 0 0	M V30 258 1 250 214 CFG=0	M V30 1290 H 17.3755 23.9105 21.2899 0 CHG=0
M V30 1291 C 13.9518 22.4119 17.1743 0 CHG=0	M V30 1291 C 17.5801 19.0044 0.5803 0 CHG=0		439452 1 0 0 0	M V30 259 1 251 216 CFG=0	M V30 1291 H 5.1265 25.3886 16.6981 0 CHG=0
M V30 1292 O 14.0635 22.3554 18.5767 0 CHG=0	M V30 1292 C 18.6178 19.5121 -0.2409 0 CHG=0		440441 1 0 0 0	M V30 260 1 252 217 CFG=0	M V30 1292 H 4.1381 23.9900 16.0560 0 CHG=0
M V30 1293 C 13.1609 21.4748 19.2141 0 CHG=0	M V30 1293 O 18.6885 20.7490 -0.3672 0 CHG=0		440453 1 0 0 0	M V30 261 1 253 219 CFG=0	M V30 1293 H 4.3356 25.4727 15.0315 0 CHG=0
M V30 1294 O 1.3071 21.2715 18.8652 0 CHG=0	M V30 1294 H 17.5149 19.8264 1.3554 0 CHG=0		440454 1 0 0 0	M V30 262 1 254 220 CFG=0	M V30 1294 H 21.3674 22.6606 18.1465 0 CHG=0
M V30 1295 O 3.0324 19.9767 16.9561 0 CHG=0	M V30 1295 H 16.5574 18.7678 -0.1461 0 CHG=0		441442 1 0 0 0	M V30 263 1 255 222 CFG=0	M V30 1295 H 22.0158 22.5962 19.8705 0 CHG=0
M V30 1296 O 3.7163 22.3372 20.3256 0 CHG=0	M V30 1296 C 11.2508 12.7820 24.5577 0 CHG=0		441455 1 0 0 0	M V30 264 1 256 223 CFG=0	M V30 1296 H 20.6041 23.5564 19.3604 0 CHG=0
M V30 1297 O 7.1960 18.0452 19.3006 0 CHG=0	M V30 1297 C 12.3729 11.8788 25.0612 0 CHG=0		441456 1 0 0 0	M V30 265 1 257 224 CFG=0	M V30 1297 H 18.7879 19.4272 17.5212 0 CHG=0
M V30 1298 O 9.5614 19.3380 20.4875 0 CHG=0	M V30 1298 C 11.7246 10.3683 24.8497 0 CHG=0		442457 1 0 0 0	M V30 266 1 258 226 CFG=0	M V30 1298 C 14.6604 22.0938 14.5558 0 CHG=0
M V30 1299 O 10.3898 23.4068 17.3961 0 CHG=0	M V30 1299 O 10.2654 10.2715 24.4817 0 CHG=0		457458 1 0 0 0	M V30 267 1 259 227 CFG=0	M V30 1299 C 15.4786 20.9274 15.1483 0 CHG=0
M V30 1300 O 14.6473 21.3139 16.6527 0 CHG=0	M V30 1300 C 9.5740 11.0921 25.2653 0 CHG=0		457466 1 0 0 0	M V30 268 1 260 228 CFG=0	M V30 1300 O 16.7547 21.4306 15.5814 0 CHG=0
M V30 1301 C 3.9453 18.9907 21.8790 0 CHG=0	M V30 1301 C 10.1000 12.6072 25.3318 0 CHG=0		457467 1 0 0 0	M V30 269 1 261 229 CFG=0	M V30 1301 C 14.9915 24.4582 21.5981 0 CHG=0
M V30 1302 C 7.2033 21.4660 15.7755 0 CHG=0	M V30 1302 O 12.1697 9.7246 23.7466 0 CHG=0		458459 1 0 0 0	M V30 270 1 262 231 CFG=0	M V30 1302 C 15.6565 25.8441 21.9313 0 CHG=0
M V30 1303 C 13.6026 21.4197 20.7132 0 CHG=0	M V30 1303 C 11.4416 8.5164 22.9338 0 CHG=0		458460 2 0 0 0	M V30 271 1 263 232 CFG=0	M V30 1303 O 14.9913 26.5204 22.6349 0 CHG=5
M V30 1304 O 5.0477 18.4556 22.6126 0 CHG=0	M V30 1304 C 11.0979 7.4004 23.7886 0 CHG=0		461462 1 0 0 0	M V30 272 1 264 233 CFG=0	M V30 1304 O 16.7861 26.1832 21.5394 0 CHG=0
M V30 1305 O 8.0195 22.4830 15.2627 0 CHG=0	M V30 1305 O 10.2650 6.3286 22.8467 0 CHG=0		461468 1 0 0 0	M V30 273 1 265 235 CFG=0	M V30 1305 H 14.7305 22.8640 15.3065 0 CHG=0
M V30 1306 O 14.0995 20.1479 21.0578 0 CHG=0	M V30 1306 C 8.9350 6.6610 22.3270 0 CHG=0		461469 1 0 0 0	M V30 274 1 266 236 CFG=0	M V30 1306 H 15.1209 22.4827 13.6496 0 CHG=0
M V30 1307 C 3.9015 23.1032 21.5143 0 CHG=0	M V30 1307 C 9.0682 7.5752 21.2207 0 CHG=0		462463 1 0 0 0	M V30 275 1 267 237 CFG=0	M V30 1307 H 15.1603 23.7856 22.4938 0 CHG=0
M V30 1308 C 14.7982 21.3747 15.2415 0 CHG=0	M V30 1308 C 10.1069 8.8155 21.9363 0 CHG=0		462464 2 0 0 0	M V30 276 1 268 239 CFG=0	M V30 1308 H 13.9132 24.5755 21.4149 0 CHG=0
M V30 1309 O 12.3357 23.2605 15.5357 0 CHG=0	M V30 1309 O 8.0599 5.4480 21.8418 0 CHG=0		471472 2 0 0 0	M V30 277 1 269 239 CFG=0	M V30 1309 C 9.5739 25.1329 19.6376 0 CHG=0
M V30 1310 H 2.2610 19.4875 19.2823 0 CHG=0	M V30 1310 C 8.2976 4.4985 22.8319 0 CHG=0		471476 1 0 0 0	M V30 278 1 270 240 CFG=0	M V30 1310 C 9.9520 25.7297 21.0213 0 CHG=0
M V30 1311 H 3.4488 21.8443 17.7737 0 CHG=0	M V30 1311 C 9.0694 3.3906 22.2934 0 CHG=0		471486 1 0 0 0	M V30 279 1 271 240 CFG=0	M V30 1311 O 11.1293 25.5132 21.4690 0 CHG=5
M V30 1312 H 5.3947 21.3229 18.9741 0 CHG=0	M V30 1312 C 8.8438 2.0772 22.9357 0 CHG=0		472473 1 0 0 0	M V30 280 1 272 241 CFG=0	M V30 1312 O 9.1277 26.3695 21.5735 0 CHG=0
M V30 1313 H 5.1951 20.6547 21.3480 0 CHG=0	M V30 1313 C 8.3069 2.3567 24.2525 0 CHG=0		472478 1 0 0 0	M V30 281 1 273 241 CFG=0	M V30 1313 H 10.2914 25.5574 18.9384 0 CHG=0
M V30 1314 H 2.4647 21.0473 21.3100 0 CHG=0	M V30 1314 O 7.1078 3.0260 24.0513 0 CHG=3		473474 2 0 0 0	M V30 282 1 274 242 CFG=0	M V30 1314 H 9.7070 24.0564 19.7712 0 CHG=0
M V30 1315 H 7.2989 19.0099 16.9642 0 CHG=0	M V30 1315 C 6.9236 4.0427 23.1591 0 CHG=0		473477 1 0 0 0	M V30 283 1 275 243 CFG=0	M V30 1315 Na 2.0830 19.5747 7.0200 0 CHG=3
M V30 1316 H 7.3199 21.9521 17.8996 0 CHG=0	M V30 1316 O 11.8547 14.1478 24.8060 0 CHG=0		474475 1 0 0 0	M V30 284 1 276 244 CFG=0	M V30 1316 O 9.9389 19.6022 9.9586 0 CHG=0
M V30 1317 H 9.2674 21.5901 19.2933 0 CHG=0	M V30 1317 O 13.3966 12.0649 24.3118 0 CHG=0		474479 1 0 0 0	M V30 285 1 277 245 CFG=0	M V30 1317 O 9.1171 19.6964 17.8041 0 CHG=0
M V30 1318 H 9.5373 18.6202 18.5346 0 CHG=0	M V30 1318 O 10.6359 13.1487 26.7418 0 CHG=0		475476 2 0 0 0	M V30 286 1 278 245 CFG=0	M V30 1318 H 10.7313 20.4827 11.6548 0 CHG=0
M V30 1319 H 7.2354 20.0359 19.8528 0 CHG=0	M V30 1319 O 10.4785 9.5279 20.9038 0 CHG=0		475487 1 0 0 0	M V30 287 1 279 245 CFG=0	M V30 1319 H 7.3713 19.7046 15.9964 0 CHG=0
M V30 1320 H 11.2968 22.3472 19.8574 0 CHG=0	M V30 1320 O 7.7973 8.0606 20.6971 0 CHG=0		476482 1 0 0 0	M V30 288 1 280 246 CFG=0	M V30 1320 H 9.7000 18.6978 9.6834 0 CHG=0
M V30 1321 H 12.2081 23.8673 18.1974 0 CHG=0	M V30 1321 O 8.6482 3.1376 20.8305 0 CHG=0		477504 1 0 0 0	M V30 289 1 281 246 CFG=0	M V30 1321 H 7.9386 20.9916 12.7121 0 CHG=0
M V30 1322 H 12.1191 21.3910 16.4080 0 CHG=0	M V30 1322 O 7.9694 1.1003 24.6938 0 CHG=0		478480 1 0 0 0	M V30 290 1 282 246 CFG=0	M V30 1322 H 9.3083 20.6640 17.7707 0 CHG=0
M V30 1323 H 14.4351 23.3586 16.8816 0 CHG=0	M V30 1323 C 8.0293 10.7692 24.5799 0 CHG=0		479481 1 0 0 0	M V30 291 1 283 247 CFG=0	M V30 1323 H 20.3031 21.0853 0.0546 0 CHG=0
M V30 1324 H 13.2222 20.4643 18.7910 0 CHG=0	M V30 1324 C 12.2759 6.7231 24.5514 0 CHG=0		480488 1 0 0 0	M V30 292 1 285 284 CFG=0	M V30 1324 H 18.7947 21.3894 -0.9407 0 CHG=0
M V30 1325 H 0.5441 20.8896 19.2938 0 CHG=0	M V30 1325 C 6.5460 5.3264 23.8975 0 CHG=0		480489 1 0 0 0	M V30 293 1 286 285 CFG=0	M V30 1325 O -0.5620 19.3877 9.4774 0 CHG=0
M V30 1326 H 2.0819 20.1179 16.7996 0 CHG=0	M V30 1326 O 7.5690 9.4637 24.8569 0 CHG=0		480490 1 0 0 0	M V30 294 1 287 286 CFG=0	M V30 1326 O 10.5564 21.5990 -1.0860 0 CHG=5
M V30 1327 H 6.2447 18.0253 19.4659 0 CHG=0	M V30 1327 O 11.7265 6.0739 25.5454 0 CHG=0		481491 1 0 0 0	M V30 295 1 288 287 CFG=0	M V30 1327 Na 16.7670 19.6940 2.2987 0 CHG=3
M V30 1328 H 10.5288 19.3877 20.5401 0 CHG=0	M V30 1328 O 5.1755 5.2092 24.0264 0 CHG=0		481492 1 0 0 0	M V30 296 1 289 284 CFG=0	M V30 1328 O 14.6388 19.2873 3.5975 0 CHG=0
M V30 1329 H 9.8391 22.6361 17.1110 0 CHG=0	M V30 1329 C 9.5838 13.3750 27.4589 0 CHG=0		481493 1 0 0 0	M V30 297 1 289 288 CFG=0	M V30 1329 Na 18.4478 6.4407 22.7571 0 CHG=3
M V30 1330 H 3.3478 18.2078 21.3619 0 CHG=0	M V30 1330 C 7.1014 1.1812 25.6476 0 CHG=0		482483 1 0 0 0	M V30 298 1 290 286 CFG=0	M V30 1330 Na 13.5848 19.7161 22.5122 0 CHG=3
M V30 1331 H 3.3164 19.4777 22.6026 0 CHG=0	M V30 1331 O 10.0808 1.4670 23.2457 0 CHG=0		482494 1 0 0 0	M V30 299 1 291 290 CFG=0	M V30 END ATOM
M V30 1332 H 6.1783 21.8375 15.7397 0 CHG=0	M V30 1332 H 10.7954 12.4860 23.4389 0 CHG=0		482495 1 0 0 0	M V30 300 1 292 291 CFG=0	M V30 BEGIN BOND
M V30 1333 H 7.2430 20.5593 15.1571 0 CHG=0	M V30 1333 H 12.8528 12.2169 26.1649 0 CHG=0		483484 1 0 0 0	M V30 301 1 293 292 CFG=0	M V30 1 1 1 2 CFG=0
M V30 1334 H 12.7550 21.6157 21.3429 0 CHG=0	M V30 1334 H 12.0661 9.8873 25.7998 0 CHG=0		483496 1 0 0 0	M V30 302 1 294 293 CFG=0	M V30 2 1 1 6 CFG=0
M V30 1335 H 14.3614 22.2079 20.9136 0 CHG=0	M V30 1335 H 9.7691 10.8167 26.3248 0 CHG=0		483497 1 0 0 0	M V30 303 1 295 294 CFG=0	M V30 3 1 1 21 CFG=0
M V30 1336 H 5.5380 17.8398 22.0609 0 CHG=0	M V30 1336 H 9.2600 13.1732 24.8672 0 CHG=0		484485 1 0 0 0	M V30 304 1 296 291 CFG=0	M V30 4 1 1 37 CFG=0
M V30 1337 H 8.9255 22.1507 15.2260 0 CHG=0	M V30 1337 H 12.1508 8.1974 22.3138 0 CHG=0		484498 1 0 0 0	M V30 305 1 296 295 CFG=0	M V30 5 1 2 3 CFG=0
M V30 1338 H 14.7420 19.8850 20.4013 0 CHG=0	M V30 1338 H 10.5091 7.7625 24.5249 0 CHG=0		484499 1 0 0 0	M V30 306 1 297 294 CFG=0	M V30 6 1 2 22 CFG=0
M V30 1339 H 4.5167 22.5799 22.2781 0 CHG=0	M V30 1339 H 8.5821 7.2212 23.1710 0 CHG=0		485500 1 0 0 0	M V30 307 1 298 297 CFG=0	M V30 7 1 2 38 CFG=0
M V30 1340 H 2.9368 23.3642 21.9170 0 CHG=0	M V30 1340 H 9.4598 7.0422 20.4014 0 CHG=0		500501 1 0 0 0	M V30 308 1 299 298 CFG=0	M V30 8 1 3 4 CFG=0
M V30 1341 H 4.4096 24.0161 21.2365 0 CHG=0	M V30 1341 H 9.5420 9.4343 22.5150 0 CHG=0		500508 1 0 0 0	M V30 309 1 300 299 CFG=0	M V30 9 1 3 7 CFG=0
M V30 1342 H 13.8440 21.5517 14.6993 0 CHG=0	M V30 1342 H 8.9663 5.0113 23.8186 0 CHG=0		500509 1 0 0 0	M V30 310 1 301 300 CFG=0	M V30 10 1 3 39 CFG=0
M V30 1343 H 15.1717 20.4025 14.9640 0 CHG=0	M V30 1343 H 10.1785 3.7713 22.6029 0 CHG=0		501502 1 0 0 0	M V30 311 1 302 301 CFG=0	M V30 11 1 4 5 CFG=0
M V30 1344 H 15.5180 22.1573 14.9929 0 CHG=0	M V30 1344 H 8.1023 1.3457 22.1764 0 CHG=0		501503 2 0 0 0	M V30 312 1 303 298 CFG=0	M V30 12 1 5 6 CFG=0
M V30 1345 H 11.4827 23.7140 15.5632 0 CHG=0	M V30 1345 H 9.1450 2.9444 25.0766 0 CHG=5		504505 1 0 0 0	M V30 313 1 303 302 CFG=0	M V30 13 1 5 28 CFG=0
M V30 1346 C 20.0466 0.5613 3.4289 0 CHG=0	M V30 1346 H 6.1028 3.6595 22.2294 0 CHG=0		504510 1 0 0 0	M V30 314 1 304 284 CFG=0	M V30 14 1 5 40 CFG=0
M V30 1347 C 19.1243 1.7088 3.8275 0 CHG=0	M V30 1347 H 12.7995 14.1892 24.6710 0 CHG=0		504511 1 0 0 0	M V30 315 1 305 285 CFG=0	M V30 15 1 6 23 CFG=0
M V30 1348 C 19.1187 2.7930 2.7094 0 CHG=0	M V30 1348 H 13.3181 11.2571 23.6595 0 CHG=0		505506 1 0 0 0	M V30 316 1 306 289 CFG=0	M V30 16 1 6 41 CFG=0
M V30 1349 O 19.5940 2.2249 1.5113 0 CHG=0	M V30 1349 H 10.5456 10.4941 21.2016 0 CHG=0		505507 2 0 0 0	M V30 317 1 307 296 CFG=0	M V30 17 1 7 8 CFG=0
M V30 1350 C 20.9706 1.8773 1.5539 0 CHG=0	M V30 1350 H 7.0288 7.3230 20.3929 0 CHG=0		513514 2 0 0 0	M V30 318 1 308 295 CFG=0	M V30 18 1 8 9 CFG=0
M V30 1351 C 21.3388 1.1679 2.8974 0 CHG=0	M V30 1351 H 8.3659 3.9875 20.5284 0 CHG=0		513518 1 0 0 0	M V30 319 1 309 299 CFG=0	M V30 19 1 8 13 CFG=0
M V30 1352 O 17.8387 3.2626 2.4168 0 CHG=0	M V30 1352 H 7.8636 10.8187 23.4625 0 CHG=0		513528 1 0 0 0	M V30 320 1 310 301 CFG=0	M V30 20 1 8 42 CFG=0
M V30 1353 C 17.6532 4.5352 1.7927 0 CHG=0	M V30 1353 H 7.4699 11.5397 25.0003 0 CHG=0		514515 1 0 0 0	M V30 321 1 311 288 CFG=0	M V30 21 1 9 10 CFG=0
M V30 1354 C 17.6447 5.6242 2.8757 0 CHG=0	M V30 1354 H 13.1484 7.4924 25.0207 0 CHG=0		514520 1 0 0 0	M V30 322 1 312 292 CFG=0	M V30 22 1 9 29 CFG=0
M V30 1355 O 17.3751 6.8596 2.2293 0 CHG=0	M V30 1355 H 12.5796 5.9775 23.8413 0 CHG=0		515516 2 0 0 0	M V30 323 1 313 303 CFG=0	M V30 23 1 9 43 CFG=0
M V30 1356 C 18.4305 7.3101 1.4270 0 CHG=0	M V30 1356 H 6.6422 6.1398 23.2547 0 CHG=0		515519 1 0 0 0	M V30 324 1 314 311 CFG=0	M V30 24 1 10 11 CFG=0
M V30 1357 C 18.5439 6.3241 0.2430 0 CHG=0	M V30 1357 H 7.2971 5.6051 24.9056 0 CHG=0		516517 1 0 0 0	M V30 325 1 315 312 CFG=0	M V30 25 1 11 12 CFG=0
M V30 1358 C 18.6850 4.8669 0.7324 0 CHG=0	M V30 1358 H 9.1332 12.4262 27.7367 0 CHG=0		516521 1 0 0 0	M V30 326 1 316 306 CFG=0	M V30 26 1 11 14 CFG=0
M V30 1359 O 18.1100 8.5659 0.9053 0 CHG=0	M V30 1359 H 8.7591 13.8447 26.8291 0 CHG=0		517518 2 0 0 0	M V30 327 1 317 310 CFG=0	M V30 27 1 11 44 CFG=0
M V30 1360 C 18.3110 9.7168 1.7487 0 CHG=0	M V30 1360 H 10.0685 14.0534 28.3951 0 CHG=0		517529 1 0 0 0	M V30 328 1 318 300 CFG=0	M V30 28 1 12 13 CFG=0
M V30 1361 C 17.3123 9.8152 2.8723 0 CHG=0	M V30 1361 H 7.4206 2.1057 26.3714 0 CHG=0		518524 1 0 0 0	M V30 329 1 319 284 CFG=0	M V30 29 1 12 25 CFG=0
M V30 1362 C 15.9110 9.5776 2.2076 0 CHG=0	M V30 1362 H 7.2151 0.3013 26.2022 0 CHG=0		519546 1 0 0 0	M V30 330 1 320 285 CFG=0	M V30 30 1 12 45 CFG=0
M V30 1363 C 15.6691 10.6299 1.0898 0 CHG=0	M V30 1363 H 6.0234 1.1545 25.0978 0 CHG=0		520522 1 0 0 0	M V30 331 1 321 286 CFG=0	M V30 31 1 13 24 CFG=0
M V30 1364 O 16.7723 11.5140 0.9953 0 CHG=0	M V30 1364 H 10.7130 1.9547 24.1026 0 CHG=0		521523 1 0 0 0	M V30 332 1 322 288 CFG=0	M V30 32 1 13 46 CFG=0
M V30 1365 C 18.0633 10.9429 0.8415 0 CHG=0	M V30 1365 C 12.4729 5.0817 26.1887 0 CHG=0		522530 1 0 0 0	M V30 333 1 323 289 CFG=0	M V30 33 1 14 15 CFG=0
M V30 1366 O 20.2737 -0.2230 4.5925 0 CHG=0	M V30 1366 C 12.1515 3.7154 25.2537 0 CHG=0		522531 1 0 0 0	M V30 334 1 324 291 CFG=0	M V30 34 1 15 16 CFG=0
M V30 1367 O 17.8401 1.1823 4.0269 0 CHG=0	M V30 1367 O 12.5009 3.6411 24.1275 0 CHG=5		522532 1 0 0 0	M V30 335 1 325 292 CFG=0	M V30 35 1 15 20 CFG=0
M V30 1368 O 21.8224 2.1124 3.8621 0 CHG=0	M V30 1368 O 11.5473 2.7409 25.6865 0 CHG=0		523533 1 0 0 0	M V30 336 1 326 294 CFG=0	M V30 36 1 15 47 CFG=0
M V30 1369 O 18.4641 4.0218 -0.3952 0 CHG=0	M V30 1369 Na 11.5610 1.6053 21.8884 0 CHG=3		523534 1 0 0 0	M V30 337 1 327 295 CFG=0	M V30 37 1 16 17 CFG=0
M V30 1370 O 19.6830 6.6454 -0.4738 0 CHG=0	M V30 1370 C 4.9285 4.6968 25.2325 0 CHG=0		523535 1 0 0 0	M V30 338 1 328 296 CFG=0	M V30 38 1 16 26 CFG=0
M V30 1371 O 17.6328 8.9829 3.9578 0 CHG=0	M V30 1371 C 4.0980 5.6755 25.9129 0 CHG=0		524525 1 0 0 0	M V30 339 1 329 298 CFG=0	M V30 39 1 16 48 CFG=0
M V30 1372 O 15.3469 9.9712 -0.1242 0 CHG=0	M V30 1372 O 4.3265 6.8954 25.8308 0 CHG=5		524536 1 0 0 0	M V30 340 1 330 299 CFG=0	M V30 40 1 17 18 CFG=0
M V30 1373 C 21.1069 1.0063 0.3029 0 CHG=0	M V30 1373 O 3.2392 5.1567 26.5292 0 CHG=0		524537 1 0 0 0	M V30 341 1 331 300 CFG=0	M V30 41 1 17 36 CFG=0
M V30 1374 C 16.5486 5.3793 3.8696 0 CHG=0	M V30 1374 H 12.1354 4.9760 27.1389 0 CHG=0		525526 1 0 0 0	M V30 342 1 332 301 CFG=0	M V30 42 1 17 49 CFG=0
M V30 1375 C 19.0693 12.0719 1.1874 0 CHG=0	M V30 1375 H 13.5883 5.4122 26.4389 0 CHG=0		525538 1 0 0 0	M V30 343 1 333 303 CFG=0	M V30 43 1 18 19 CFG=0
M V30 1376 O 20.8460 1.7813 -0.8532 0 CHG=0	M V30 1376 H 5.9058 4.6267 25.9706 0 CHG=0		525539 1 0 0 0	M V30 344 1 334 304 CFG=0	M V30 44 1 18 27 CFG=0
M V30 1377 O 16.6343 6.4256 4.8180 0 CHG=0	M V30 1377 H 4.3665 3.6813 24.9583 0 CHG=0		526527 1 0 0 0	M V30 345 1 335 305 CFG=0	M V30 45 1 18 50 CFG=0
M V30 1378 C 23.2204 2.3600 3.8966 0 CHG=0	M V30 1378 C 6.2436 8.8604 24.0372 0 CHG=0		526540 1 0 0 0	M V30 346 1 336 307 CFG=0	M V30 46 1 19 20 CFG=0
M V30 1379 C 14.5195 10.7076 -1.0384 0 CHG=0	M V30 1379 C 5.3049 9.9810 23.6603 0 CHG=0		526541 1 0 0 0	M V30 347 1 337 308 CFG=0	M V30 47 1 20 30 CFG=0
M V30 1380 O 14.8902 9.6881 3.1443 0 CHG=0	M V30 1380 O 4.8358 10.5299 24.6009 0 CHG=5		527542 1 0 0 0	M V30 348 1 338 309 CFG=0	M V30 48 1 20 51 CFG=0
M V30 1381 H 19.5341 -0.0380 2.6305 0 CHG=0	M V30 1381 O 5.1715 10.2950 22.4660 0 CHG=0		542543 1 0 0 0	M V30 349 1 339 311 CFG=0	M V30 49 1 21 52 CFG=0
M V30 1382 H 19.5365 2.1625 4.7639 0 CHG=0	M V30 1382 H 5.7987 8.1832 24.6602 0 CHG=0		542551 1 0 0 0	M V30 350 1 340 311 CFG=0	M V30 50 1 22 53 CFG=0
M V30 1383 H 19.8154 3.6046 3.0486 0 CHG=0	M V30 1383 H 6.3576 8.2911 23.0802 0 CHG=0		542552 1 0 0 0	M V30 351 1 341 312 CFG=0	M V30 51 1 23 34 CFG=0
M V30 1384 H 21.5866 2.7915 1.4762 0 CHG=0	M V30 1384 Na 2.5089 10.6542 23.4429 0 CHG=3		543544 1 0 0 0	M V30 352 1 342 312 CFG=0	M V30 52 1 24 54 CFG=0
M V30 1385 H 22.0942 0.3883 2.7586 0 CHG=0	M V30 1385 C 19.4854 -0.3523 16.8017 0 CHG=0		543545 2 0 0 0	M V30 353 1 343 313 CFG=0	M V30 53 1 25 55 CFG=0
M V30 1386 H 16.6540 4.4836 1.2895 0 CHG=0	M V30 1386 C 20.0969 0.2761 18.3057 0 CHG=0		546547 1 0 0 0	M V30 354 1 344 313 CFG=0	M V30 54 1 26 56 CFG=0
M V30 1387 H 18.6235 5.6824 3.4296 0 CHG=0	M V30 1387 C 19.1765 1.3317 18.6750 0 CHG=0		546553 1 0 0 0	M V30 355 1 345 314 CFG=0	M V30 55 1 27 35 CFG=0
M V30 1388 H 19.3788 7.3532 2.0455 0 CHG=0	M V30 1388 O 18.9852 2.3236 17.7858 0 CHG=0		546554 1 0 0 0	M V30 356 1 346 315 CFG=0	M V30 56 1 28 31 CFG=0
M V30 1389 H 17.6216 6.3886 -0.3864 0 CHG=0	M V30 1389 C 18.4951 1.8931 16.3424 0 CHG=0		547548 1 0 0 0	M V30 357 1 347 316 CFG=0	M V30 57 1 28 57 CFG=0
M V30 1390 H 19.7139 4.7374 1.1563 0 CHG=0	M V30 1390 C 19.3595 0.8206 15.8839 0 CHG=0		547549 2 0 0 0	M V30 358 1 348 316 CFG=0	M V30 58 1 28 58 CFG=0
M V30 1391 H 19.3433 9.7151 2.1777 0 CHG=0	M V30 1391 O 17.9037 0.5744 18.6755 0 CHG=0		556557 2 0 0 0	M V30 359 1 349 316 CFG=0	M V30 59 1 29 32 CFG=0
M V30 1392 H 17.3743 10.8458 3.2621 0 CHG=0	M V30 1392 C 17.0101 1.1032 19.4562 0 CHG=0		556561 1 0 0 0	M V30 360 1 350 317 CFG=0	M V30 60 1 29 59 CFG=0
M V30 1393 H 15.8672 8.5866 1.7418 0 CHG=0	M V30 1393 C 16.7821 2.5923 19.3591 0 CHG=0		556571 1 0 0 0	M V30 361 1 351 317 CFG=0	M V30 61 1 29 60 CFG=0
M V30 1394 H 14.8284 11.2747 1.3382 0 CHG=0	M V30 1394 O 15.6019 2.7772 19.9044 0 CHG=3		557558 1 0 0 0	M V30 362 1 352 317 CFG=0	M V30 62 1 30 33 CFG=0
M V30 1395 H 18.1370 10.6048 -0.1989 0 CHG=0	M V30 1395 C 14.3461 2.0535 19.1039 0 CHG=0		557563 1 0 0 0	M V30 363 1 353 318 CFG=0	M V30 63 1 30 61 CFG=0
M V30 1396 H 17.9542 0.3970 4.5845 0 CHG=0	M V30 1396 C 14.3336 0.5401 19.2042 0 CHG=0		558559 2 0 0 0	M V30 364 1 355 354 CFG=0	M V30 64 1 30 62 CFG=0
M V30 1397 H 18.3115 3.1172 -0.0818 0 CHG=0	M V30 1397 C 15.6633 0.1216 18.8680 0 CHG=0		558562 1 0 0 0	M V30 365 1 356 355 CFG=0	M V30 65 1 31 84 CFG=0
M V30 1398 H 17.3510 8.0606 3.7817 0 CHG=0	M V30 1398 O 13.2693 2.4832 19.6482 0 CHG=0		559560 1 0 0 0	M V30 366 1 357 356 CFG=0	M V30 66 1 32 70 CFG=0
M V30 1399 H 20.3939 0.1633 0.3511 0 CHG=0	M V30 1399 C 13.2250 3.8981 19.7175 0 CHG=0		559564 1 0 0 0	M V30 367 1 358 357 CFG=0	M V30 67 1 33 75 CFG=0
M V30 1400 H 22.1236 0.6073 0.2632 0 CHG=0	M V30 1400 C 13.0131 4.4335 21.1206 0 CHG=0		560561 2 0 0 0	M V30 368 1 359 358 CFG=0	M V30 68 1 34 63 CFG=0
M V30 1401 H 16.7156 4.4035 4.3468 0 CHG=0	M V30 1401 C 12.7147 5.9246 21.1018 0 CHG=0		560572 1 0 0 0	M V30 369 1 359 354 CFG=0	M V30 69 1 34 64 CFG=0
M V30 1402 H 15.5626 5.3608 3.3371 0 CHG=0	M V30 1402 C 12.8415 6.5767 19.7782 0 CHG=0		561567 1 0 0 0	M V30 370 1 360 356 CFG=0	M V30 70 1 34 65 CFG=0
M V30 1403 H 18.8907 12.4480 2.1993 0 CHG=0	M V30 1403 O 12.4911 5.6816 18.5167 0 CHG=0		562589 1 0 0 0	M V30 371 1 361 360 CFG=0	M V30 71 1 35 66 CFG=0
M V30 1404 H 18.9160 12.8966 0.4726 0 CHG=0	M V30 1404 C 12.0849 4.2861 18.5667 0 CHG=0		563565 1 0 0 0	M V30 372 1 362 361 CFG=0	M V30 72 1 35 67 CFG=0
M V30 1405 H 20.1179 2.3928 -0.6954 0 CHG=0	M V30 1405 O 20.3287 -1.2582 16.3541 0 CHG=0		564566 1 0 0 0	M V30 373 1 363 362 CFG=0	M V30 73 1 35 68 CFG=0
M V30 1406 H 16.3907 6.0853 5.6843 0 CHG=0	M V30 1406 O 20.1528 -0.6789 19.2754 0 CHG=0		565573 1 0 0 0	M V30 374 1 364 363 CFG=0	M V30 74 1 36 69 CFG=0
M V30 1407 H 20.9611 12.2516 0.8066 0 CHG=0	M V30 1407 O 20.7411 1.3825 15.9715 0 CHG=0		565574 1 0 0 0	M V30 375 1 365 364 CFG=0	M V30 75 1 70 71 CFG=0
M V30 1408 H 23.5212 2.8651 2.9826 0 CHG=0	M V30 1408 O 15.8932 -1.1233 19.3935 0 CHG=0		565575 1 0 0 0	M V30 376 1 366 361 CFG=0	M V30 76 1 70 80 CFG=0
M V30 1409 H 23.7797 1.4252 4.0169 0 CHG=0	M V30 1409 O 13.1657 -0.1449 18.2363 0 CHG=0		566576 1 0 0 0	M V30 377 1 366 365 CFG=0	M V30 77 1 70 81 CFG=0
M V30 1410 H 23.4438 3.0062 4.7576 0 CHG=0	M V30 1410 O 11.8983 3.6129 21.3888 0 CHG=0		566577 1 0 0 0	M V30 378 1 367 364 CFG=0	M V30 78 1 71 72 CFG=0
M V30 1411 H 14.2278 10.0386 -1.8648 0 CHG=0	M V30 1411 O 11.9860 7.6027 19.6005 0 CHG=0		566578 1 0 0 0	M V30 379 1 368 367 CFG=0	M V30 79 2 71 73 CFG=0
M V30 1412 H 15.0515 11.5780 -1.4273 0 CHG=0	M V30 1412 C 16.9553 1.3452 15.8603 0 CHG=0		567568 1 0 0 0	M V30 380 1 369 368 CFG=0	M V30 80 1 75 76 CFG=0
M V30 1413 H 13.6162 11.0501 -0.5571 0 CHG=0	M V30 1413 C 17.9584 3.5931 20.2965 0 CHG=0		567579 1 0 0 0	M V30 381 1 370 369 CFG=0	M V30 81 1 75 82 CFG=0
M V30 1414 H 14.5882 8.7855 3.3374 0 CHG=0	M V30 1414 C 12.0180 3.4705 17.1647 0 CHG=0		567580 1 0 0 0	M V30 382 1 371 370 CFG=0	M V30 82 1 75 83 CFG=0
M V30 1415 H 12.3452 3.6910 -0.7455 0 CHG=0	M V30 1415 O 16.1167 2.3955 15.9975 0 CHG=0		568569 1 0 0 0	M V30 383 1 372 371 CFG=0	M V30 83 1 76 77 CFG=0
M V30 1416 H 1.2487 4.4892 -0.7869 0 CHG=0	M V30 1416 O 18.0838 4.8591 19.7858 0 CHG=3		568581 1 0 0 0	M V30 384 1 373 368 CFG=0	M V30 84 2 76 78 CFG=0
M V30 1417 H 1.7821 22.1911 -1.3725 0 CHG=0	M V30 1417 O 10.8248 3.6166 16.1457 0 CHG=0		568582 1 0 0 0	M V30 385 1 373 372 CFG=0	M V30 85 1 84 85 CFG=0
M V30 1418 O -1.1172 7.0295 0.1731 0 CHG=0	M V30 1418 C 20.9447 2.7027 15.5577 0 CHG=0		569570 1 0 0 0	M V30 386 1 374 354 CFG=0	M V30 86 1 84 88 CFG=0
M V30 1419 H 9.9493 10.0172 -2.1173 0 CHG=0	M V30 1419 C 12.6243 8.9697 19.7800 0 CHG=0		569583 1 0 0 0	M V30 387 1 375 355 CFG=0	M V30 87 1 84 89 CFG=0
M V30 1420 H 0.6366 7.6940 -0.5184 0 CHG=0	M V30 1420 O 13.6339 6.7566 22.2227 0 CHG=0		569584 1 0 0 0	M V30 388 1 376 359 CFG=0	M V30 88 1 85 86 CFG=0
M V30 1421 H 9.6201 13.2289 -0.7718 0 CHG=0	M V30 1421 H 18.4666 -0.9304 16.6993 0 CHG=0		570585 1 0 0 0	M V30 389 1 377 366 CFG=0	M V30 89 2 85 87 CFG=0
M V30 1422 O 20.3824 11.5556 1.1383 0 CHG=0	M V30 1422 H 21.1500 0.7602 18.3838 0 CHG=0		585586 1 0 0 0	M V30 390 1 378 365 CFG=0	M V30 90 1 91 92 CFG=0
M V30 1423 H 19.4837 7.3841 -1.0772 0 CHG=0	M V30 1423 H 19.6686 1.8671 19.7038 0 CHG=0		585594 1 0 0 0	M V30 391 1 379 369 CFG=0	M V30 91 1 91 96 CFG=0
M V30 1424 H 21.3237 -1.0389 10.3961 0 CHG=0	M V30 1424 H 18.6508 2.8108 15.8500 0 CHG=0		585595 1 0 0 0	M V30 392 1 380 371 CFG=0	M V30 92 1 91 111 CFG=0
M V30 1425 H 18.5346 -0.8544 10.8005 0 CHG=0	M V30 1425 H 17.4398 0.9958 20.5522 0 CHG=0		586587 1 0 0 0	M V30 393 1 381 358 CFG=0	M V30 93 1 91 127 CFG=0
M V30 1426 O 13.8973 0.3503 12.5282 0 CHG=0	M V30 1426 H 16.5927 2.8272 18.2864 0 CHG=0		586588 2 0 0 0	M V30 394 1 382 362 CFG=0	M V30 94 1 92 93 CFG=0
M V30 1427 H 9.3843 -1.7149 9.6620 0 CHG=0	M V30 1427 H 14.2160 2.2376 18.0081 0 CHG=0		589590 1 0 0 0	M V30 395 1 383 373 CFG=0	M V30 95 1 92 112 CFG=0
M V30 1428 H 13.0334 0.0940 12.8516 0 CHG=0	M V30 1428 H 14.2672 0.3310 20.2452 0 CHG=0		589596 1 0 0 0	M V30 396 1 384 381 CFG=0	M V30 96 1 92 128 CFG=0
M V30 1429 H 3.3756 -2.4731 6.0210 0 CHG=0	M V30 1429 H 15.4948 -0.0174 17.7357 0 CHG=0		589597 1 0 0 0	M V30 397 1 385 382 CFG=0	M V30 97 1 93 94 CFG=0
M V30 1430 H 6.7548 0.2955 23.3328 0 CHG=0	M V30 1430 H 14.2158 4.4063 19.6151 0 CHG=0		590591 1 0 0 0	M V30 398 1 386 383 CFG=0	M V30 98 1 93 97 CFG=0
M V30 1431 H 1.1481 -2.5732 15.9727 0 CHG=0	M V30 1431 H 13.9560 4.3626 21.9223 0 CHG=0		590592 2 0 0 0	M V30 399 1 387 376 CFG=0	M V30 99 1 93 129 CFG=0
M V30 1432 H 20.7762 -1.0224 3.9483 0 CHG=0	M V30 1432 H 11.6634 5.9780 21.2411 0 CHG=0		598599 2 0 0 0	M V30 400 1 388 380 CFG=0	M V30 100 1 94 95 CFG=0
M V30 1433 H -0.6198 14.4730 13.3261 0 CHG=0	M V30 1433 H 13.9365 7.0060 19.9492 0 CHG=0		598603 1 0 0 0	M V30 401 1 389 370 CFG=0	M V30 101 1 95 96 CFG=0
M V30 1434 H -0.1604 5.5943 12.1347 0 CHG=0	M V30 1434 H 11.0611 4.1346 18.8074 0 CHG=0		598613 1 0 0 0	M V30 402 1 390 354 CFG=0	M V30 102 1 95 118 CFG=0
M V30 1435 H -1.2501 7.3272 15.0626 0 CHG=0	M V30 1435 H 21.1934 -0.7664 16.2858 0 CHG=0		599600 1 0 0 0	M V30 403 1 391 355 CFG=0	M V30 103 1 95 130 CFG=0
M V30 1436 H -1.9539 6.1206 20.1520 0 CHG=0	M V30 1436 H 20.2818 -0.1456 20.1771 0 CHG=0		599605 1 0 0 0	M V30 404 1 392 356 CFG=0	M V30 104 1 96 113 CFG=0
M V30 1437 H -0.6999 7.8189 6.1274 0 CHG=0	M V30 1437 H 16.6970 -1.4283 19.1333 0 CHG=0		600601 2 0 0 0	M V30 405 1 393 358 CFG=0	M V30 105 1 96 131 CFG=0
M V30 END ATOM	M V30 1438 H 12.4696 -0.4133 18.7568 0 CHG=0		600604 1 0 0 0	M V30 406 1 394 359 CFG=0	M V30 106 1 97 98 CFG=0
M V30 BEGIN BOND	M V30 1439 H 12.0346 3.6887 22.4017 0 CHG=0		601602 1 0 0 0	M V30 407 1 395 361 CFG=0	M V30 107 1 98 99 CFG=0
M V30 1 1 2 1 CFG=0	M V30 1440 H 16.7064 0.5175 16.4356 0 CHG=0		601606 1 0 0 0	M V30 408 1 396 362 CFG=0	M V30 108 1 98 103 CFG=0
M V30 2 1 3 2 CFG=0	M V30 1441 H 16.7704 0.9377 14.7720 0 CHG=0		602603 2 0 0 0	M V30 409 1 397 364 CFG=0	M V30 109 1 98 132 CFG=0
M V30 3 1 4 3 CFG=0	M V30 1442 H 18.9461 3.2101 20.3571 0 CHG=0		602614 1 0 0 0	M V30 410 1 398 365 CFG=0	M V30 110 1 99 100 CFG=0
M V30 4 1 5 4 CFG=0	M V30 1443 H 17.7802 3.7032 21.3425 0 CHG=0		603609 1 0 0 0	M V30 411 1 399 366 CFG=0	M V30 111 1 99 119 CFG=0
M V30 5 1 6 5 CFG=0	M V30 1444 H 11.9227 2.3947 17.2981 0 CHG=0		604631 1 0 0 0	M V30 412 1 400 368 CFG=0	M V30 112 1 99 133 CFG=0
M V30 6 1 6 1 CFG=0	M V30 1445 H 12.9586 3.7534 16.8115 0 CHG=0		605607 1 0 0 0	M V30 413 1 401 369 CFG=0	M V30 113 1 100 101 CFG=0
M V30 7 1 7 3 CFG=0	M V30 1446 H 20.8945 3.4882 16.3782 0 CHG=0		606608 1 0 0 0	M V30 414 1 402 370 CFG=0	M V30 114 1 101 102 CFG=0
M V30 8 1 8 7 CFG=0	M V30 1447 H 20.1810 2.8206 14.6193 0 CHG=0		607615 1 0 0 0	M V30 415 1 403 371 CFG=0	M V30 115 1 101 104 CFG=0
M V30 9 1 9 8 CFG=0	M V30 1448 H 21.9708 2.8049 15.3518 0 CHG=0		607616 1 0 0 0	M V30 416 1 404 373 CFG=0	M V30 116 1 101 134 CFG=0
M V30 10 1 10 9 CFG=0	M V30 1449 H 12.9716 9.3605 20.8766 0 CHG=0		607617 1 0 0 0	M V30 417 1 405 374 CFG=0	M V30 117 1 102 103 CFG=0
M V30 11 1 11 10 CFG=0	M V30 1450 H 11.8443 9.5544 19.2627 0 CHG=0		608618 1 0 0 0	M V30 418 1 406 375 CFG=0	M V30 118 1 102 115 CFG=0
M V30 12 1 12 11 CFG=0	M V30 1451 H 13.5018 9.0727 19.3045 0 CHG=0		608619 1 0 0 0	M V30 419 1 407 377 CFG=0	M V30 119 1 102 135 CFG=0
M V30 13 1 13 12 CFG=0	M V30 1452 H 14.5836 6.6404 22.1608 0 CHG=0		608620 1 0 0 0	M V30 420 1 408 378 CFG=0	M V30 120 1 103 114 CFG=0
M V30 14 1 13 8 CFG=0	M V30 1453 C 17.0847 5.7047 20.0029 0 CHG=0		609610 1 0 0 0	M V30 421 1 409 379 CFG=0	M V30 121 1 103 136 CFG=0
M V30 15 1 14 11 CFG=0	M V30 1454 C 17.0648 5.9042 21.5485 0 CHG=0		609621 1 0 0 0	M V30 422 1 410 381 CFG=0	M V30 122 1 104 105 CFG=0
M V30 16 1 15 14 CFG=0	M V30 1455 O 18.1879 6.1021 22.4300 0 CHG=5		609622 1 0 0 0	M V30 423 1 411 381 CFG=0	M V30 123 1 105 106 CFG=0
M V30 17 1 16 15 CFG=0	M V30 1456 O 15.8925 5.8265 21.8153 0 CHG=0		610611 1 0 0 0	M V30 424 1 412 382 CFG=0	M V30 124 1 105 110 CFG=0
M V30 18 1 17 16 CFG=0	M V30 1457 Na 17.0001 5.6948 23.8757 0 CHG=3		610623 1 0 0 0	M V30 425 1 413 382 CFG=0	M V30 125 1 105 137 CFG=0
M V30 19 1 18 17 CFG=0	M V30 1458 C 10.9021 4.8466 15.5358 0 CHG=0		610624 1 0 0 0	M V30 426 1 414 383 CFG=0	M V30 126 1 106 107 CFG=0
M V30 20 1 19 18 CFG=0	M V30 1459 C 11.8618 4.8919 14.5329 0 CHG=0		611612 1 0 0 0	M V30 427 1 415 383 CFG=0	M V30 127 1 106 116 CFG=0
M V30 21 1 20 19 CFG=0	M V30 1460 O 12.0872 3.8074 13.9587 0 CHG=5		611625 1 0 0 0	M V30 428 1 416 384 CFG=0	M V30 128 1 106 138 CFG=0
M V30 22 1 20 15 CFG=0	M V30 1461 O 12.2854 6.0687 14.3635 0 CHG=0		611626 1 0 0 0	M V30 429 1 417 385 CFG=0	M V30 129 1 107 108 CFG=0
M V30 23 1 21 1 CFG=0	M V30 1462 Na 12.4407 2.2256 12.6366 0 CHG=3		612627 1 0 0 0	M V30 430 1 418 386 CFG=0	M V30 130 1 107 126 CFG=0
M V30 24 1 22 2 CFG=0	M V30 1463 H 16.0461 5.2947 19.3784 0 CHG=0		627628 1 0 0 0	M V30 431 1 419 387 CFG=0	M V30 131 1 107 139 CFG=0
M V30 25 1 23 6 CFG=0	M V30 1464 H 17.3829 6.6875 19.6879 0 CHG=0		627636 1 0 0 0	M V30 432 1 420 387 CFG=0	M V30 132 1 108 109 CFG=0
M V30 26 1 24 13 CFG=0	M V30 1465 H 11.2237 5.7292 16.3183 0 CHG=0		627637 1 0 0 0	M V30 433 1 421 387 CFG=0	M V30 133 1 108 117 CFG=0
M V30 27 1 25 12 CFG=0	M V30 1466 H 9.8618 4.9233 14.9364 0 CHG=0		628629 1 0 0 0	M V30 434 1 422 388 CFG=0	M V30 134 1 108 140 CFG=0
M V30 28 1 26 16 CFG=0	M V30 1467 C 14.8517 2.2729 14.9753 0 CHG=0		628630 2 0 0 0	M V30 435 1 423 388 CFG=0	M V30 135 1 109 110 CFG=0
M V30 29 1 27 18 CFG=0	M V30 1468 C 14.0057 0.8593 14.7474 0 CHG=0		631632 1 0 0 0	M V30 436 1 424 388 CFG=0	M V30 136 1 110 120 CFG=0
M V30 30 1 28 5 CFG=0	M V30 1469 O 13.0012 0.6355 13.7115 0 CHG=5		631638 1 0 0 0	M V30 437 1 425 389 CFG=0	M V30 137 1 110 141 CFG=0
M V30 31 1 29 9 CFG=0	M V30 1470 H 15.0145 2.5325 13.9754 0 CHG=0		631639 1 0 0 0	M V30 438 1 427 426 CFG=0	M V30 138 1 111 142 CFG=0
M V30 32 1 30 20 CFG=0	M V30 1471 H 14.2241 3.0025 15.3367 0 CHG=0		632633 1 0 0 0	M V30 439 1 428 427 CFG=0	M V30 139 1 112 143 CFG=0
M V30 33 1 31 28 CFG=0	M V30 1472 C 14.3416 24.5212 23.1943 0 CHG=0		632634 2 0 0 0	M V30 440 1 429 428 CFG=0	M V30 140 1 113 124 CFG=0
M V30 34 1 32 29 CFG=0	M V30 1473 C 15.8982 24.8821 23.3150 0 CHG=0		640641 2 0 0 0	M V30 441 1 430 429 CFG=0	M V30 141 1 114 144 CFG=0
M V30 35 1 33 30 CFG=0	M V30 1474 C 16.7195 23.6507 23.5382 0 CHG=0		640645 1 0 0 0	M V30 442 1 431 430 CFG=0	M V30 142 1 115 145 CFG=0
M V30 36 1 34 23 CFG=0	M V30 1475 O 16.3459 22.8365 24.4812 0 CHG=3		640655 1 0 0 0	M V30 443 1 431 426 CFG=0	M V30 143 1 116 146 CFG=0
M V30 37 1 35 27 CFG=0	M V30 1476 C 14.9093 22.5293 24.4439 0 CHG=0		641642 1 0 0 0	M V30 444 1 432 428 CFG=0	M V30 144 1 117 125 CFG=0
M V30 38 1 36 17 CFG=0	M V30 1477 C 14.2224 23.8346 24.4836 0 CHG=0		641647 1 0 0 0	M V30 445 1 433 432 CFG=0	M V30 145 1 118 121 CFG=0
M V30 39 1 37 1 CFG=0	M V30 1478 O 16.5417 22.9186 22.2100 0 CHG=0		642643 2 0 0 0	M V30 446 1 434 433 CFG=0	M V30 146 1 118 147 CFG=0
M V30 40 1 38 2 CFG=0	M V30 1479 C 17.3960 21.9419 21.8479 0 CHG=0		642646 1 0 0 0	M V30 447 1 435 434 CFG=0	M V30 147 1 118 148 CFG=0
M V30 41 1 39 3 CFG=0	M V30 1480 C 18.5399 21.6082 23.0336 0 CHG=0		643644 1 0 0 0	M V30 448 1 436 435 CFG=0	M V30 148 1 119 122 CFG=0
M V30 42 1 40 5 CFG=0	M V30 1481 O 19.1810 20.5060 22.5621 0 CHG=0		643648 1 0 0 0	M V30 449 1 437 436 CFG=0	M V30 149 1 119 149 CFG=0
M V30 43 1 41 6 CFG=0	M V30 1482 C 18.2682 19.3108 21.9919 0 CHG=0		644645 2 0 0 0	M V30 450 1 438 437 CFG=0	M V30 150 1 119 150 CFG=0
M V30 44 1 42 8 CFG=0	M V30 1483 C 17.3571 19.6565 20.6486 0 CHG=0		644656 1 0 0 0	M V30 451 1 438 433 CFG=0	M V30 151 1 120 123 CFG=0
M V30 45 1 43 9 CFG=0	M V30 1484 C 16.4365 20.6460 21.1278 0 CHG=0		645651 1 0 0 0	M V30 452 1 439 436 CFG=0	M V30 152 1 120 151 CFG=0
M V30 46 1 44 11 CFG=0	M V30 1485 O 19.0061 18.2608 21.6824 0 CHG=0		646673 1 0 0 0	M V30 453 1 440 439 CFG=0	M V30 153 1 120 152 CFG=0
M V30 47 1 45 12 CFG=0	M V30 1486 C 19.2469 17.2995 22.6460 0 CHG=0		647649 1 0 0 0	M V30 454 1 441 440 CFG=0	M V30 154 1 121 172 CFG=0
M V30 48 1 46 13 CFG=0	M V30 1487 C 20.6288 16.7987 22.5912 0 CHG=0		648650 1 0 0 0	M V30 455 1 442 441 CFG=0	M V30 155 1 122 160 CFG=0
M V30 49 1 47 15 CFG=0	M V30 1488 C 20.8141 15.4724 23.2547 0 CHG=0		649657 1 0 0 0	M V30 456 1 443 442 CFG=0	M V30 156 1 124 153 CFG=0
M V30 50 1 48 17 CFG=0	M V30 1489 C 19.7146 14.9970 24.0359 0 CHG=0		649658 1 0 0 0	M V30 457 1 444 443 CFG=0	M V30 157 1 124 154 CFG=0
M V30 51 1 49 18 CFG=0	M V30 1490 O 18.4325 15.4824 23.6314 0 CHG=0		649659 1 0 0 0	M V30 458 1 445 444 CFG=0	M V30 158 1 124 155 CFG=0
M V30 52 1 50 20 CFG=0	M V30 1491 C 18.1857 16.0093 22.3281 0 CHG=0		650660 1 0 0 0	M V30 459 1 445 440 CFG=0	M V30 159 1 125 156 CFG=0
M V30 53 1 51 21 CFG=0	M V30 1492 O 13.6675 25.7027 23.1467 0 CHG=0		650661 1 0 0 0	M V30 460 1 446 426 CFG=0	M V30 160 1 125 157 CFG=0
M V30 54 1 52 22 CFG=0	M V30 1493 O 16.1388 25.4085 22.1216 0 CHG=0		650662 1 0 0 0	M V30 461 1 447 427 CFG=0	M V30 161 1 125 158 CFG=0
M V30 55 1 53 24 CFG=0	M V30 1494 O 14.8707 24.8321 25.6100 0 CHG=0		651652 1 0 0 0	M V30 462 1 448 431 CFG=0	M V30 162 1 126 159 CFG=0
M V30 56 1 54 25 CFG=0	M V30 1495 O 15.4485 20.9863 20.0148 0 CHG=0		651663 1 0 0 0	M V30 463 1 449 438 CFG=0	M V30 163 1 160 161 CFG=0
M V30 57 1 55 26 CFG=0	M V30 1496 O 16.6266 18.4658 19.8801 0 CHG=0		651664 1 0 0 0	M V30 464 1 450 437 CFG=0	M V30 164 1 160 169 CFG=0
M V30 58 1 56 28 CFG=0	M V30 1497 O 20.6504 16.4903 21.1810 0 CHG=0		652653 1 0 0 0	M V30 465 1 451 441 CFG=0	M V30 165 1 160 170 CFG=0
M V30 59 1 57 28 CFG=0	M V30 1498 O 19.4522 13.5633 23.8088 0 CHG=0		652665 1 0 0 0	M V30 466 1 452 443 CFG=0	M V30 166 1 161 162 CFG=0
M V30 60 1 58 29 CFG=0	M V30 1499 C 14.1541 21.5514 23.1633 0 CHG=0		652666 1 0 0 0	M V30 467 1 453 430 CFG=0	M V30 167 2 161 163 CFG=0
M V30 61 1 59 29 CFG=0	M V30 1500 C 19.7238 22.7563 23.4371 0 CHG=0		653654 1 0 0 0	M V30 468 1 454 434 CFG=0	M V30 168 1 165 166 CFG=0
M V30 62 1 60 30 CFG=0	M V30 1501 C 16.6735 16.2282 21.7936 0 CHG=0		653667 1 0 0 0	M V30 469 1 455 445 CFG=0	M V30 169 1 165 167 CFG=0
M V30 63 1 61 30 CFG=0	M V30 1502 O 14.6336 20.2719 23.2528 0 CHG=3		653668 1 0 0 0	M V30 470 1 456 453 CFG=0	M V30 170 1 167 439 CFG=0
M V30 64 1 62 31 CFG=0	M V30 1503 O 20.8279 22.3477 24.3909 0 CHG=0		654669 1 0 0 0	M V30 471 1 457 454 CFG=0	M V30 171 1 172 173 CFG=0
M V30 65 1 63 32 CFG=0	M V30 1504 O 15.7278 15.0352 21.5958 0 CHG=0		669670 1 0 0 0	M V30 472 1 458 455 CFG=0	M V30 172 1 172 176 CFG=0
M V30 66 1 64 33 CFG=0	M V30 1505 C 15.7998 24.5360 26.8278 0 CHG=0		669678 1 0 0 0	M V30 473 1 459 448 CFG=0	M V30 173 1 172 177 CFG=0
M V30 67 1 65 34 CFG=0	M V30 1506 C 20.6425 12.8788 24.1542 0 CHG=0		669679 1 0 0 0	M V30 474 1 460 452 CFG=0	M V30 174 1 173 174 CFG=0
M V30 68 1 66 34 CFG=0	M V30 1507 O 22.0955 15.5557 24.2159 0 CHG=0		670671 1 0 0 0	M V30 475 1 461 442 CFG=0	M V30 175 2 173 175 CFG=0
M V30 69 1 67 35 CFG=0	M V30 1508 H 13.8514 23.8669 22.2307 0 CHG=0		670672 2 0 0 0	M V30 476 1 462 426 CFG=0	M V30 176 1 178 179 CFG=0
M V30 70 1 68 35 CFG=0	M V30 1509 H 16.3040 25.6816 24.1820 0 CHG=0		673674 1 0 0 0	M V30 477 1 463 427 CFG=0	M V30 177 1 178 183 CFG=0
M V30 71 1 69 35 CFG=0	M V30 1510 H 17.8122 24.0537 23.9740 0 CHG=0		673680 1 0 0 0	M V30 478 1 464 428 CFG=0	M V30 178 1 178 198 CFG=0
M V30 72 1 70 36 CFG=0	M V30 1511 H 14.8963 22.0186 25.3638 0 CHG=0		673681 1 0 0 0	M V30 479 1 465 430 CFG=0	M V30 179 1 178 213 CFG=0
M V30 73 1 72 71 CFG=0	M V30 1512 H 13.1247 23.5803 24.4899 0 CHG=0		674675 1 0 0 0	M V30 480 1 466 431 CFG=0	M V30 180 1 179 180 CFG=0
M V30 74 1 73 72 CFG=0	M V30 1513 H 17.8918 22.3624 21.0725 0 CHG=0		674676 2 0 0 0	M V30 481 1 467 433 CFG=0	M V30 181 1 179 199 CFG=0
M V30 75 1 74 73 CFG=0	M V30 1514 H 18.1383 21.3574 23.9255 0 CHG=0		683684 2 0 0 0	M V30 482 1 468 434 CFG=0	M V30 182 1 179 214 CFG=0
M V30 76 1 75 74 CFG=0	M V30 1515 H 17.6562 19.0363 22.7398 0 CHG=0		683688 1 0 0 0	M V30 483 1 469 436 CFG=0	M V30 183 1 180 181 CFG=0
M V30 77 1 76 71 CFG=0	M V30 1516 H 18.0336 20.1645 20.0710 0 CHG=0		683698 1 0 0 0	M V30 484 1 470 437 CFG=0	M V30 184 1 180 184 CFG=0
M V30 78 1 76 75 CFG=0	M V30 1517 H 15.9190 20.1885 21.8608 0 CHG=0		684685 1 0 0 0	M V30 485 1 471 438 CFG=0	M V30 185 1 180 215 CFG=0
M V30 79 1 77 73 CFG=0	M V30 1518 H 19.2903 17.8014 23.6814 0 CHG=0		684690 1 0 0 0	M V30 486 1 472 440 CFG=0	M V30 186 1 181 182 CFG=0
M V30 80 1 78 77 CFG=0	M V30 1519 H 21.4901 17.5901 23.0897 0 CHG=0		685686 2 0 0 0	M V30 487 1 473 441 CFG=0	M V30 187 1 182 183 CFG=0
M V30 81 1 79 78 CFG=0	M V30 1520 H 20.7509 14.6773 22.3869 0 CHG=0		685689 1 0 0 0	M V30 488 1 474 442 CFG=0	M V30 188 1 182 205 CFG=0
M V30 82 1 80 79 CFG=0	M V30 1521 H 20.1185 15.3186 25.1549 0 CHG=0		686687 1 0 0 0	M V30 489 1 475 443 CFG=0	M V30 189 1 182 216 CFG=0
M V30 83 1 81 80 CFG=0	M V30 1522 H 18.4365 15.2907 21.5487 0 CHG=0		686691 1 0 0 0	M V30 490 1 476 445 CFG=0	M V30 190 1 183 200 CFG=0
M V30 84 1 82 81 CFG=0	M V30 1523 H 16.1418 24.6225 21.4653 0 CHG=0		687688 2 0 0 0	M V30 491 1 477 446 CFG=0	M V30 191 1 183 217 CFG=0
M V30 85 1 83 78 CFG=0	M V30 1524 H 15.0416 21.7600 20.3420 0 CHG=0		687699 1 0 0 0	M V30 492 1 478 447 CFG=0	M V30 192 1 184 185 CFG=0
M V30 86 1 83 82 CFG=0	M V30 1525 H 17.3054 17.9602 19.5375 0 CHG=0		688694 1 0 0 0	M V30 493 1 479 449 CFG=0	M V30 193 1 185 186 CFG=0
M V30 87 1 84 81 CFG=0	M V30 1526 H 19.8641 16.8080 20.5705 0 CHG=0		689716 1 0 0 0	M V30 494 1 480 450 CFG=0	M V30 194 1 185 190 CFG=0
M V30 88 1 85 84 CFG=0	M V30 1527 H 14.3347 21.9257 22.2206 0 CHG=0		690692 1 0 0 0	M V30 495 1 481 451 CFG=0	M V30 195 1 185 218 CFG=0
M V30 89 1 86 85 CFG=0	M V30 1528 H 13.0401 21.4690 23.1032 0 CHG=0		691693 1 0 0 0	M V30 496 1 482 453 CFG=0	M V30 196 1 186 187 CFG=0
M V30 90 1 87 86 CFG=0	M V30 1529 H 19.4007 23.6612 23.9086 0 CHG=0		692700 1 0 0 0	M V30 497 1 483 453 CFG=0	M V30 197 1 186 206 CFG=0
M V30 91 1 88 87 CFG=0	M V30 1530 H 20.0426 22.9966 22.4981 0 CHG=0		692701 1 0 0 0	M V30 498 1 484 454 CFG=0	M V30 198 1 186 219 CFG=0
M V30 92 1 89 88 CFG=0	M V30 1531 H 16.5879 16.5214 20.7558 0 CHG=0		692702 1 0 0 0	M V30 499 1 485 454 CFG=0	M V30 199 1 187 188 CFG=0
M V30 93 1 90 89 CFG=0	M V30 1532 H 16.3940 17.0490 22.4398 0 CHG=0		693703 1 0 0 0	M V30 500 1 486 455 CFG=0	M V30 200 1 188 189 CFG=0
M V30 94 1 90 85 CFG=0	M V30 1533 H 16.3836 23.7066 26.6348 0 CHG=0		693704 1 0 0 0	M V30 501 1 487 455 CFG=0	M V30 201 1 188 191 CFG=0
M V30 95 1 91 71 CFG=0	M V30 1534 H 15.2317 24.3070 27.6022 0 CHG=0		693705 1 0 0 0	M V30 502 1 488 456 CFG=0	M V30 202 1 188 220 CFG=0
M V30 96 1 92 72 CFG=0	M V30 1535 H 16.5374 25.4416 27.2164 0 CHG=0		694695 1 0 0 0	M V30 503 1 489 457 CFG=0	M V30 203 1 189 190 CFG=0
M V30 97 1 93 76 CFG=0	M V30 1536 H 21.2697 12.9842 23.4016 0 CHG=0		694706 1 0 0 0	M V30 504 1 490 458 CFG=0	M V30 204 1 189 202 CFG=0
M V30 98 1 94 83 CFG=0	M V30 1537 H 20.2431 11.8160 24.0714 0 CHG=0		694707 1 0 0 0	M V30 505 1 491 459 CFG=0	M V30 205 1 189 221 CFG=0
M V30 99 1 95 82 CFG=0	M V30 1538 H 21.2583 13.2448 25.1957 0 CHG=0		695696 1 0 0 0	M V30 506 1 492 459 CFG=0	M V30 206 1 190 201 CFG=0
M V30 100 1 96 86 CFG=0	M V30 1539 H 22.8355 16.1161 23.9070 0 CHG=0		695708 1 0 0 0	M V30 507 1 493 459 CFG=0	M V30 207 1 190 222 CFG=0
M V30 101 1 97 88 CFG=0	M V30 1540 C 22.1225 22.5028 24.0388 0 CHG=0		695709 1 0 0 0	M V30 508 1 494 460 CFG=0	M V30 208 1 191 192 CFG=0
M V30 102 1 98 75 CFG=0	M V30 1541 C 22.5340 21.1449 23.5559 0 CHG=0		696697 1 0 0 0	M V30 509 1 495 460 CFG=0	M V30 209 1 192 193 CFG=0
M V30 103 1 99 79 CFG=0	M V30 1542 O 23.5075 21.2231 22.9677 0 CHG=5		696710 1 0 0 0	M V30 510 1 496 460 CFG=0	M V30 210 1 192 197 CFG=0
M V30 104 1 100 90 CFG=0	M V30 1543 O 21.9286 20.0809 23.8188 0 CHG=0		696711 1 0 0 0	M V30 511 1 497 461 CFG=0	M V30 211 1 192 223 CFG=0
M V30 105 1 101 98 CFG=0	M V30 1544 Na 23.1361 18.9985 22.9113 0 CHG=3		697712 1 0 0 0	M V30 512 1 499 498 CFG=0	M V30 212 1 193 194 CFG=0
M V30 106 1 102 99 CFG=0	M V30 1545 C 15.4950 14.4562 22.7742 0 CHG=0		712713 1 0 0 0	M V30 513 1 500 499 CFG=0	M V30 213 1 193 203 CFG=0
M V30 107 1 103 100 CFG=0	M V30 1546 C 15.0871 15.3890 23.8935 0 CHG=0		712720 1 0 0 0	M V30 514 1 501 500 CFG=0	M V30 214 1 193 224 CFG=0
M V30 108 1 104 93 CFG=0	M V30 1547 O 15.2878 16.6432 23.9676 0 CHG=5		712721 1 0 0 0	M V30 515 1 502 501 CFG=0	M V30 215 1 194 195 CFG=0
M V30 109 1 105 97 CFG=0	M V30 1548 O 14.5836 14.7482 24.7208 0 CHG=0		713714 1 0 0 0	M V30 516 1 503 498 CFG=0	M V30 216 1 194 212 CFG=0
M V30 110 1 106 87 CFG=0	M V30 1549 Na 14.7915 17.3456 25.7638 0 CHG=3		713715 2 0 0 0	M V30 517 1 503 502 CFG=0	M V30 217 1 194 225 CFG=0
M V30 111 1 107 71 CFG=0	M V30 1550 H 22.9163 22.9505 24.9567 0 CHG=0		716717 1 0 0 0	M V30 518 1 504 500 CFG=0	M V30 218 1 195 196 CFG=0
M V30 112 1 108 72 CFG=0	M V30 1551 H 22.1145 23.1692 23.2322 0 CHG=0		716722 1 0 0 0	M V30 519 1 505 504 CFG=0	M V30 219 1 195 204 CFG=0
M V30 113 1 109 73 CFG=0	M V30 1552 H 16.3907 13.9899 23.2952 0 CHG=0		716723 1 0 0 0	M V30 520 1 506 505 CFG=0	M V30 220 1 195 226 CFG=0
M V30 114 1 110 75 CFG=0	M V30 1553 H 14.6509 13.6273 22.3972 0 CHG=0		717718 1 0 0 0	M V30 521 1 507 506 CFG=0	M V30 221 1 196 197 CFG=0
M V30 115 1 111 76 CFG=0	M V30 1554 C 13.5488 19.1941 23.1355 0 CHG=0		717719 2 0 0 0	M V30 522 1 508 507 CFG=0	M V30 222 1 197 207 CFG=0
M V30 116 1 112 78 CFG=0	M V30 1555 C 13.1159 19.3128 24.5294 0 CHG=0		725726 2 0 0 0	M V30 523 1 509 508 CFG=0	M V30 223 1 197 227 CFG=0
M V30 117 1 113 79 CFG=0	M V30 1556 O 11.9448 19.6288 24.5373 0 CHG=5		725730 1 0 0 0	M V30 524 1 510 505 CFG=0	M V30 224 1 198 228 CFG=0
M V30 118 1 114 81 CFG=0	M V30 1557 O 14.0380 19.1299 25.5483 0 CHG=0		725740 1 0 0 0	M V30 525 1 510 509 CFG=0	M V30 225 1 199 229 CFG=0
M V30 119 1 115 82 CFG=0	M V30 1558 H 13.9956 18.2569 22.9796 0 CHG=0		726727 1 0 0 0	M V30 526 1 511 508 CFG=0	M V30 226 1 200 211 CFG=0
M V30 120 1 116 83 CFG=0	M V30 1559 H 12.6853 19.2650 22.2595 0 CHG=0		726732 1 0 0 0	M V30 527 1 512 511 CFG=0	M V30 227 1 201 230 CFG=0
M V30 121 1 117 85 CFG=0	M V30 1560 C 21.8310 15.5368 2.0949 0 CHG=0		727728 2 0 0 0	M V30 528 1 513 512 CFG=0	M V30 228 1 202 231 CFG=0
M V30 122 1 118 86 CFG=0	M V30 1561 C 23.2356 15.4929 3.1075 0 CHG=0		727731 1 0 0 0	M V30 529 1 514 513 CFG=0	M V30 229 1 203 232 CFG=0
M V30 123 1 119 87 CFG=0	M V30 1562 C 22.9080 15.5613 4.5381 0 CHG=0		728729 1 0 0 0	M V30 530 1 515 514 CFG=0	M V30 230 1 205 208 CFG=0
M V30 124 1 120 88 CFG=0	M V30 1563 O 22.1484 16.6437 4.7581 0 CHG=0		728733 1 0 0 0	M V30 531 1 516 515 CFG=0	M V30 231 1 205 233 CFG=0
M V30 125 1 121 90 CFG=0	M V30 1564 C 21.8632 17.6119 3.7900 0 CHG=0		729730 2 0 0 0	M V30 532 1 517 516 CFG=0	M V30 232 1 205 234 CFG=0
M V30 126 1 122 91 CFG=0	M V30 1565 C 21.5454 17.0205 2.2505 0 CHG=0		729741 1 0 0 0	M V30 533 1 517 512 CFG=0	M V30 233 1 206 209 CFG=0
M V30 127 1 123 92 CFG=0	M V30 1566 O 22.1280 14.2792 4.4436 0 CHG=0		730736 1 0 0 0	M V30 534 1 518 498 CFG=0	M V30 234 1 206 235 CFG=0
M V30 128 1 124 94 CFG=0	M V30 1567 C 21.3207 13.9440 5.3696 0 CHG=0		731758 1 0 0 0	M V30 535 1 519 499 CFG=0	M V30 235 1 206 236 CFG=0
M V30 129 1 125 95 CFG=0	M V30 1568 C 22.1754 14.2561 6.8646 0 CHG=0		732734 1 0 0 0	M V30 536 1 520 503 CFG=0	M V30 236 1 207 210 CFG=0
M V30 130 1 126 96 CFG=0	M V30 1569 O 21.2602 14.0843 7.7478 0 CHG=3		733735 1 0 0 0	M V30 537 1 521 509 CFG=0	M V30 237 1 207 237 CFG=0
M V30 131 1 127 98 CFG=0	M V30 1570 C 20.3330 15.0774 7.5243 0 CHG=0		734742 1 0 0 0	M V30 538 1 522 513 CFG=0	M V30 238 1 207 238 CFG=0
M V30 132 1 128 98 CFG=0	M V30 1571 C 19.2042 14.6422 6.1975 0 CHG=0		734743 1 0 0 0	M V30 539 1 523 515 CFG=0	M V30 239 1 208 253 CFG=0
M V30 133 1 129 99 CFG=0	M V30 1572 C 19.9563 14.5778 5.0250 0 CHG=0		734744 1 0 0 0	M V30 540 1 524 506 CFG=0	M V30 240 1 209 244 CFG=0
M V30 134 1 130 99 CFG=0	M V30 1573 O 19.7736 15.3059 8.6595 0 CHG=0		735745 1 0 0 0	M V30 541 1 525 517 CFG=0	M V30 241 1 211 239 CFG=0
M V30 135 1 131 100 CFG=0	M V30 1574 C 20.7238 16.1931 9.7463 0 CHG=0		735746 1 0 0 0	M V30 542 1 526 524 CFG=0	M V30 242 1 211 240 CFG=0
M V30 136 1 132 100 CFG=0	M V30 1575 C 21.0507 15.4214 10.9924 0 CHG=0		735747 1 0 0 0	M V30 543 1 527 520 CFG=0	M V30 243 1 211 241 CFG=0
M V30 137 1 133 101 CFG=0	M V30 1576 C 21.9189 16.3559 12.2520 0 CHG=0		736737 1 0 0 0	M V30 544 1 528 523 CFG=0	M V30 244 1 212 243 CFG=0
M V30 138 1 134 102 CFG=0	M V30 1577 C 21.5567 17.8266 12.3444 0 CHG=0		736748 1 0 0 0	M V30 545 1 529 514 CFG=0	M V30 245 1 244 245 CFG=0
M V30 139 1 135 103 CFG=0	M V30 1578 O 21.1408 18.3214 11.0636 0 CHG=0		736749 1 0 0 0	M V30 546 1 530 498 CFG=0	M V30 246 1 244 251 CFG=0
M V30 140 1 136 104 CFG=0	M V30 1579 C 20.0654 17.4655 10.0766 0 CHG=0		737738 1 0 0 0	M V30 547 1 531 499 CFG=0	M V30 247 1 244 252 CFG=0
M V30 141 1 137 104 CFG=0	M V30 1580 O 21.7710 15.0835 0.7047 0 CHG=0		737750 1 0 0 0	M V30 548 1 532 500 CFG=0	M V30 248 1 245 246 CFG=0
M V30 142 1 138 105 CFG=0	M V30 1581 O 23.8244 14.3191 2.8814 0 CHG=0		737751 1 0 0 0	M V30 549 1 533 502 CFG=0	M V30 249 2 245 247 CFG=0
M V30 143 1 139 105 CFG=0	M V30 1582 O 22.4283 17.8281 1.6321 0 CHG=0		738739 1 0 0 0	M V30 550 1 534 503 CFG=0	M V30 250 1 253 254 CFG=0
M V30 144 1 140 105 CFG=0	M V30 1583 O 19.0879 13.8111 3.8387 0 CHG=0		738752 1 0 0 0	M V30 551 1 535 506 CFG=0	M V30 251 1 253 257 CFG=0
M V30 145 1 141 106 CFG=0	M V30 1584 O 18.3514 15.6727 5.9722 0 CHG=3		738753 1 0 0 0	M V30 552 1 536 508 CFG=0	M V30 252 1 253 258 CFG=0
M V30 146 1 143 142 CFG=0	M V30 1585 O 19.7717 14.9134 11.2423 0 CHG=3		739754 1 0 0 0	M V30 553 1 537 509 CFG=0	M V30 253 1 254 255 CFG=0
M V30 147 1 144 143 CFG=0	M V30 1586 O 20.4816 17.9338 13.0422 0 CHG=0		754755 1 0 0 0	M V30 554 1 538 510 CFG=0	M V30 254 2 254 256 CFG=0
M V30 148 1 145 144 CFG=0	M V30 1587 C 20.6662 18.3295 4.1333 0 CHG=0		754763 1 0 0 0	M V30 555 1 539 512 CFG=0	M V30 255 1 260 261 CFG=0
M V30 149 1 146 145 CFG=0	M V30 1588 C 23.3328 13.3458 7.1328 0 CHG=0		754764 1 0 0 0	M V30 556 1 540 513 CFG=0	M V30 256 1 260 265 CFG=0
M V30 150 1 147 146 CFG=0	M V30 1589 C 19.6297 18.1287 8.7432 0 CHG=0		755756 1 0 0 0	M V30 557 1 541 514 CFG=0	M V30 257 1 260 280 CFG=0
M V30 151 1 147 142 CFG=0	M V30 1590 O 21.1915 19.4709 5.1290 0 CHG=0		755757 2 0 0 0	M V30 558 1 542 515 CFG=0	M V30 258 1 260 296 CFG=0
M V30 152 1 148 144 CFG=0	M V30 1591 O 24.6011 14.1897 7.4333 0 CHG=0		758759 1 0 0 0	M V30 559 1 543 517 CFG=0	M V30 259 1 261 262 CFG=0
M V30 153 1 149 148 CFG=0	M V30 1592 O 18.6513 19.0380 8.7871 0 CHG=0		758765 1 0 0 0	M V30 560 1 544 518 CFG=0	M V30 260 1 261 281 CFG=0
M V30 154 1 150 149 CFG=0	M V30 1593 C 20.8561 18.1640 14.5173 0 CHG=0		758766 1 0 0 0	M V30 561 1 545 519 CFG=0	M V30 261 1 261 297 CFG=0
M V30 155 1 151 150 CFG=0	M V30 1594 O 23.3487 16.3515 12.3065 0 CHG=3		759760 1 0 0 0	M V30 562 1 546 521 CFG=0	M V30 262 1 262 263 CFG=0
M V30 156 1 152 151 CFG=0	M V30 1595 H 21.0227 14.9046 2.4131 0 CHG=0		759761 2 0 0 0	M V30 563 1 547 522 CFG=0	M V30 263 1 262 266 CFG=0
M V30 157 1 153 152 CFG=0	M V30 1596 H 23.8469 15.6592 5.3916 0 CHG=0		768769 2 0 0 0	M V30 564 1 548 524 CFG=0	M V30 264 1 262 298 CFG=0
M V30 158 1 154 149 CFG=0	M V30 1597 H 22.7782 18.3714 3.9816 0 CHG=0		768773 1 0 0 0	M V30 565 1 549 524 CFG=0	M V30 265 1 263 264 CFG=0
M V30 159 1 154 153 CFG=0	M V30 1598 H 20.4690 17.1088 1.7271 0 CHG=0		768783 1 0 0 0	M V30 566 1 550 525 CFG=0	M V30 266 1 264 265 CFG=0
M V30 160 1 155 152 CFG=0	M V30 1599 H 21.0602 12.8388 5.1406 0 CHG=0		769770 1 0 0 0	M V30 567 1 551 526 CFG=0	M V30 267 1 264 287 CFG=0
M V30 161 1 156 155 CFG=0	M V30 1600 H 22.6679 15.3157 7.0658 0 CHG=0		769775 1 0 0 0	M V30 568 1 552 987 CFG=0	M V30 268 1 264 299 CFG=0
M V30 162 1 157 156 CFG=0	M V30 1601 H 20.9227 16.0325 7.3832 0 CHG=0		770771 2 0 0 0	M V30 569 1 553 527 CFG=0	M V30 269 1 265 282 CFG=0
M V30 163 1 158 157 CFG=0	M V30 1602 H 18.6074 13.6783 6.2576 0 CHG=0		770774 1 0 0 0	M V30 570 1 554 527 CFG=0	M V30 270 1 265 300 CFG=0
M V30 164 1 159 158 CFG=0	M V30 1603 H 20.1599 15.6263 4.8161 0 CHG=0		771772 1 0 0 0	M V30 571 1 555 527 CFG=0	M V30 271 1 266 267 CFG=0
M V30 165 1 160 159 CFG=0	M V30 1604 H 21.6828 16.4991 9.4333 0 CHG=0		771776 1 0 0 0	M V30 572 1 556 528 CFG=0	M V30 272 1 267 268 CFG=0
M V30 166 1 161 156 CFG=0	M V30 1605 H 21.6335 14.5778 10.7724 0 CHG=0		772773 2 0 0 0	M V30 573 1 557 529 CFG=0	M V30 273 1 267 272 CFG=0
M V30 167 1 161 160 CFG=0	M V30 1606 H 21.7668 15.9627 13.1944 0 CHG=0		772784 1 0 0 0	M V30 574 1 559 558 CFG=0	M V30 274 1 267 301 CFG=0
M V30 168 1 162 142 CFG=0	M V30 1607 H 22.5091 18.4677 12.9194 0 CHG=0		773779 1 0 0 0	M V30 575 1 560 559 CFG=0	M V30 275 1 268 269 CFG=0
M V30 169 1 163 143 CFG=0	M V30 1608 H 19.1682 17.2314 10.5182 0 CHG=0		774801 1 0 0 0	M V30 576 1 561 560 CFG=0	M V30 276 1 268 288 CFG=0
M V30 170 1 164 147 CFG=0	M V30 1609 H 22.6272 14.7827 0.5742 0 CHG=0		775777 1 0 0 0	M V30 577 1 562 561 CFG=0	M V30 277 1 268 302 CFG=0
M V30 171 1 165 154 CFG=0	M V30 1610 H 23.1465 13.4942 2.8337 0 CHG=0		776778 1 0 0 0	M V30 578 1 563 558 CFG=0	M V30 278 1 269 270 CFG=0
M V30 172 1 166 153 CFG=0	M V30 1611 H 19.5776 13.7293 3.1027 0 CHG=0		777785 1 0 0 0	M V30 579 1 563 562 CFG=0	M V30 279 1 270 271 CFG=0
M V30 173 1 167 157 CFG=0	M V30 1612 H 17.7615 15.7374 6.6287 0 CHG=0		777786 1 0 0 0	M V30 580 1 564 560 CFG=0	M V30 280 1 270 273 CFG=0
M V30 174 1 168 159 CFG=0	M V30 1613 H 19.1384 14.6449 10.3459 0 CHG=0		777787 1 0 0 0	M V30 581 1 565 564 CFG=0	M V30 281 1 270 303 CFG=0
M V30 175 1 169 146 CFG=0	M V30 1614 H 19.9999 17.6266 4.5537 0 CHG=0		778788 1 0 0 0	M V30 582 1 566 565 CFG=0	M V30 282 1 271 272 CFG=0
M V30 176 1 170 150 CFG=0	M V30 1615 H 20.0405 18.6352 3.1858 0 CHG=0		778789 1 0 0 0	M V30 583 1 567 566 CFG=0	M V30 283 1 271 284 CFG=0
M V30 177 1 171 161 CFG=0	M V30 1616 H 23.2972 12.6655 6.1954 0 CHG=0		778790 1 0 0 0	M V30 584 1 568 567 CFG=0	M V30 284 1 271 304 CFG=0
M V30 178 1 172 169 CFG=0	M V30 1617 H 23.2406 12.7342 7.9701 0 CHG=0		779780 1 0 0 0	M V30 585 1 569 568 CFG=0	M V30 285 1 272 283 CFG=0
M V30 179 1 173 170 CFG=0	M V30 1618 H 19.1203 17.3299 7.9069 0 CHG=0		779791 1 0 0 0	M V30 586 1 570 565 CFG=0	M V30 286 1 272 305 CFG=0
M V30 180 1 174 171 CFG=0	M V30 1619 H 20.5674 18.5989 8.4930 0 CHG=0		779792 1 0 0 0	M V30 587 1 570 569 CFG=0	M V30 287 1 273 274 CFG=0
M V30 181 1 175 164 CFG=0	M V30 1620 H 21.9663 18.7806 -0.1099 0 CHG=0		780781 1 0 0 0	M V30 588 1 571 568 CFG=0	M V30 288 1 274 275 CFG=0
M V30 182 1 176 168 CFG=0	M V30 1621 H 20.9779 17.1814 -0.2287 0 CHG=0		780793 1 0 0 0	M V30 589 1 572 571 CFG=0	M V30 289 1 274 279 CFG=0
M V30 183 1 177 158 CFG=0	M V30 1622 H 20.4918 19.1032 14.8620 0 CHG=0		780794 1 0 0 0	M V30 590 1 573 572 CFG=0	M V30 290 1 274 306 CFG=0
M V30 184 1 178 142 CFG=0	M V30 1623 H 21.9706 18.2267 14.9163 0 CHG=0		781782 1 0 0 0	M V30 591 1 574 573 CFG=0	M V30 291 1 275 276 CFG=0
M V30 185 1 179 143 CFG=0	M V30 1624 H 20.3626 17.3285 14.9221 0 CHG=0		781795 1 0 0 0	M V30 592 1 575 574 CFG=0	M V30 292 1 275 285 CFG=0
M V30 186 1 180 144 CFG=0	M V30 1625 H 23.5369 16.3076 11.3582 0 CHG=0		781796 1 0 0 0	M V30 593 1 576 575 CFG=0	M V30 293 1 275 307 CFG=0
M V30 187 1 181 146 CFG=0	M V30 1626 C 25.3416 14.4795 8.8337 0 CHG=0		782797 1 0 0 0	M V30 594 1 577 576 CFG=0	M V30 294 1 276 277 CFG=0
M V30 188 1 182 147 CFG=0	M V30 1627 C 24.4326 14.7842 9.8561 0 CHG=0		797798 1 0 0 0	M V30 595 1 577 572 CFG=0	M V30 295 1 276 295 CFG=0
M V30 189 1 183 149 CFG=0	M V30 1628 O 24.1835 13.8602 10.5627 0 CHG=5		797806 1 0 0 0	M V30 596 1 578 558 CFG=0	M V30 296 1 276 308 CFG=0
M V30 190 1 184 150 CFG=0	M V30 1629 O 24.0553 15.9352 9.9636 0 CHG=0		797807 1 0 0 0	M V30 597 1 579 563 CFG=0	M V30 297 1 277 278 CFG=0
M V30 191 1 185 152 CFG=0	M V30 1630 Na 23.0614 13.8992 12.2710 0 CHG=3		798799 1 0 0 0	M V30 598 1 580 570 CFG=0	M V30 298 1 277 286 CFG=0
M V30 192 1 186 153 CFG=0	M V30 1631 C 19.1824 20.3390 9.5199 0 CHG=0		798800 2 0 0 0	M V30 599 1 581 569 CFG=0	M V30 299 1 277 309 CFG=0
M V30 193 1 187 154 CFG=0	M V30 1632 C 20.4098 21.0179 9.0341 0 CHG=0		801802 1 0 0 0	M V30 600 1 582 573 CFG=0	M V30 300 1 278 279 CFG=0
M V30 194 1 188 156 CFG=0	M V30 1633 O 20.5046 20.6948 7.8290 0 CHG=5		801808 1 0 0 0	M V30 601 1 583 575 CFG=0	M V30 301 1 279 289 CFG=0
M V30 195 1 189 157 CFG=0	M V30 1634 O 21.2522 21.8443 9.9284 0 CHG=0		801809 1 0 0 0	M V30 602 1 584 562 CFG=0	M V30 302 1 279 310 CFG=0
M V30 196 1 190 158 CFG=0	M V30 1635 Na 22.0306 22.5320 8.1663 0 CHG=3		802803 1 0 0 0	M V30 603 1 585 566 CFG=0	M V30 303 1 280 311 CFG=0
M V30 197 1 191 159 CFG=0	M V30 1636 H 19.5193 20.2768 10.6270 0 CHG=0		802804 2 0 0 0	M V30 604 1 586 577 CFG=0	M V30 304 1 281 312 CFG=0
M V30 198 1 192 161 CFG=0	M V30 1637 H 18.3389 20.9669 9.3304 0 CHG=0		811812 2 0 0 0	M V30 605 1 587 585 CFG=0	M V30 305 1 282 293 CFG=0
M V30 199 1 193 162 CFG=0	M V30 1638 C 20.9317 20.7382 4.6599 0 CHG=0		811816 1 0 0 0	M V30 606 1 588 579 CFG=0	M V30 306 1 283 313 CFG=0
[truncated: 1,923 more rows]
