# Supplementary material for: 3D-printable phosphorescent woody materials
Source: Nat Commun. 2026 Mar 11;17:3796. doi: 10.1038/s41467-026-70488-y (PMC13111626; doi:10.1038/s41467-026-70488-y)
Supplement: Supplementary file 6 — Source Data [file 41467_2026_70488_MOESM6_ESM.xlsx]

## Sheet: Fig.2a
Fig.2a, High resolution XPS C1s spectra of natural wood and CX-Wood.
Binding Energy (eV)	Intensity (arb.units)
	Natural wood					CX-Wood
	C-O	C=O	C-C/C=C	Fitting data	Original data	C-O	C=O	C-C/C=C	O-C=O	Fitting data	Original data
298.7	0	0	0	13433.5	13433.5	0	0	0	0	7805.9	7805.9
298.6	13209.6	13209.6	13209.6	13209.6	13438.8	7610.17	7610.17	7610.17	7610.17	7610.17	7543.02
298.5	12945.1	12945.1	12945.1	12945.1	12953.9	7583.69	7583.69	7583.69	7583.69	7583.69	7458.49
298.4	12760.1	12760.1	12760.1	12760.1	13012.2	7553.55	7553.55	7553.55	7553.55	7553.55	7633.28
298.3	12658.3	12658.3	12658.3	12658.3	12993.1	7528.68	7528.68	7528.68	7528.68	7528.68	7683.21
298.2	12538.3	12538.3	12538.3	12538.3	12459.3	7505.6	7505.6	7505.6	7505.6	7505.6	7767.9
298.1	12459.9	12459.9	12459.9	12459.9	12419	7486.88	7486.88	7486.88	7486.88	7486.88	7610.09
298	12255.6	12255.6	12255.6	12255.6	12414.3	7466.83	7466.83	7466.83	7466.83	7466.83	7500.35
297.9	12091.9	12091.9	12091.9	12091.9	12256.5	7447.04	7447.04	7447.04	7447.04	7447.04	7450.79
297.8	11937.2	11937.2	11937.2	11937.2	11978.1	7418.22	7418.22	7418.22	7418.22	7418.22	7432.46
297.7	11755.3	11755.3	11755.3	11755.3	11457.7	7374.96	7374.96	7374.96	7374.96	7374.96	7276.49
297.6	11631.9	11631.9	11631.9	11631.9	11675.9	7317.86	7317.86	7317.86	7317.86	7317.86	7298.04
297.5	11501	11501	11501	11501	11192.1	7275.4	7275.4	7275.4	7275.4	7275.4	7213.51
297.4	11380.7	11380.7	11380.7	11380.7	11152.7	7247.09	7247.09	7247.09	7247.09	7247.09	7274.54
297.3	11211.7	11211.7	11211.7	11211.7	11310.9	7215.03	7215.03	7215.03	7215.03	7215.03	7326.54
297.2	11059.9	11059.9	11059.9	11059.9	10991.5	7165.37	7165.37	7165.37	7165.37	7165.37	7214.44
297.1	10931.6	10931.6	10931.6	10931.6	11101.8	7137.33	7137.33	7137.33	7137.33	7137.33	6994.17
297	10741.9	10741.9	10741.9	10741.9	10980.1	7117.48	7117.48	7117.48	7117.48	7117.48	7093.62
296.9	10613.5	10613.5	10613.5	10613.5	11090.1	7075.73	7075.73	7075.73	7075.73	7075.73	7143.35
296.8	10470.9	10470.9	10470.9	10470.9	10397.5	7032.16	7032.16	7032.16	7032.16	7032.16	7098.14
296.7	10321.3	10321.3	10321.3	10321.3	10308.7	6998.34	6998.34	6998.34	6998.34	6998.34	6886.2
296.6	10162.4	10162.4	10162.4	10162.4	10046.7	6971.7	6971.7	6971.7	6971.7	6971.7	6968.07
296.5	9968.38	9968.38	9968.38	9968.38	9588.32	6963.5	6963.5	6963.5	6963.5	6963.5	7079.68
296.4	9794.05	9794.05	9794.05	9794.05	9780.4	6929.73	6929.73	6929.73	6929.73	6929.73	6754.28
296.3	9588.05	9588.05	9588.05	9588.05	9583.55	6881.27	6881.27	6881.27	6881.27	6881.27	6795.29
296.2	9441.19	9441.19	9441.19	9441.19	9665.99	6834.56	6834.56	6834.56	6834.56	6834.56	6954.43
296.1	9302.05	9302.05	9302.05	9302.05	9243.28	6820.67	6820.67	6820.67	6820.67	6820.67	6921.4
296	9179.98	9179.98	9179.98	9179.98	8967.51	6781.44	6781.44	6781.44	6781.44	6781.44	6904.03
295.9	9062.82	9062.82	9062.82	9062.82	9062.52	6749.7	6749.7	6749.7	6749.7	6749.7	6722.14
295.8	8908.32	8908.32	8908.32	8908.32	8824.13	6746.43	6746.43	6746.43	6746.43	6746.43	6610.28
295.7	8772.12	8772.12	8772.12	8772.12	8781.99	6725.93	6725.93	6725.93	6725.93	6725.93	6584.3
295.6	8621.15	8621.15	8621.15	8621.15	8778.22	6684.68	6684.68	6684.68	6684.68	6684.68	6733.47
295.5	8487.3	8487.3	8487.3	8487.3	8703.88	6637.62	6637.62	6637.62	6637.62	6637.62	6536.53
295.4	8362.14	8362.14	8362.14	8362.14	8299.54	6592.43	6592.43	6592.43	6592.43	6592.43	6730.54
295.3	8226.2	8226.2	8226.2	8226.2	8080.88	6568.03	6568.03	6568.03	6568.03	6568.03	6792.08
295.2	8087.88	8087.88	8087.88	8087.88	8085.43	6539.97	6539.97	6539.97	6539.97	6539.97	6678.92
295.1	7918.99	7918.99	7918.99	7918.99	8005.3	6507.99	6507.99	6507.99	6507.99	6507.99	6539.36
295	7769.69	7769.69	7769.69	7769.69	7770.89	6486.62	6486.62	6486.62	6486.62	6486.62	6408.56
294.9	7607.13	7607.13	7607.13	7607.13	7590.78	6483.07	6483.07	6483.07	6483.07	6483.07	6283.39
294.8	7473.03	7473.03	7473.03	7473.03	7567.21	6447.78	6447.78	6447.78	6447.78	6447.78	6467.5
294.7	7333.61	7333.61	7333.61	7333.61	7302.54	6391.38	6391.38	6391.38	6391.38	6391.38	6336.71
294.6	7197.08	7197.08	7197.08	7197.08	6924.22	6345.21	6345.21	6345.21	6345.21	6345.21	6195.95
294.5	7050.31	7050.31	7050.31	7050.31	7135.96	6318.34	6318.34	6318.34	6318.34	6318.34	6383.25
294.4	6914	6914	6914	6914	6915.72	6298.93	6298.93	6298.93	6298.93	6298.93	6538.7
294.3	6790.7	6790.7	6790.7	6790.7	6824.42	6290.25	6290.25	6290.25	6290.25	6290.25	6374.27
294.2	6639.8	6639.8	6639.8	6639.8	6547.2	6271.52	6271.52	6271.52	6271.52	6271.52	6160.43
294.1	6522.4	6522.4	6522.4	6522.4	6583.65	6271.11	6271.11	6271.11	6271.11	6271.11	6143.69
294	6401.79	6401.79	6401.79	6401.79	6390.8	6266.64	6266.64	6266.64	6266.64	6266.64	6234.14
293.9	6260.19	6260.19	6260.19	6260.19	6271.47	6255.67	6255.67	6255.67	6255.67	6255.67	6177.51
293.8	6139.07	6139.07	6139.07	6139.07	6234.52	6247.42	6247.42	6247.42	6247.42	6247.42	6205.79
293.7	6024.28	6024.28	6024.28	6024.28	5907.3	6247.29	6247.29	6247.29	6247.29	6247.29	6236.32
293.6	5916.37	5916.37	5916.37	5916.37	6011.1	6247.16	6247.16	6247.16	6247.16	6247.16	6371.79
293.5	5782.92	5782.92	5782.92	5782.92	5597.52	6246.98	6246.98	6246.98	6246.99	6246.99	6221.1
293.4	5686.14	5686.14	5686.14	5686.14	5578.38	6246.8	6246.8	6246.8	6246.81	6246.82	6238.81
293.3	5596.36	5596.36	5596.36	5596.36	5583.44	6246.6	6246.6	6246.6	6246.64	6246.64	6357.76
293.2	5473.33	5473.33	5473.33	5473.33	5561.69	6246.39	6246.39	6246.39	6246.45	6246.45	6417.14
293.1	5382.68	5382.68	5382.68	5382.68	5360.2	6246.15	6246.15	6246.15	6246.26	6246.27	6454.01
293	5285.61	5285.61	5285.61	5285.61	5115.66	6245.89	6245.89	6245.89	6246.09	6246.09	6242.05
292.9	5221.62	5221.62	5221.62	5221.62	5326.24	6245.62	6245.62	6245.62	6245.96	6245.97	6285.83
292.8	5156.45	5156.45	5156.45	5156.45	5283.91	6245.33	6245.34	6245.33	6245.92	6245.94	6342.93
292.7	5078.55	5078.55	5078.55	5078.55	4881.22	6245.01	6245.03	6245.01	6246.01	6246.04	6366.95
292.6	5000.23	5000.23	5000.23	5000.23	4910.16	6244.67	6244.71	6244.67	6246.34	6246.39	6448.38
292.5	4923.14	4923.14	4923.14	4923.14	4943.23	6244.33	6244.41	6244.33	6247.09	6247.17	6421.17
292.4	4873.69	4873.69	4873.69	4873.69	4893.65	6244	6244.13	6244	6248.48	6248.62	6343.69
292.3	4811.03	4811.03	4811.03	4811.03	4861.59	6243.63	6243.87	6243.63	6250.82	6251.05	6507.45
292.2	4750.61	4750.61	4750.61	4750.61	4726.52	6243.25	6243.64	6243.25	6254.6	6254.99	6487.37
292.1	4706.41	4706.43	4706.41	4706.43	4700.19	6242.83	6243.47	6242.83	6260.52	6261.15	6405.06
292	4677.98	4678.01	4677.98	4678.01	4512.13	6242.37	6243.4	6242.37	6269.55	6270.58	6373.26
291.9	4649.87	4649.93	4649.87	4649.93	4571.75	6241.87	6243.54	6241.87	6283.09	6284.75	6481.64
291.8	4623.32	4623.45	4623.32	4623.45	4636.97	6241.32	6243.96	6241.32	6302.96	6305.61	6448.83
291.7	4593.52	4593.79	4593.52	4593.79	4619.29	6240.66	6244.81	6240.66	6331.61	6335.76	6622.83
291.6	4584.21	4584.77	4584.21	4584.77	4395.06	6239.88	6246.34	6239.88	6372.23	6378.68	6730.24
291.5	4573.62	4574.74	4573.62	4574.74	4597.41	6238.98	6248.88	6238.98	6428.93	6438.83	6645.4
291.4	4573.52	4575.7	4573.52	4575.7	4634.01	6237.94	6252.95	6237.94	6506.8	6521.81	6928.26
291.3	4573.4	4577.57	4573.4	4577.57	4601.57	6236.73	6259.21	6236.73	6611.98	6634.47	7131.88
291.2	4573.28	4581.07	4573.27	4581.07	4533.8	6235.31	6268.6	6235.31	6751.7	6784.98	7421.87
291.1	4573.16	4587.42	4573.16	4587.43	4624.15	6233.62	6282.3	6233.61	6934.09	6982.78	7500.78
291	4573.04	4598.57	4573.03	4598.58	4583.72	6231.59	6301.97	6231.59	7168.02	7238.41	7458.63
290.9	4572.88	4617.61	4572.87	4617.62	4707.25	6229.21	6329.73	6229.2	7462.58	7563.12	7689.68
290.8	4572.7	4649.36	4572.67	4649.39	4665.79	6226.38	6368.24	6226.36	7826.28	7968.18	8138.58
290.7	4572.48	4701.04	4572.43	4701.09	4435.91	6223.02	6420.82	6222.98	8266.1	8463.97	8624.76
290.6	4572.21	4783.14	4572.12	4783.23	4820.65	6219.05	6491.52	6218.99	8786.18	9058.77	9227.9
290.5	4571.87	4910.43	4571.71	4910.6	5072.97	6214.42	6585.18	6214.31	9386.32	9757.3	9541.2
290.4	4571.47	5103.04	4571.18	5103.33	5081.08	6209.02	6707.34	6208.85	10060.3	10559	10174.5
290.3	4570.96	5387.19	4570.47	5387.68	5384.8	6202.76	6864.17	6202.47	10794.5	11456.4	11198.6
290.2	4570.31	5795.71	4569.48	5796.54	5753.24	6195.52	7062.27	6195.05	11566.5	12434.2	11928
290.1	4569.5	6367.5	4568.1	6368.89	6159.1	6187.26	7308.46	6186.5	12345.8	13468.5	12814.4
290	4568.51	7145.63	4566.2	7147.94	6513.41	6178.01	7609.21	6176.79	13093.7	14527.3	13662.2
289.9	4567.46	8173.51	4563.69	8177.29	7689.21	6167.79	7969.95	6165.86	13766.7	15572.7	14625.3
289.8	4566.5	9488.29	4560.4	9494.39	9252.19	6156.68	8394.27	6153.67	14320.3	16563.9	15932.5
289.7	4565.91	11111.7	4556.17	11121.4	11079.4	6144.92	8883.03	6140.27	14713.9	17461.3	16898.3
289.6	4566.28	13038.6	4550.89	13054	13058.1	6132.87	9433.24	6125.76	14916.3	18230.9	17747.1
289.5	4568.47	15224.8	4544.46	15248.8	15070.1	6120.99	10037	6110.23	14910.5	18848	18785.7
289.4	4573.84	17576.8	4536.81	17613.8	17777.5	6109.95	10680.6	6093.86	14695.7	19298.5	19406.6
289.3	4584.38	19948.4	4527.96	20004.9	20628.3	6100.55	11344.4	6076.76	14287.9	19579.3	19667.3
289.2	4602.97	22148.7	4518	22233.7	22769.6	6093.9	12002.7	6059.09	13717.5	19695.8	19824.5
289.1	4633.57	23963.4	4507.11	24089.8	24723.4	6091.49	12625.1	6041.14	13024.5	19658.8	19777
289	4681.51	25190.1	4495.53	25376.1	26192.2	6095.15	13178.4	6023.12	12253.8	19481.1	19384.3
288.9	4753.77	25679.1	4483.49	25949.4	26406.2	6107.1	13629.6	6005.2	11449.2	19175.5	19242
288.8	4859.42	25366.8	4471.23	25755	25925.3	6130.14	13949.1	5987.6	10649.9	18754	18887.3
288.7	5009.94	24291.9	4459.03	24842.8	24465.7	6167.61	14114.3	5970.44	9887.56	18228.7	18102
288.6	5219.67	22585.5	4447.09	23358.1	22489.2	6223.51	14112.7	5953.84	9185.18	17613.9	17200.4
288.5	5506.08	20440.8	4435.63	21511.3	20674.8	6302.56	13943.2	5937.92	8557.18	16927.5	16754.7
288.4	5890.05	18073	4424.72	19538.4	18346.6	6410.2	13616.8	5922.8	8010.38	16192.5	16192.7
288.3	6395.96	15682	4414.45	17663.6	16924.8	6552.47	13154.6	5908.55	7545.44	15436.6	15781.4
288.2	7051.37	13426.4	4404.8	16073.1	15914.1	6735.95	12585.2	5895.27	7158.5	14691.5	15129
288.1	7886.52	11413.1	4395.73	14904.2	14980.1	6967.43	11941.8	5883.04	6842.68	13989.9	14491
288	8933.06	9697.64	4387.15	14244.3	15480.9	7253.56	11257.7	5871.98	6589.41	13363.9	13700.4
287.9	10222.2	8293.72	4378.94	14138.5	15696.7	7600.33	10564.2	5862.32	6389.51	12841.9	12992.2
287.8	11782.5	7184.88	4371.1	14599.3	16394.8	8012.41	9888.04	5854.4	6233.95	12446.9	12690.9
287.7	13635.7	6336.49	4363.75	15614.6	16927.7	8492.26	9250.07	5848.87	6114.33	12194.7	12395.9
287.6	15793.5	5705.65	4357.3	17153.9	18028.1	9039.24	8665.03	5846.7	6023.21	12093.2	12132.7
287.5	18252.2	5248.36	4352.71	19171.1	19557.6	9648.58	8141.75	5849.4	5954.16	12142.1	11806.8
287.4	20987.9	4924.02	4351.81	21604.1	20797.7	10310.4	7683.98	5859.24	5901.83	12332.6	12030.6
287.3	23952.3	4697.91	4358.08	24373.7	22851.7	11009.3	7291.35	5879.57	5861.85	12648.3	12222.7
287.2	27069.6	4541.89	4377.41	27382	25593.6	11723.9	6960.49	5915.26	5830.76	13066.5	12557.5
287.1	30235.4	4434.13	4419.54	30513	28692.3	12427.3	6686.07	5973.18	5805.92	13559.5	13103.5
287	33319.6	4358.41	4500.15	33636.5	32319.1	13088.3	6461.52	6062.72	5785.24	14097.3	13710.4
286.9	36173.4	4303.23	4643.81	36616.7	35497.2	13673.5	6279.92	6196.55	5767.23	14651	14243.9
286.8	38640.3	4260.6	4887.79	39326.5	38706.9	14150	6134.38	6391.22	5750.78	15196.5	14788.5
286.7	40570.5	4225.18	5287	41665.5	42622.6	14488.6	6018.44	6667.87	5735.11	15718.8	15392.9
286.6	41837.8	4193.6	5920.23	43582.7	45707.8	14667.2	5926.24	7052.6	5719.6	16215.5	16417.7
286.5	42354.4	4163.78	6897.08	45097.4	47130.1	14673.2	5852.73	7576.88	5703.91	16700.2	16787.9
286.4	42082.2	4134.37	8364.98	46318	48362	14505.1	5793.62	8277.1	5687.75	17203.5	17082.4
286.3	41038.6	4104.53	10515.7	47452.4	49759.4	14172.9	5745.24	9193.54	5670.85	17771.9	17820.3
286.2	39293.3	4073.6	13588.7	48809.7	49638.5	13696.5	5704.59	10368.3	5652.95	18464.6	18787.3
286.1	36959.5	4040.93	17869.6	50788.8	49948.1	13103.5	5669.24	11842.3	5633.83	19348	19171.2
286	34179.5	4005.84	23679.8	53853.7	52951.1	12425.8	5637.2	13650.2	5613.2	20487.1	20015.6
285.9	31108.4	3967.58	31353.8	58494.8	56967.6	11696.7	5606.94	15814.2	5590.87	21936.4	21612.2
285.8	27898.6	3925.17	41200.6	65174.1	62997.3	10947.9	5577.17	18337	5566.54	23729	23319
285.7	24687.1	3877.59	53446.5	74256.1	72365	10206.7	5546.79	21192.9	5539.85	25866.7	25093.1
285.6	21587.5	3823.88	68161.4	85925	85280.5	9495.58	5515.02	24320.9	5510.54	28310.5	27622.8
285.5	18685.4	3763.01	85172.8	100095	99306.2	8831.11	5481.38	27619.4	5478.52	30974.9	29955.3
285.4	16038.2	3694.15	103985	116329	116097	8224.05	5445.42	30944.6	5443.61	33726.8	32603.8
285.3	13677.9	3616.93	123725	133786	133839	7680.16	5406.94	34116.3	5405.82	36391.8	35647.2
285.2	11615.2	3531.42	143143	151227	151015	7201.09	5366.05	36931.5	5365.36	38767.9	38321.5
285.1	9843.98	3438.14	160703	167109	167659	6785.31	5323.07	39185.2	5322.65	40648.3	39935.8
285	8346.65	3338.3	174767	179776	181651	6429.1	5278.52	40696.4	5278.26	41847.5	41711.8
284.9	7098.3	3233.62	183857	187722	190672	6127.38	5233.1	41334.8	5232.95	42229.4	42539.3
284.8	6070.27	3126.16	186939	189884	193516	5874.28	5187.53	41041.5	5187.44	41728.4	42313
284.7	5232.97	3018.26	183642	185857	190803	5663.83	5142.66	39839	5142.61	40360.3	40749.6
284.6	4557.77	2912.32	174341	175987	179897	5490.23	5099.3	37827.7	5099.27	38218.7	37872.4
284.5	4018.23	2810.64	160076	161283	164414	5348.1	5058.23	35169.4	5058.21	35459.3	34564.8
284.4	3590.85	2715.3	142327	143202	144272	5232.53	5020.04	32062.2	5020.03	32274.7	30976.5
284.3	3255.17	2627.97	122736	123363	122313	5139.27	4985.25	28713.9	4985.25	28868	26881.6
284.2	2993.86	2549.92	102841	103285	100220	5064.59	4954.2	25318.2	4954.2	25428.5	23287
284.1	2792.34	2481.84	83891.7	84202.2	79506.3	5005.29	4927.06	22036.9	4927.06	22115.1	19901.8
284	2638.55	2423.94	66761.4	66976	61579.8	4958.64	4903.81	18991.8	4903.81	19046.6	16761.8
283.9	2522.44	2375.86	51944.8	52091.4	48103.3	4922.22	4884.21	16262.1	4884.21	16300.1	14390.9
283.8	2435.79	2336.85	39612.3	39711.2	36217.3	4894	4867.95	13888.6	4867.95	13914.6	12683
283.7	2371.83	2305.83	29692.1	29758.1	27552.2	4872.29	4854.63	11880.2	4854.63	11897.9	11043.6
283.6	2325.09	2281.59	21955.7	21999.2	21534	4855.63	4843.8	10222.4	4843.8	10234.2	9660.63
283.5	2291.2	2262.86	16091.8	16120.2	16847.7	4842.89	4835.04	8884.6	4835.04	8892.45	8785.88
283.4	2266.7	2248.46	11764.2	11782.4	13754.3	4833.14	4827.99	7827.78	4827.99	7832.93	7950.41
283.3	2248.97	2237.37	8649.84	8661.44	11466.6	4825.59	4822.25	7009.35	4822.25	7012.69	7532.58
283.2	2236.1	2228.8	6461.99	6469.28	9911.41	4819.69	4817.55	6387.4	4817.55	6389.54	7058.82
283.1	2226.6	2222.07	4960.26	4964.79	8597.16	4815.05	4813.69	5923.27	4813.69	5924.63	6722.17
283	2219.46	2216.68	3952.41	3955.2	7625.56	4811.36	4810.5	5582.9	4810.5	5583.75	6367.17
282.9	2213.99	2212.3	3290.68	3292.37	6732.46	4808.36	4807.83	5337.44	4807.83	5337.97	6296.77
282.8	2209.68	2208.67	2865.35	2866.36	6162.18	4805.9	4805.57	5163.31	4805.57	5163.63	6145.51
282.7	2206.2	2205.6	2597.57	2598.17	5768.37	4803.82	4803.62	5041.68	4803.62	5041.87	5882.28
282.6	2203.33	2202.98	2432.32	2432.67	5236.53	4802.04	4801.92	4957.99	4801.92	4958.11	5770.97
282.5	2200.96	2200.75	2332.28	2332.48	4768.94	4800.5	4800.44	4901.25	4800.44	4901.32	5555.81
282.4	2198.95	2198.83	2272.77	2272.88	4443.29	4799.16	4799.12	4863.27	4799.12	4863.31	5435.8
282.3	2197.23	2197.17	2237.9	2237.97	4344.17	4797.97	4797.95	4838.17	4797.95	4838.2	5522.45
282.2	2195.75	2195.71	2217.71	2217.75	3949.59	4796.9	4796.89	4821.74	4796.89	4821.76	5508.57
282.1	2194.46	2194.44	2206.09	2206.11	3517.48	4795.96	4795.95	4811.07	4795.95	4811.08	5386.29
282	2193.36	2193.35	2199.39	2199.4	3500.19	4795.11	4795.11	4804.18	4795.11	4804.18	5355.93
281.9	2192.39	2192.39	2195.46	2195.47	3307.98	4794.34	4794.34	4799.7	4794.34	4799.7	5188.81
281.8	2191.56	2191.56	2193.09	2193.09	3246.16	4793.67	4793.67	4796.79	4793.67	4796.79	5376.79
281.7	2190.84	2190.84	2191.58	2191.59	3013.5	4793.06	4793.06	4794.85	4793.06	4794.85	5226.92
281.6	2190.22	2190.22	2190.57	2190.58	2971.01	4792.51	4792.51	4793.52	4792.51	4793.52	5091.43
281.5	2189.67	2189.67	2189.84	2189.84	2927.28	4792.06	4792.06	4792.62	4792.06	4792.62	5135.64
281.4	2189.18	2189.18	2189.26	2189.26	2667.33	4791.67	4791.67	4791.98	4791.67	4791.98	4804.1
281.3	2188.76	2188.76	2188.79	2188.79	2562.91	4791.34	4791.34	4791.5	4791.34	4791.5	4958.84
281.2	2188.4	2188.4	2188.41	2188.41	2701.65	4791.07	4791.07	4791.15	4791.07	4791.15	5027.57
281.1	2188.08	2188.08	2188.09	2188.09	2694.28	4790.87	4790.87	4790.91	4790.87	4790.91	4776.01
281	2187.81	2187.81	2187.81	2187.81	2619.64	4790.71	4790.71	4790.74	4790.71	4790.74	4829.96
280.9	2187.58	2187.58	2187.58	2187.58	2372.45	4790.59	4790.59	4790.6	4790.59	4790.6	4917.87
280.8	2187.39	2187.39	2187.39	2187.39	2289.37	4790.52	4790.52	4790.52	4790.52	4790.52	4715.71
280.7	2187.22	2187.22	2187.22	2187.22	2429.62	4790.46	4790.46	4790.47	4790.46	4790.47	4792.84
280.6	2187.08	2187.08	2187.08	2187.08	2376.53	4790.45	4790.45	4790.45	4790.45	4790.45	4872.19
280.5	2186.97	2186.97	2186.97	2186.97	2242.63	4790.45	4790.45	4790.45	4790.45	4790.45	4857.72
280.4	2186.89	2186.89	2186.89	2186.89	2294.52	4790.45	4790.45	4790.45	4790.45	4790.45	4704.89
280.3	2186.83	2186.83	2186.83	2186.83	2243.74	4790.45	4790.45	4790.45	4790.45	4790.45	4650.82
280.2	2186.78	2186.78	2186.78	2186.78	2146.91	4790.45	4790.45	4790.45	4790.45	4790.45	4647.27
280.1	2186.73	2186.73	2186.73	2186.73	2144.43	4790.45	4790.45	4790.45	4790.45	4790.45	4646.17
280	2186.69	2186.69	2186.69	2186.69	2203.73	4790.45	4790.45	4790.45	4790.45	4790.45	4717.92
279.9	2186.67	2186.67	2186.67	2186.67	2279.26	4790.45	4790.45	4790.45	4790.45	4790.45	4717.49
279.8	2186.65	2186.65	2186.65	2186.65	2128.11	4790.45	4790.45	4790.45	4790.45	4790.45	4845.29
279.7	0	0	0	2135.48	2135.48	0	0	0	0	4881.1	4881.1

## Sheet: Fig.2b
Fig.2b. Phosphorescence spectra of natural wood and CX-Wood
Wavelength (nm)	Intensity (arb. units)	Intensity (arb. units)
	Natural wood	CX-Wood
360	4.46198	874.678
365	0.41523	267.182
370	-2.18926	-145.907
375	-3.35147	-364.59
380	-3.07141	-388.868
385	-1.34907	-218.739
390	1.81553	145.796
395	6.4224	704.736
400	14.6067	1090.53
405	10.1403	1719.31
410	22.1374	2523.83
415	36.0239	3950.01
420	57.682	5673.78
425	56.6375	8007.75
430	80.3753	11101.6
435	98.5466	15471
440	133.811	21016.9
445	166.394	28673.1
450	233.283	37858.9
455	318.626	48626.4
460	395.528	60904.9
465	491.353	73915.4
470	658.654	87519
475	821.311	100995
480	981.84	113434
485	1146.91	124160
490	1275.36	132151
495	1367.87	138068
500	1508.2	141258
505	1587.54	142382
510	1649.75	141356
515	1698.34	138702
520	1695.59	133981
525	1657.47	128320
530	1568.56	121787
535	1477.43	114560
540	1409.86	107142
545	1309.04	99438.9
550	1200.91	91487.3
555	1077.05	83177.8
560	950.68	75190.8
565	852.483	68024.4
570	804.404	61102.2
575	737.338	54978.2
580	680.951	49143.2
585	624.543	43550.5
590	535.932	38385.6
595	469.999	33884.2
600	412.578	29852.5
605	349.574	26211.7
610	310.85	22915.9
615	293.858	19900.6
620	268.479	17306.3
625	218.605	14836.3
630	197.667	12859.2
635	166.626	11046.9
640	150.264	9500.26
645	134.863	8135.73
650	103.767	6831.11
655	76.7311	5800.63
660	60.9473	4909.62
665	45.8077	4194.62
670	47.7476	3680.51
675	42.0495	3227.77
680	40.7212	2869.44
685	42.3992	2606.98
690	38.0104	2429.02
695	28.1497	2193.82
700	16.9155	1975.5
705	5.75444	1729.53
710	6.67867	1587.34
715	10.0839	1349.99
720	7.73553	1142.61
725	7.75562	1016.3
730	6.52414	866.876
735	5.55367	706.046
740	4.99834	589.647
745	3.71389	497.536
750	3.03206	411.834
755	2.95017	355.461
760	3.4711	294.51
765	3.30795	264.608
770	3.20133	219.687
775	3.28023	181.128
780	3.54465	148.93
785	3.99459	123.095
790	4.63004	103.621
795	5.451	90.5091
800	6.45748	83.7589

## Sheet: Fig.2c
Fig.2c. Phosphorescence decay profiles of natural wood and CX-Wood.
Time (s)	Intensity (counts)	Intensity (counts)
	Natural wood	CX-Wood
0	0	0
0.001	10860	10510
0.002	270	4128
0.003	165	2946
0.004	106	2430
0.005	85	2169
0.006	68	1805
0.007	50	1702
0.008	31	1543
0.009	35	1399
0.01	25	1253
0.011	17	1288
0.012	23	1300
0.013	10	1089
0.014	20	1094
0.015	8	1054
0.016	10	998
0.017	13	989
0.018	9	922
0.019	5	921
0.02	10	932
0.021	6	881
0.022	6	870
0.023	9	845
0.024	11	788
0.025	6	772
0.026	7	822
0.027	10	760
0.028	6	707
0.029	6	717
0.03	5	719
0.031	10	656
0.032	10	678
0.033	5	659
0.034	7	621
0.035	3	661
0.036	3	623
0.037	7	636
0.038	1	609
0.039	4	610
0.04	5	572
0.041	5	571
0.042	9	540
0.043	3	606
0.044	4	542
0.045	2	518
0.046	1	512
0.047	3	499
0.048	2	542
0.049	1	513
0.05	2	484
0.051	1	439
0.052	7	492
0.053	2	502
0.054	2	498
0.055	4	439
0.056	2	446
0.057	2	433
0.058	0	444
0.059	0	452
0.06	2	402
0.061	2	455
0.062	3	438
0.063	3	419
0.064	2	416
0.065	3	396
0.066	1	429
0.067	2	408
0.068	1	420
0.069	3	402
0.07	3	415
0.071	4	374
0.072	6	401
0.073	2	386
0.074	1	425
0.075	2	349
0.076	2	393
0.077	2	336
0.078	1	397
0.079	5	345
0.08	2	381
0.081	3	355
0.082	4	359
0.083	1	354
0.084	2	305
0.085	2	327
0.086	0	363
0.087	1	348
0.088	1	346
0.089	2	349
0.09	2	328
0.091	1	345
0.092	2	319
0.093	1	300
0.094	4	332
0.095	0	298
0.096	0	303
0.097	3	333
0.098	3	335
0.099	0	327
0.1	2	313
0.101	0	298
0.102	0	317
0.103	0	294
0.104	2	323
0.105	0	292
0.106	2	266
0.107	0	263
0.108	1	293
0.109	1	304
0.11	0	289
0.111	3	278
0.112	0	281
0.113	2	291
0.114	1	267
0.115	2	244
0.116	1	254
0.117	0	272
0.118	0	268
0.119	3	272
0.12	0	282
0.121	1	280
0.122	1	264
0.123	1	263
0.124	3	247
0.125	1	249
0.126	4	233
0.127	1	252
0.128	2	234
0.129	3	245
0.13	1	275
0.131	3	253
0.132	0	233
0.133	1	255
0.134	1	236
0.135	0	224
0.136	2	269
0.137	0	245
0.138	3	212
0.139	0	232
0.14	0	218
0.141	0	230
0.142	0	257
0.143	0	233
0.144	0	222
0.145	0	232
0.146	1	216
0.147	0	197
0.148	1	196
0.149	0	226
0.15	3	266
0.151	4	236
0.152	1	226
0.153	2	225
0.154	1	216
0.155	1	197
0.156	1	210
0.157	1	196
0.158	0	207
0.159	1	244
0.16	1	188
0.161	2	218
0.162	0	211
0.163	1	194
0.164	0	209
0.165	0	199
0.166	2	186
0.167	3	219
0.168	0	192
0.169	0	186
0.17	1	197
0.171	0	196
0.172	0	195
0.173	4	180
0.174	0	174
0.175	1	200
0.176	0	202
0.177	0	201
0.178	0	186
0.179	0	205
0.18	2	196
0.181	0	179
0.182	1	169
0.183	1	205
0.184	1	181
0.185	0	175
0.186	2	165
0.187	0	196
0.188	0	162
0.189	0	196
0.19	0	150
0.191	0	168
0.192	0	175
0.193	2	157
0.194	2	158
0.195	1	147
0.196	0	148
0.197	0	163
0.198	0	168
0.199	0	145
0.2	0	178
0.201	2	171
0.202	1	158
0.203	1	179
0.204	0	173
0.205	0	162
0.206	0	156
0.207	0	149
0.208	0	170
0.209	2	166
0.21	1	159
0.211	0	150
0.212	1	164
0.213	0	163
0.214	0	153
0.215	0	156
0.216	1	133
0.217	0	163
0.218	2	144
0.219	0	157
0.22	2	166
0.221	0	144
0.222	0	154
0.223	0	161
0.224	0	164
0.225	2	132
0.226	0	153
0.227	0	162
0.228	0	144
0.229	0	139
0.23	0	159
0.231	0	158
0.232	1	133
0.233	0	126
0.234	1	150
0.235	0	151
0.236	0	132
0.237	0	130
0.238	0	130
0.239	0	129
0.24	0	124
0.241	0	143
0.242	0	154
0.243	0	146
0.244	1	143
0.245	0	134
0.246	0	143
0.247	0	122
0.248	0	136
0.249	0	114
0.25	0	122
0.251	0	146
0.252	0	137
0.253	2	140
0.254	1	126
0.255	0	125
0.256	2	117
0.257	0	129
0.258	0	107
0.259	1	137
0.26	1	123
0.261	2	129
0.262	0	130
0.263	0	134
0.264	0	132
0.265	0	131
0.266	0	117
0.267	0	118
0.268	0	126
0.269	1	106
0.27	0	115
0.271	2	131
0.272	0	110
0.273	0	109
0.274	0	98
0.275	0	115
0.276	0	104
0.277	0	115
0.278	0	137
0.279	0	138
0.28	0	119
0.281	0	116
0.282	0	131
0.283	0	109
0.284	0	123
0.285	1	121
0.286	1	116
0.287	0	121
0.288	0	124
0.289	0	107
0.29	2	122
0.291	1	102
0.292	0	104
0.293	0	108
0.294	1	141
0.295	0	102
0.296	0	122
0.297	0	131
0.298	0	107
0.299	0	105
0.3	0	121
0.301	0	97
0.302	1	135
0.303	0	110
0.304	0	105
0.305	0	102
0.306	0	84
0.307	0	125
0.308	0	98
0.309	0	109
0.31	0	100
0.311	0	104
0.312	0	103
0.313	0	110
0.314	0	101
0.315	1	97
0.316	0	109
0.317	0	108
0.318	0	91
0.319	0	113
0.32	1	114
0.321	0	93
0.322	1	98
0.323	1	88
0.324	1	104
0.325	0	104
0.326	0	123
0.327	0	113
0.328	2	77
0.329	0	112
0.33	0	89
0.331	0	102
0.332	0	107
0.333	0	123
0.334	0	112
0.335	0	100
0.336	0	99
0.337	1	84
0.338	0	101
0.339	0	84
0.34	0	87
0.341	0	99
0.342	0	93
0.343	0	85
0.344	1	95
0.345	0	109
0.346	0	104
0.347	0	72
0.348	0	90
0.349	1	99
0.35	0	103
0.351	1	87
0.352	0	89
0.353	0	83
0.354	1	103
0.355	0	90
0.356	0	77
0.357	1	96
0.358	0	75
0.359	0	93
0.36	1	66
0.361	3	86
0.362	0	74
0.363	0	91
0.364	0	94
0.365	0	88
0.366	0	90
0.367	0	105
0.368	1	97
0.369	0	93
0.37	0	71
0.371	0	87
0.372	0	99
0.373	0	88
0.374	0	81
0.375	0	100
0.376	0	82
0.377	2	71
0.378	0	87
0.379	0	82
0.38	0	86
0.381	1	87
0.382	0	87
0.383	0	79
0.384	0	82
0.385	0	83
0.386	0	76
0.387	1	75
0.388	0	77
0.389	0	90
0.39	0	75
0.391	1	70
0.392	0	80
0.393	2	86
0.394	0	79
0.395	0	76
0.396	0	77
0.397	0	82
0.398	0	88
0.399	0	75
0.4	0	88
0.401	0	77
0.402	0	77
0.403	0	78
0.404	0	60
0.405	1	65
0.406	0	86
0.407	0	61
0.408	0	60
0.409	0	91
0.41	0	73
0.411	1	76
0.412	0	72
0.413	0	70
0.414	0	74
0.415	0	64
0.416	0	67
0.417	0	76
0.418	0	64
0.419	1	74
0.42	0	74
0.421	0	57
0.422	0	86
0.423	0	79
0.424	0	67
0.425	0	69
0.426	1	63
0.427	0	90
0.428	0	72
0.429	0	64
0.43	0	63
0.431	0	75
0.432	0	57
0.433	0	80
0.434	0	59
0.435	0	79
0.436	1	52
0.437	0	68
0.438	0	53
0.439	0	63
0.44	0	72
0.441	0	69
0.442	1	70
0.443	0	61
0.444	0	65
0.445	1	57
0.446	0	64
0.447	1	66
0.448	0	64
0.449	0	79
0.45	0	56
0.451	1	81
0.452	0	81
0.453	0	75
0.454	0	82
0.455	0	71
0.456	0	64
0.457	1	60
0.458	0	81
0.459	0	64
0.46	0	77
0.461	0	61
0.462	0	61
0.463	2	63
0.464	0	65
0.465	0	79
0.466	0	53
0.467	0	57
0.468	0	64
0.469	1	75
0.47	0	61
0.471	0	70
0.472	0	67
0.473	0	68
0.474	0	61
0.475	0	68
0.476	0	53
0.477	0	80
0.478	0	69
0.479	1	65
0.48	0	63
0.481	0	71
0.482	0	63
0.483	0	65
0.484	0	54
0.485	0	56
0.486	0	74
0.487	0	55
0.488	1	57
0.489	0	68
0.49	0	60
0.491	0	62
0.492	0	51
0.493	0	52
0.494	2	51
0.495	0	54
0.496	1	46
0.497	1	70
0.498	0	50
0.499	0	52
0.5	0	61
0.501	0	43
0.502	0	78
0.503	0	63
0.504	0	52
0.505	0	46
0.506	0	55
0.507	0	53
0.508	0	55
0.509	0	49
0.51	0	58
0.511	0	56
0.512	0	48
0.513	0	53
0.514	0	56
0.515	0	65
0.516	0	46
0.517	0	50
0.518	0	46
0.519	0	54
0.52	0	54
0.521	0	68
0.522	0	36
0.523	0	54
0.524	0	65
0.525	0	62
0.526	0	53
0.527	0	44
0.528	1	60
0.529	0	49
0.53	0	50
0.531	0	65
0.532	0	61
0.533	0	49
0.534	0	44
0.535	0	51
0.536	0	60
0.537	0	68
0.538	0	50
0.539	0	58
0.54	0	47
0.541	0	49
0.542	0	41
0.543	0	53
0.544	0	43
0.545	0	44
0.546	0	47
0.547	0	45
0.548	1	47
0.549	0	41
0.55	0	52
0.551	0	47
0.552	0	48
0.553	0	38
0.554	0	48
0.555	0	50
0.556	1	47
0.557	0	51
0.558	0	47
0.559	0	33
0.56	0	52
0.561	0	49
0.562	0	43
0.563	0	44
0.564	0	47
0.565	0	44
0.566	0	64
0.567	0	69
0.568	0	46
0.569	0	45
0.57	0	38
0.571	0	43
0.572	0	49
0.573	5	57
0.574	0	41
0.575	0	55
0.576	1	48
0.577	0	41
0.578	0	58
0.579	0	58
0.58	0	44
0.581	0	47
0.582	0	45
0.583	0	39
0.584	0	43
0.585	0	45
0.586	0	44
0.587	0	44
0.588	1	46
0.589	0	33
0.59	1	31
0.591	0	58
0.592	0	49
0.593	0	48
0.594	0	34
0.595	0	42
0.596	0	38
0.597	0	36
0.598	0	50
0.599	0	47
0.6	0	60
0.601	0	42
0.602	2	36
0.603	2	44
0.604	0	45
0.605	0	31
0.606	0	45
0.607	0	41
0.608	1	55
0.609	1	46
0.61	0	34
0.611	0	44
0.612	0	35
0.613	0	47
0.614	0	37
0.615	0	48
0.616	0	35
0.617	0	37
0.618	0	42
0.619	0	38
0.62	0	36
0.621	0	41
0.622	0	38
0.623	0	49
0.624	0	45
0.625	0	36
0.626	0	43
0.627	0	36
0.628	0	33
0.629	2	48
0.63	0	44
0.631	1	42
0.632	0	40
0.633	0	39
0.634	0	42
0.635	0	50
0.636	0	34
0.637	0	46
0.638	0	40
0.639	1	41
0.64	0	56
0.641	0	44
0.642	0	31
0.643	0	50
0.644	0	37
0.645	0	29
0.646	0	32
0.647	0	32
0.648	0	40
0.649	0	46
0.65	0	41
0.651	0	44
0.652	0	47
0.653	0	30
0.654	0	29
0.655	1	37
0.656	0	31
0.657	0	35
0.658	0	40
0.659	0	45
0.66	0	32
0.661	0	29
0.662	1	48
0.663	0	40
0.664	0	31
0.665	0	41
0.666	0	38
0.667	0	48
0.668	1	39
0.669	0	43
0.67	0	34
0.671	2	39
0.672	0	35
0.673	1	29
0.674	0	38
0.675	0	35
0.676	1	39
0.677	0	45
0.678	0	30
0.679	0	39
0.68	0	36
0.681	0	37
0.682	0	39
0.683	0	44
0.684	0	36
0.685	0	44
0.686	0	37
0.687	0	29
0.688	0	35
0.689	0	30
0.69	0	41
0.691	0	47
0.692	0	33
0.693	0	32
0.694	0	35
0.695	0	31
0.696	0	38
0.697	0	23
0.698	0	42
0.699	0	26
0.7	0	33
0.701	0	40
0.702	0	35
0.703	0	34
0.704	0	26
0.705	0	44
0.706	1	31
0.707	0	40
0.708	0	39
0.709	0	34
0.71	0	45
0.711	0	26
0.712	0	35
0.713	1	32
0.714	2	39
0.715	0	33
0.716	0	37
0.717	0	36
0.718	1	21
0.719	0	28
0.72	0	36
0.721	0	39
0.722	0	44
0.723	0	29
0.724	0	29
0.725	0	29
0.726	0	32
0.727	0	34
0.728	0	31
0.729	0	34
0.73	0	34
0.731	0	39
0.732	0	36
0.733	0	32
0.734	0	37
0.735	0	26
0.736	0	41
0.737	2	36
0.738	0	33
0.739	0	36
0.74	0	26
0.741	0	25
0.742	0	25
0.743	0	36
0.744	2	44
0.745	0	36
0.746	0	26
0.747	1	28
0.748	0	31
0.749	0	36
0.75	0	26
0.751	0	27
0.752	1	40
0.753	0	32
0.754	0	32
0.755	0	25
0.756	0	29
0.757	0	30
0.758	0	35
0.759	0	35
0.76	0	25
0.761	0	28
0.762	1	19
0.763	0	28
0.764	0	29
0.765	1	30
0.766	1	28
0.767	0	35
0.768	0	36
0.769	0	32
0.77	0	27
0.771	1	33
0.772	0	45
0.773	0	23
0.774	0	27
0.775	1	34
0.776	0	33
0.777	0	27
0.778	1	25
0.779	0	27
0.78	0	25
0.781	0	30
0.782	0	37
0.783	0	39
0.784	0	27
0.785	0	27
0.786	0	27
0.787	0	21
0.788	0	24
0.789	0	34
0.79	0	21
0.791	0	33
0.792	0	25
0.793	1	29
0.794	0	21
0.795	0	24
0.796	0	25
0.797	0	25
0.798	0	29
0.799	0	23
0.8	0	23
0.801	0	21
0.802	0	36
0.803	0	29
0.804	0	26
0.805	0	19
0.806	0	29
0.807	0	29
0.808	0	32
0.809	0	25
0.81	0	26
0.811	0	30
0.812	0	15
0.813	0	24
0.814	0	22
0.815	0	28
0.816	0	26
0.817	0	28
0.818	0	35
0.819	0	31
0.82	0	23
0.821	0	34
0.822	0	35
0.823	0	28
0.824	0	18
0.825	0	34
0.826	0	26
0.827	0	27
0.828	0	25
0.829	0	29
0.83	0	21
0.831	0	25
0.832	0	29
0.833	0	26
0.834	0	21
0.835	2	24
0.836	0	30
0.837	0	26
0.838	0	24
0.839	0	31
0.84	0	37
0.841	0	27
0.842	1	23
0.843	0	21
0.844	0	18
0.845	0	25
0.846	0	21
0.847	0	24
0.848	0	25
0.849	0	19
0.85	1	32
0.851	0	31
0.852	0	25
0.853	1	26
0.854	0	16
0.855	0	20
0.856	0	17
0.857	0	37
0.858	0	21
0.859	0	16
0.86	0	22
0.861	0	23
0.862	0	18
0.863	0	24
0.864	0	19
0.865	0	17
0.866	0	27
0.867	0	21
0.868	0	26
0.869	0	19
0.87	0	22
0.871	0	12
0.872	1	23
0.873	0	15
0.874	0	21
0.875	0	29
0.876	0	27
0.877	0	15
0.878	0	23
0.879	0	22
0.88	0	17
0.881	0	22
0.882	0	27
0.883	0	17
0.884	0	20
0.885	0	30
0.886	0	21
0.887	0	17
0.888	0	15
0.889	0	29
0.89	0	21
0.891	0	30
0.892	0	32
0.893	0	23
0.894	0	22
0.895	0	24
0.896	0	29
0.897	0	17
0.898	0	29
0.899	0	20
0.9	0	20
0.901	0	18
0.902	0	24
0.903	1	21
0.904	0	24
0.905	0	18
0.906	0	21
0.907	0	23
0.908	0	18
0.909	0	22
0.91	1	15
0.911	0	29
0.912	0	28
0.913	0	25
0.914	1	25
0.915	0	18
0.916	0	18
0.917	0	16
0.918	0	22
0.919	0	19
0.92	1	16
0.921	0	26
0.922	0	19
0.923	0	21
0.924	0	30
0.925	0	18
0.926	0	19
0.927	0	20
0.928	0	30
0.929	0	21
0.93	0	18
0.931	0	16
0.932	0	22
0.933	0	19
0.934	1	14
0.935	0	21
0.936	0	18
0.937	0	17
0.938	0	10
0.939	0	24
0.94	1	34
0.941	0	20
0.942	1	21
0.943	0	25
0.944	0	24
0.945	0	23
0.946	0	28
0.947	0	15
0.948	0	23
0.949	0	10
0.95	0	13
0.951	0	17
0.952	1	18
0.953	0	18
0.954	0	21
0.955	1	16
0.956	0	15
0.957	0	18
0.958	0	27
0.959	0	21
0.96	0	13
0.961	1	15
0.962	0	24
0.963	0	18
0.964	0	20
0.965	0	19
0.966	0	22
0.967	0	13
0.968	0	24
0.969	0	19
0.97	0	21
0.971	0	24
0.972	0	15
0.973	0	15
0.974	0	19
0.975	0	24
0.976	0	16
0.977	0	18
0.978	0	23
0.979	0	12
0.98	0	13
0.981	0	15
0.982	0	16
0.983	0	18
0.984	0	20
0.985	0	17
0.986	0	16
0.987	0	16
0.988	0	21
0.989	0	11
0.99	0	17
0.991	1	11
0.992	0	22
0.993	0	15
0.994	0	22
0.995	0	22
0.996	0	21
0.997	0	22
0.998	0	18
0.999	0	25
1	0	20
1.001	0	18
1.002	0	14
1.003	0	16
1.004	0	15
1.005	0	17
1.006	0	18
1.007	0	15
1.008	0	23
1.009	1	14
1.01	0	16
1.011	0	19
1.012	0	16
1.013	0	20
1.014	0	20
1.015	0	20
1.016	0	19
1.017	0	14
1.018	0	9
1.019	0	16
1.02	1	16
1.021	0	13
1.022	1	23
1.023	0	23
1.024	0	12
1.025	0	16
1.026	0	14
1.027	0	11
1.028	0	14
1.029	0	15
1.03	0	14
1.031	0	17
1.032	0	9
1.033	0	20
1.034	0	27
1.035	0	16
1.036	0	12
1.037	0	15
1.038	1	15
1.039	0	17
1.04	0	25
1.041	0	12
1.042	0	16
1.043	4	16
1.044	0	23
1.045	0	19
1.046	0	11
1.047	0	15
1.048	0	18
1.049	0	15
1.05	0	11
1.051	0	19
1.052	0	18
1.053	0	16
1.054	0	16
1.055	0	18
1.056	0	13
1.057	0	21
1.058	0	15
1.059	0	12
1.06	0	23
1.061	0	12
1.062	0	19
1.063	0	15
1.064	0	20
1.065	0	16
1.066	0	14
1.067	0	16
1.068	0	10
1.069	0	19
1.07	0	12
1.071	0	16
1.072	0	14
1.073	0	16
1.074	0	12
1.075	0	15
1.076	0	14
1.077	0	8
1.078	0	19
1.079	0	14
1.08	0	11
1.081	0	15
1.082	0	14
1.083	0	16
1.084	0	16
1.085	0	16
1.086	0	14
1.087	0	17
1.088	0	13
1.089	0	19
1.09	0	11
1.091	0	9
1.092	0	17
1.093	0	7
1.094	0	14
1.095	0	13
1.096	0	13
1.097	0	8
1.098	0	10
1.099	0	19
1.1	0	18
1.101	0	23
1.102	0	15
1.103	0	15
1.104	0	13
1.105	0	16
1.106	1	5
1.107	0	17
1.108	1	20
1.109	0	20
1.11	0	21
1.111	0	16
1.112	0	11
1.113	0	16
1.114	0	17
1.115	1	14
1.116	0	9
1.117	0	15
1.118	0	16
1.119	0	10
1.12	0	10
1.121	2	7
1.122	0	11
1.123	0	18
1.124	0	11
1.125	0	13
1.126	0	25
1.127	0	14
1.128	0	8
1.129	0	19
1.13	0	12
1.131	0	17
1.132	0	10
1.133	0	15
1.134	0	20
1.135	0	21
1.136	1	10
1.137	0	9
1.138	0	12
1.139	0	16
1.14	0	13
1.141	0	14
1.142	0	10
1.143	0	17
1.144	0	7
1.145	0	15
1.146	0	13
1.147	0	16
1.148	0	14
1.149	0	15
1.15	0	11
1.151	0	15
1.152	0	12
1.153	0	17
1.154	0	11
1.155	0	7
1.156	0	11
1.157	0	14
1.158	0	13
1.159	0	16
1.16	0	11
1.161	0	20
1.162	0	9
1.163	0	11
1.164	0	11
1.165	0	7
1.166	0	12
1.167	0	13
1.168	0	15
1.169	0	9
1.17	0	10
1.171	0	19
1.172	0	14
1.173	0	6
1.174	0	15
1.175	0	13
1.176	0	15
1.177	0	13
1.178	1	20
1.179	0	16
1.18	0	9
1.181	0	10
1.182	0	10
1.183	0	13
1.184	0	22
1.185	0	16
1.186	0	13
1.187	0	12
1.188	0	13
1.189	0	10
1.19	0	19
1.191	0	13
1.192	0	19
1.193	0	13
1.194	0	5
1.195	0	12
1.196	0	15
1.197	0	10
1.198	0	13
1.199	0	11
1.2	0	12
1.201	0	14
1.202	0	13
1.203	0	13
1.204	0	15
1.205	0	7
1.206	0	13
1.207	0	12
1.208	0	10
1.209	0	11
1.21	0	12
1.211	0	7
1.212	0	15
1.213	0	13
1.214	0	10
1.215	0	12
1.216	0	16
1.217	0	12
1.218	0	9
1.219	0	18
1.22	0	7
1.221	1	10
1.222	1	16
1.223	0	6
1.224	0	17
1.225	0	7
1.226	0	7
1.227	0	10
1.228	0	15
1.229	0	10
1.23	0	13
1.231	0	16
1.232	1	11
1.233	0	10
1.234	0	11
1.235	0	9
1.236	0	9
1.237	0	10
1.238	0	14
1.239	0	12
1.24	0	7
1.241	0	10
1.242	0	10
1.243	0	11
1.244	0	13
1.245	0	15
1.246	0	13
1.247	0	7
1.248	0	12
1.249	1	22
1.25	0	11
1.251	0	13
1.252	0	10
1.253	0	7
1.254	0	14
1.255	0	14
1.256	0	14
1.257	0	11
1.258	0	9
1.259	0	8
1.26	0	8
1.261	0	14
1.262	0	11
1.263	0	19
1.264	0	15
1.265	0	9
1.266	0	11
1.267	0	6
1.268	0	11
1.269	0	13
1.27	0	10
1.271	0	7
1.272	0	13
1.273	0	7
1.274	0	11
1.275	0	5
1.276	1	12
1.277	0	9
1.278	0	10
1.279	0	3
1.28	0	12
1.281	0	7
1.282	0	13
1.283	0	11
1.284	0	8
1.285	0	9
1.286	0	17
1.287	0	4
1.288	0	13
1.289	0	12
1.29	0	11
1.291	0	10
1.292	0	6
1.293	0	12
1.294	0	10
1.295	0	11
1.296	0	8
1.297	0	5
1.298	0	10
1.299	0	10
1.3	0	10
1.301	0	10
1.302	0	13
1.303	0	5
1.304	0	10
1.305	0	6
1.306	0	8
1.307	0	8
1.308	0	7
1.309	0	12
1.31	0	6
1.311	0	9
1.312	0	13
1.313	0	15
1.314	0	8
1.315	0	13
1.316	0	8
1.317	0	10
1.318	0	8
1.319	0	11
1.32	0	9
1.321	0	11
1.322	0	6
1.323	0	13
1.324	0	5
1.325	0	12
1.326	0	9
1.327	0	8
1.328	0	5
1.329	0	3
1.33	0	8
1.331	0	8
1.332	0	5
1.333	0	6
1.334	0	8
1.335	0	13
1.336	1	7
1.337	0	9
1.338	0	9
1.339	0	9
1.34	0	7
1.341	0	11
1.342	0	11
1.343	0	9
1.344	0	11
1.345	0	5
1.346	0	7
1.347	0	11
1.348	0	7
1.349	0	6
1.35	0	9
1.351	0	6
1.352	0	9
1.353	0	9
1.354	0	3
1.355	0	8
1.356	0	7
1.357	0	6
1.358	0	9
1.359	0	7
1.36	0	9
1.361	1	12
1.362	0	11
1.363	0	8
1.364	0	8
1.365	0	12
1.366	0	13
1.367	0	11
1.368	0	8
1.369	0	6
1.37	0	8
1.371	0	8
1.372	0	11
1.373	0	7
1.374	0	9
1.375	0	13
1.376	0	15
1.377	0	9
1.378	0	5
1.379	0	2
1.38	0	5
1.381	0	9
1.382	0	8
1.383	0	9
1.384	0	7
1.385	0	12
1.386	0	13
1.387	0	9
1.388	0	12
1.389	0	9
1.39	0	6
1.391	0	12
1.392	0	8
1.393	0	6
1.394	0	7
1.395	0	12
1.396	0	8
1.397	0	9
1.398	0	11
1.399	0	7
1.4	0	8
1.401	0	12
1.402	0	9
1.403	0	15
1.404	0	13
1.405	0	7
1.406	0	9
1.407	1	11
1.408	0	9
1.409	1	3
1.41	0	9
1.411	0	7
1.412	0	9
1.413	0	8
1.414	0	10
1.415	0	6
1.416	0	10
1.417	0	3
1.418	0	10
1.419	0	6
1.42	0	10
1.421	0	4
1.422	0	13
1.423	0	6
1.424	0	9
1.425	0	7
1.426	0	8
1.427	0	8
1.428	0	10
1.429	0	17
1.43	0	4
1.431	0	8
1.432	0	7
1.433	0	7
1.434	1	4
1.435	0	9
1.436	0	6
1.437	0	9
1.438	0	7
1.439	0	9
1.44	0	3
1.441	0	6
1.442	0	6
1.443	1	7
1.444	0	10
1.445	0	9
1.446	0	5
1.447	0	4
1.448	0	7
1.449	0	5
1.45	0	4
1.451	0	10
1.452	0	4
1.453	1	4
1.454	0	9
1.455	0	8
1.456	0	3
1.457	0	8
1.458	0	9
1.459	0	10
1.46	0	5
1.461	0	8
1.462	0	6
1.463	0	14
1.464	0	10
1.465	0	5
1.466	0	12
1.467	0	7
1.468	0	11
1.469	0	3
1.47	0	5
1.471	0	4
1.472	0	16
1.473	0	6
1.474	0	13
1.475	0	2
1.476	0	10
1.477	0	5
1.478	1	4
1.479	0	8
1.48	0	9
1.481	0	5
1.482	0	4
1.483	0	9
1.484	0	5
1.485	0	9
1.486	0	10
1.487	0	6
1.488	0	7
1.489	1	9
1.49	0	5
1.491	0	4
1.492	0	8
1.493	0	6
1.494	0	10
1.495	0	6
1.496	0	5
1.497	0	9
1.498	0	4
1.499	0	5
1.5	0	5
1.501	0	11
1.502	0	6
1.503	0	11
1.504	0	10
1.505	0	6
1.506	0	10
1.507	0	6
1.508	0	7
1.509	0	8
1.51	0	6
1.511	0	13
1.512	0	4
1.513	1	8
1.514	0	6
1.515	0	8
1.516	0	9
1.517	0	8
1.518	0	8
1.519	0	5
1.52	0	11
1.521	0	5
1.522	0	9
1.523	0	9
1.524	0	7
1.525	0	4
1.526	0	7
1.527	0	12
1.528	0	5
1.529	0	5
1.53	0	5
1.531	0	8
1.532	0	5
1.533	0	7
1.534	0	8
1.535	0	6
1.536	0	6
1.537	0	14
1.538	0	8
1.539	0	6
1.54	0	6
1.541	0	7
1.542	0	7
1.543	0	5
1.544	0	13
1.545	0	4
1.546	0	5
1.547	1	8
1.548	0	8
1.549	0	11
1.55	0	5
1.551	0	3
1.552	0	7
1.553	0	2
1.554	1	6
1.555	0	9
1.556	0	8
1.557	0	6
1.558	0	11
1.559	0	2
1.56	0	5
1.561	0	10
1.562	0	3
1.563	0	12
1.564	0	4
1.565	0	7
1.566	0	6
1.567	0	6
1.568	0	6
1.569	0	6
1.57	0	6
1.571	0	5
1.572	0	8
1.573	0	8
1.574	0	5
1.575	0	7
1.576	0	10
1.577	0	6
1.578	0	2
1.579	0	2
1.58	0	2
1.581	0	5
1.582	0	6
1.583	0	4
1.584	0	5
1.585	0	6
1.586	0	7
1.587	1	7
1.588	0	6
1.589	0	8
1.59	0	8
1.591	0	13
1.592	0	9
1.593	0	3
1.594	0	6
1.595	0	4
1.596	0	7
1.597	0	8
1.598	0	6
1.599	0	3
1.6	0	6
1.601	0	6
1.602	0	5
1.603	0	8
1.604	0	2
1.605	0	8
1.606	0	9
1.607	0	3
1.608	0	7
1.609	0	4
1.61	0	7
1.611	0	9
1.612	0	4
1.613	1	1
1.614	0	7
1.615	0	8
1.616	0	6
1.617	0	4
1.618	0	10
1.619	0	4
1.62	0	8
1.621	0	4
1.622	1	6
1.623	0	8
1.624	1	7
1.625	0	5
1.626	0	4
1.627	0	4
1.628	0	6
1.629	0	5
1.63	0	6
1.631	0	4
1.632	0	3
1.633	0	9
1.634	0	7
1.635	0	4
1.636	0	9
1.637	0	5
1.638	0	4
1.639	0	6
1.64	0	5
1.641	0	13
1.642	0	7
1.643	0	5
1.644	0	2
1.645	0	7
1.646	0	6
1.647	0	8
1.648	0	8
1.649	0	2
1.65	0	8
1.651	0	4
1.652	0	7
1.653	0	5
1.654	0	3
1.655	0	5
1.656	0	7
1.657	0	3
1.658	0	2
1.659	0	7
1.66	0	4
1.661	0	8
1.662	0	6
1.663	0	2
1.664	0	3
1.665	0	8
1.666	0	5
1.667	0	7
1.668	0	4
1.669	0	3
1.67	0	5
1.671	0	7
1.672	0	7
1.673	0	3
1.674	0	5
1.675	0	3
1.676	0	4
1.677	0	5
1.678	0	3
1.679	0	4
1.68	0	3
1.681	0	6
1.682	0	4
1.683	0	7
1.684	0	3
1.685	0	2
1.686	0	6
1.687	0	6
1.688	0	4
1.689	0	8
1.69	0	1
1.691	0	5
1.692	0	7
1.693	0	10
1.694	0	5
1.695	0	3
1.696	0	6
1.697	0	5
1.698	0	4
1.699	0	5
1.7	0	8
1.701	0	3
1.702	0	10
1.703	0	3
1.704	0	9
1.705	0	5
1.706	0	8
1.707	0	7
1.708	0	6
1.709	0	5
1.71	0	3
1.711	0	4
1.712	0	1
1.713	0	3
1.714	0	6
1.715	0	6
1.716	0	3
1.717	0	5
1.718	0	2
1.719	0	9
1.72	0	5
1.721	0	8
1.722	0	2
1.723	0	5
1.724	0	5
1.725	0	4
1.726	0	8
1.727	0	9
1.728	0	4
1.729	0	3
1.73	0	3
1.731	0	8
1.732	0	3
1.733	0	3
1.734	0	5
1.735	0	3
1.736	0	6
1.737	0	4
1.738	1	6
1.739	0	2
1.74	0	3
1.741	0	3
1.742	0	9
1.743	0	3
1.744	0	7
1.745	0	5
1.746	0	9
1.747	0	10
1.748	0	4
1.749	0	5
1.75	0	3
1.751	0	3
1.752	0	7
1.753	0	3
1.754	0	6
1.755	0	8
1.756	0	3
1.757	0	2
1.758	0	4
1.759	0	2
1.76	0	6
1.761	0	7
1.762	0	7
1.763	0	12
1.764	0	6
1.765	0	5
1.766	1	3
1.767	0	4
1.768	0	4
1.769	0	8
1.77	0	4
1.771	0	4
1.772	0	3
1.773	0	1
1.774	0	4
1.775	0	3
1.776	0	1
1.777	0	8
1.778	0	5
1.779	0	6
1.78	0	4
1.781	0	5
1.782	0	4
1.783	0	5
1.784	0	3
1.785	0	5
1.786	0	6
1.787	0	11
1.788	0	6
1.789	0	7
1.79	0	4
1.791	0	5
1.792	0	5
1.793	0	3
1.794	0	7
1.795	0	4
1.796	0	7
1.797	0	5
1.798	0	1
1.799	0	1
1.8	0	6
1.801	0	3
1.802	0	3
1.803	0	8
1.804	0	2
1.805	0	4
1.806	0	3
1.807	0	6
1.808	0	5
1.809	0	10
1.81	0	2
1.811	0	5
1.812	0	7
1.813	0	2
1.814	0	7
1.815	0	3
1.816	0	4
1.817	0	3
1.818	0	8
1.819	0	3
1.82	0	4
1.821	0	2
1.822	0	4
1.823	0	3
1.824	0	4
1.825	0	7
1.826	0	6
1.827	0	3
1.828	0	6
1.829	0	4
1.83	0	5
1.831	0	8
1.832	0	0
1.833	0	2
1.834	0	6
1.835	0	4
1.836	0	5
1.837	1	8
1.838	0	4
1.839	0	2
1.84	0	2
1.841	0	6
1.842	0	3
1.843	0	5
1.844	0	6
1.845	0	10
1.846	1	6
1.847	0	9
1.848	0	4
1.849	0	3
1.85	0	4
1.851	0	3
1.852	0	2
1.853	0	2
1.854	0	4
1.855	0	3
1.856	0	7
1.857	0	1
1.858	0	5
1.859	0	5
1.86	0	2
1.861	0	1
1.862	0	1
1.863	0	6
1.864	0	4
1.865	0	6
1.866	0	5
1.867	0	5
1.868	0	3
1.869	0	6
1.87	0	3
1.871	0	7
1.872	0	7
1.873	0	5
1.874	0	1
1.875	0	5
1.876	0	3
1.877	0	0
1.878	0	1
1.879	0	1
1.88	0	2
1.881	0	7
1.882	0	4
1.883	0	1
1.884	0	7
1.885	0	6
1.886	0	3
1.887	0	1
1.888	0	4
1.889	0	5
1.89	0	1
1.891	0	5
1.892	0	3
1.893	0	4
1.894	0	4
1.895	0	2
1.896	0	2
1.897	0	3
1.898	0	6
1.899	0	2
1.9	0	3
1.901	0	1
1.902	0	4
1.903	0	4
1.904	0	2
1.905	0	9
1.906	0	3
1.907	0	1
1.908	1	3
1.909	0	7
1.91	0	3
1.911	0	1
1.912	0	5
1.913	0	5
1.914	0	4
1.915	1	2
1.916	0	3
1.917	0	6
1.918	0	2
1.919	0	2
1.92	0	7
1.921	1	1
1.922	0	2
1.923	0	6
1.924	0	6
1.925	0	3
1.926	0	2
1.927	0	5
1.928	0	5
1.929	0	4
1.93	1	4
1.931	0	6
1.932	0	6
1.933	0	3
1.934	0	2
1.935	0	3
1.936	0	5
1.937	0	5
1.938	0	2
1.939	0	5
1.94	0	2
1.941	0	2
1.942	0	10
1.943	0	4
1.944	0	3
1.945	0	2
1.946	0	4
1.947	0	6
1.948	0	5
1.949	0	6
1.95	0	2
1.951	0	5
1.952	0	4
1.953	0	3
1.954	0	4
1.955	0	4
1.956	0	5
1.957	0	3
1.958	0	2
1.959	0	0
1.96	0	1
1.961	0	2
1.962	0	6
1.963	0	1
1.964	0	5
1.965	0	1
1.966	0	4
1.967	0	8
1.968	0	4
1.969	0	3
1.97	0	0
1.971	0	5
1.972	0	0
1.973	0	2
1.974	0	6
1.975	0	0
1.976	0	4
1.977	0	2
1.978	0	3
1.979	0	4
1.98	0	4
1.981	0	2
1.982	2	1
1.983	0	4
1.984	0	3
1.985	0	6
1.986	0	1
1.987	0	2
1.988	0	3
1.989	0	5
1.99	0	2
1.991	0	3
1.992	0	7
1.993	0	1
1.994	0	4
1.995	0	5
1.996	0	6
[truncated: 2,003 more rows]

## Sheet: Fig.2d
Fig.2d. Time-dependent phosphorescence emission of CX-Wood.
Wavelength (nm)	Time (ms)
--	114.257	171.386	228.514	285.643	342.771	399.9	457.029	514.157	571.286	628.414	685.543	742.671	799.8	856.929	914.057	971.186	1028.31	1085.44	1142.57	1199.7	1256.83	1313.96	1371.09	1428.21	1485.34	1542.47	1599.6	1656.73	1713.86	1770.99	1828.11	1885.24	1942.37	1999.5	2056.63	2113.76	2170.89	2228.01	2285.14	2342.27	2399.4	2456.53	2513.66	2570.79	2627.91	2685.04	2742.17	2799.3	2856.43
360	54.01	25.24	14	5	3	12	4	4	2	5	5	5	2	3	4	3	1	3	0	4	6	8	7	3	2	2	0	0	3	5	7	6	3	3	3	3	3	1	0	5	6	2	1	3	1	1	2	2	2
365	86.88	23.62	26	13	9	5	7	9	7	3	3	9	3	7	2	1	0	4.57	6.43	4	3	1	1	6	2	1	3	2	2	2	6	8	4	4	3	4	1	3	2	4	2	3	1	6	0	2	4	3	0
370	125.38	43.64	30.62	12.36	13	10.02	3.98	5	2	7	5	2	4	7	4	1	2	3	2	4	2	4	6	6	2	1	1	3	1	3	0	4	2	4	5	2	3.01	2.99	0	2	1	0	1	1	0.04	0.96	0.29	2.71	5
375	151.26	50.24	18.64	13.36	13	14	6	4	5	10.08	5.92	2.79	5.21	9	9	3	2	3	4	6	1	2	2	7	2	3	0	4	3	3.11	5.89	2	3	1	2	1	2	3	2	0	4.56	5.09	3.35	3	2	3	5	1	1
380	183.63	73.62	33	24	26	9	11	14	4	11	9	3	5	8	2	3	1	6	4	5	2	4	3	5	2	3	0	2	0	2	2	1	2	4	3	5	6	0	3	4	3	6	1	2	1	3	1	1	4
385	269.75	94	53.64	26.13	21.23	12	6.15	12.85	10	10	5	6	9.92	5.08	6	6	5	5	5	1	4	3	5	5	3	4.59	3.41	2	3	7.11	2.89	3	7	6	5	1	2	2	5	3	1	1	8	6	1	3	1	4	6
390	401.89	117.88	54.98	35	17.89	14.11	16	10	6	6	10.67	8.33	13	6	6	8	6	6	2	4	1	3	2	6	2	5	2	3	3	6	3	3	3	4	4	2	4	7	2	1	3	3	3	3	2	3	3	0	4
395	512.9	149.14	94.88	55.62	28.35	33.13	14.98	13	19	11	11	9	9	4	8	3	5	4	5	2	1.95	4.05	4	1	1	2	3	4	2	4	1	5.37	3.63	2.62	0.38	3	3	4	4	9	2	1	3	5	3	3	0	4	5
400	731.89	213.9	119.6	57.13	48.23	47	32	14	14.41	13.59	16.67	11.33	17	11	10	4	7	7	5	3	5	3	5	2	7	2	3	5	2	11	6	2	6	4	3	4	1	6	7	3	3	5	6	3	4	3	2	6	2
405	1086.93	301.35	150.11	82.9	51.35	49.11	30.3	26.7	19.41	18.13	16.46	13	10	16	8	11	9	9	9	9	7	6	7	2	5	3	4	6	3	7	1	6	4	3	2	0	1	5	6	3	2	4	4	6	2	8	4	2	1
410	1216.15	397.63	205.39	129.39	74.58	59.11	44	31.56	28.26	15.18	8.67	19.12	15.21	13	3	15	11	12	9	6.82	9.18	7	8	8	5	6	5	5	7	7	3	10	4	2	1	3	5	5	3	2	5	3	3	4	1	5	5	4	3
415	1769.96	549.64	270.82	173.7	131.94	77.46	60.98	48	32.41	29.59	27	26.79	27.21	24	13.18	19.13	14.13	13.13	17.43	4	11	1	11	13.34	8.66	4	10	7	6.98	4.02	2	4	4	6	1	1	6	5	3	5.39	5.61	1	3	8	5	7	6	4	1
420	2357.58	777.47	371.01	260.06	176.16	145.24	100.58	77.4	65.41	60.13	58.13	39.33	42	26.1	21.08	32.13	22.69	20	11.69	9.31	15	12	9	12	13	8	6	10	5	6.11	7.89	6	3	5	3	6	3	3	6	4	2	3	6	5	4	3	3.29	9.71	2
425	3139.22	1076.94	647.32	399.6	297.81	234.23	194.18	138.26	127.26	87.26	86.26	59.45	54.21	39.15	45.85	41.31	36.69	31.57	34.43	27	27	28.08	14.92	15.34	5.66	13	15	13	11.96	11.04	8	9.37	9.12	7.13	5.38	5	8	4	7.27	5.73	3	3	5	4	4	4	8	3	7
430	4538.1	1622.2	998.58	621.74	474.17	347.31	323.95	237.07	194.11	144.39	135.39	123.36	98.55	82.13	78.49	72.46	41.88	52.12	44.69	39.31	38.95	31.13	30.13	15.79	23.47	35.53	28	14	9	18	21	12	8	14	14	9.88	10.12	8.28	4.72	8	6	8	7	5	4	2	4	6	7
435	6032.66	2361.09	1485.41	1032.47	740.05	539.52	439	409.48	315.96	264.52	251.51	204.28	139.97	165.23	124.85	95.31	93.45	98.24	93	60.82	61.18	52	45	32.34	37.66	35.18	25.82	35	29	29.33	24.67	22.37	20.12	15.51	20	11	19	16	6.27	9.73	8	9	11	7	8	2	4	5	10
440	7768.46	3220.88	2124.5	1413.64	1029.98	847.9	638.59	575.01	429.96	388.86	318.9	272.48	256.6	210.29	188.49	141.08	153.7	116.96	116.1	100.62	85	67.24	69.76	72	63.47	64.12	51.13	30.28	34.96	34.15	27.89	24.37	37.12	22.13	26.38	16	24	18	20.27	28.73	12	10	7	13	12	12	16	10	9
445	9612.2	4358.49	2590.69	1909.06	1397.31	1079.11	902.99	770.29	582.28	572.94	454.5	397.38	333.86	310.6	224.7	230.03	195.51	180.7	154.24	145.9	118.72	148.24	93.18	105.58	65.35	76.83	67.82	69	58	61.11	42.89	46.74	40.26	30	24.75	36.01	29.26	35.12	30.13	25.73	19.52	19.48	18	15	16	17	12	15	18
450	11776.2	5305.19	3480.51	2396.07	1928.31	1503.14	1189.15	949.17	880.71	704.43	625.18	502.86	481.7	399.7	353.7	323.55	285.21	272.81	211.88	195.83	172.62	138.1	130.21	124.13	119.6	97.06	73.44	81.41	80.15	71.11	62.85	67.41	57.1	40.15	44.13	32.13	33.13	35.99	34.27	32.73	20	25.65	18.13	24.22	23	23	16.29	19.71	13
455	14891.7	7068.71	4527.87	3272.38	2498.49	2079.65	1642.05	1378.07	1133.23	958.49	796.4	699.39	643.53	516.34	484.24	452.32	347.98	384.29	291.7	266.45	243.32	209.56	183.26	177.94	169.05	121.77	120.26	113.11	106.43	91.79	96.19	69.04	69.49	70.75	50.76	50	43	51.28	39.99	48.12	33.61	38.3	26.7	28	33	22	23	23.84	24.16
460	18900.6	8999.37	5980.63	4359.88	3256.06	2592.6	2186.79	1791.83	1479.26	1267.14	1067.53	955.18	796.53	728.73	622.67	587.27	484.37	428.12	385.86	348.32	307.14	301.64	277.6	213.18	210.33	160.01	179.8	166.54	146.28	127.02	128.24	112.13	97.63	86.62	70.13	67.01	76.25	56.27	53.99	61.73	50.04	59.61	44.69	39.66	40.12	28.88	33.29	46.71	22
465	23127.1	11202.8	7415.24	5483.62	4168.62	3361.98	2722.34	2305.24	1912.48	1679.84	1392.44	1263.19	1022.65	904.41	827.79	693.35	634.49	552.7	545.54	460.86	391.22	348.8	337.86	324.1	266.46	254.54	210.8	241.94	196.86	175.59	167.69	138.87	129.38	128.51	86	87.76	79.24	69.28	77.99	63.51	65.3	60.22	53.48	37.22	47	37.34	36.24	51.42	38
470	27668.5	14051.5	9209.41	6776.48	5191.63	4250.99	3459.35	2830.47	2465.46	2062.32	1832.53	1520.16	1333.81	1142.5	1002.8	906.57	810.57	749.57	681.94	597.93	535.37	489.83	406.62	370.28	317.03	312.77	295.7	271.22	228.82	219.63	217.69	184.5	166.75	141.75	145.51	117.89	115.37	136.99	96.81	99.58	106.65	78.61	59.35	62	60.16	64.35	46.49	50	43
475	32189.9	16089.2	10805	7784.68	6076.38	4986.46	4230.27	3449.85	2900.88	2406.6	2115.49	1777.46	1607.01	1381.51	1205.03	1094.11	993.07	848.58	764.91	710.57	612.48	577.06	494.33	460.81	400.65	352.01	329.24	325.2	283.18	287.57	216.41	219.15	202.85	191.76	147.78	153.78	128.79	115.21	104.99	98.12	88.13	81.43	96.95	73.92	72.26	61.09	60.83	48	64
480	35902.6	17996.7	12552.6	9078.54	7086.82	5700.7	4622.84	3778.94	3289.35	2702.39	2317.54	2106.95	1795.65	1611.33	1382.17	1235.29	1073.17	1001.87	834.94	774.35	687.86	622.18	566.64	531.52	501.84	400.48	325.24	312.5	288.74	303.71	274.17	228.39	226.85	212.66	186.13	161.77	144.49	138.27	154.26	108.46	100.08	106.22	101.04	104.48	84.22	64.13	69.41	67.26	51.71
485	38760.5	20099.2	13453.6	9832.71	7747.31	6374.24	4992.66	4311.32	3509.07	3137.27	2621.39	2215.44	1936.99	1728.87	1584.81	1359.69	1117.39	979.8	992.2	825.18	755.23	692.95	582.86	583.16	523.75	477.37	421.34	375.62	359.32	312.28	293.1	252.8	216.45	218.03	193.27	189.13	187.17	132.37	143.39	120.75	104.48	111.96	96.78	96.22	94.08	94.09	64.83	86.42	55.58
490	41132.9	21153.3	14351.6	10484.2	7994.93	6410.42	5240.98	4489.68	3761.92	3214.88	2757.98	2421.98	2173.24	1842.57	1589.71	1377.65	1290.27	1124.1	975.06	866	800.16	743.16	677.74	570.28	567.91	489.25	454.5	388.16	351.7	342.21	316.13	243.98	253.76	208.88	219.89	206.41	176.85	142.41	162.66	154.09	118.95	121.53	108.35	84.82	99.3	76.05	89.12	58.97	76.29
495	42524.8	22118.3	15028.6	10823.7	8484.38	6759.75	5459.63	4501.61	3850.16	3322.04	2770.91	2443.34	2145.31	1840.33	1645.43	1474.56	1254.24	1135.73	1030.11	911.96	781.87	784.61	704.98	605.46	544.36	484.37	426.03	425.34	386.4	327.76	308.3	305.63	250.37	233.9	205.39	221.39	181.37	165.97	159.83	148.19	123.56	126.09	106.13	107.04	102.18	90	83.29	64.13	70.68
500	42865.8	22293.6	15207.6	10791.4	8293.59	6875.65	5530.76	4632.5	3987.61	3389.93	2960.19	2382.05	2192.22	1869.45	1664.47	1442.05	1263.63	1135.98	1026.13	948.57	889.07	746.29	632.11	606.59	540.43	508.32	431.39	426.52	379.48	353	328.08	281.37	255.12	244.79	200.01	213.27	190.52	169.66	138.11	142.19	149.04	104.96	114.56	96.35	92.09	73.34	93.66	82	67.55
505	42978.4	22608.2	15023.3	10782.8	8440.48	6663.79	5448.66	4601.76	3935.37	3177.81	2833.96	2555.68	2126.26	1863.01	1698.85	1451.66	1348.28	1214.16	1026.26	944.28	834.46	697.24	618.88	612.2	560.45	489.19	404.4	423.94	386.24	347.61	309.65	263.76	239	219.66	197.88	188.9	189.65	197.37	143.66	135.31	147.13	107.73	92.65	103.92	106.26	113.6	89.9	67.84	70.58
510	42520.5	21891.2	14397.4	10500.2	8229.88	6548.85	5288.85	4499.39	3866.72	3208.58	2678.93	2427.76	2074.05	1867.72	1534.2	1446.24	1276.92	1111.19	969.25	925.7	781.05	723.41	658.3	599.86	520.34	505.9	438.4	389.94	344.22	337.63	300.89	280.67	232.36	211.87	202.16	196.38	158.14	149.98	169.89	138.11	137.56	120.44	115	107.82	87.22	75.47	92.07	80.42	76
515	41938.6	21206.5	14198.6	10127.1	7852.64	6385.65	5072.88	4165.68	3577.74	3099.98	2657.42	2244.94	1961.36	1731.08	1538.66	1344.03	1165.11	1093.69	976.11	853.48	765.92	666.68	651.01	592.51	534.18	433.14	400.32	358.06	363.8	315.76	283.3	279.89	227.11	213.14	191.4	169.9	190.63	156.25	138.72	127	113.56	113.44	106.34	83.39	86.35	79.09	73.12	65.71	64.55
520	40581.7	20300.7	13635.1	9790.76	7453.12	5937.18	4946.87	4142.35	3437.73	2880.01	2553.08	2211.67	1887.35	1621.76	1491.28	1230.63	1159.53	1065.79	848.52	781.31	721.19	632.51	572.32	501.38	500.64	407.25	416.09	340.81	338.11	291.37	259.35	241.28	216.98	222.4	199.16	177.26	174.24	161.28	126.26	123.85	104.17	109.74	90.48	90.95	62.27	87	61.58	69.68	81.29
525	38765	19283.2	13079.9	9408.35	7125.6	5716.55	4506.14	3777.84	3263.62	2710.36	2421.24	1985.72	1767.58	1548.54	1339.3	1168.53	1083.91	1010.65	856.97	756	650.99	585.15	517.3	489.26	414.93	400.71	353.32	320.58	296.1	287.22	259.94	202.69	210.6	210.41	188.64	171.38	152.12	125.28	138.53	112.97	105.74	99.13	74.35	83	57	68.51	75.49	75.42	49.58
530	36853.3	18304.1	12085.2	8510.53	6576.45	5278.36	4363.64	3549.34	2941.78	2553.44	2164.77	1801.22	1698.75	1452.1	1228.46	1159.48	1004.16	874.24	816.75	708.17	655.74	523.46	498.35	471.43	421.43	365.01	348.14	301.08	301.56	247.7	223.54	224.54	199.22	184.28	176.76	127.88	142.13	116.69	118.65	105.04	91.61	74.65	85.47	87.79	76.17	62.09	61.83	53.42	67.13
535	34754.2	16986.4	11190.1	8148.92	6128.37	4950.77	3887.37	3320.69	2746.48	2356.9	1951.22	1747.26	1478.38	1366.17	1246.53	1044.11	852.27	820.96	686.54	654.08	574.56	496.34	451.67	418.09	386.89	378.84	336.19	237.53	254.99	239.6	207.28	186.28	166.47	155.63	154.9	145.76	129.27	104.25	106.99	93.12	102.17	80.74	68.6	66.1	57.08	54.92	59.58	50.42	53
540	32765.6	16074.4	10341	7432.99	5717.96	4485.83	3670.79	3084.63	2507.13	2147.63	1790.34	1532.34	1344.92	1187.76	1039.8	951.22	825.98	743.75	629.97	559.14	534.84	502.98	412.99	388.23	356.65	311.83	260.14	234.53	244.07	205.08	193.24	193.5	179.75	138.61	132.65	127.01	117.26	98.12	88.86	89.78	73.74	67.13	62.91	63.35	60.13	47.3	45.66	55	44
545	30837.8	14657.6	9392.23	6668.31	5077.19	3936	3132.78	2787.6	2366.96	1978.84	1670.14	1437.27	1235.39	1128.55	965.21	854.94	742.42	653.47	636.98	518.49	464.29	409.81	336.7	361.1	285.93	299.25	256.9	216.96	227.52	184.63	194.65	159.28	130.01	145.13	137.13	111.13	94.13	83.55	92.71	82.12	85.65	53.61	46.13	50.13	64.09	50.17	34.83	39.42	44.68
550	28154.5	13433.8	8524.65	5983.61	4560.02	3633.65	3060.42	2548.26	2094.21	1791.81	1525.08	1260.21	1179.65	898.98	867.16	703.73	713.49	611.71	499.84	470.45	393.42	416.1	387.04	325.24	269.39	274.07	238.5	184.21	156.69	165.28	168.74	136.78	108.75	113.13	98.13	94.01	110.25	105.13	76.13	55.51	64.22	52.95	56.05	39	49.12	34.88	34	39	44
555	25994	12175.5	7997.77	5560.42	4162.37	3296.25	2604.17	2202.27	1824.91	1550.39	1353.93	1180.47	971.34	851.99	735.07	676.79	641.87	511.85	454.08	397.63	358.81	336.59	285.6	233.52	234.58	228.42	210.8	173.64	169.14	145.06	121.72	136.02	114.24	107.12	108.15	79.75	74	69.14	71.13	67.9	55.83	43	47.78	35.22	38	43.17	31.12	27.13	25.58
560	23798.4	11095.4	7103.88	4752.93	3750.03	2899.56	2345.14	1972.58	1659.62	1429.74	1136.37	1053.65	819.98	761.61	677.97	554.17	522.81	455.25	420.6	362.83	323.52	303.36	278.89	247.95	233.35	201.42	181.11	150.97	140.13	144.35	121.91	105.5	102.22	110.28	58.76	90.88	70.12	74.28	78.26	51.85	42.61	40.65	55.35	33	39.04	29.96	31.29	30.71	34
565	21816.6	9978.1	6356.74	4413.12	3295.11	2611.37	2135.74	1660.22	1444.35	1207.19	1040.47	862.91	761.64	667.37	579.97	520.93	475.53	437.05	405.7	327.27	291.7	253.6	269.44	237.18	173.39	133.77	170.26	154.41	125.11	102.48	107.8	97.76	88.98	74.64	88.38	65.88	74.12	54.14	52.86	39.39	53.61	35	32.78	26.22	38.04	18.96	36.29	23.71	16
570	19631.5	9053.67	5651.13	3934.89	2967.85	2220.74	1832.44	1544.44	1252.12	1049.86	886.62	826.86	702.22	557.43	534.35	427.89	401.61	331.88	285.24	286.94	243.39	230.31	185.47	192.71	170.66	134.59	150.13	109.28	110.96	96.04	91	92	82.98	72.02	64.25	58.75	51.01	51.13	48.4	43.46	33	47	43	27	32	22	17	26	22
575	17609.7	7949.64	4967.26	3394.14	2636.98	1980.3	1606.97	1302.13	1123.32	974.52	799.32	649.02	607.98	577.31	446.63	381.43	325.23	310.07	296.36	248.03	220.65	178.49	183.18	157.28	136.24	135.65	114.85	113.41	117.11	94.15	72.13	75.5	63.26	56.62	51.38	55.76	48.24	53	31.27	40.12	30.13	42.08	34.4	29	30.08	19.92	28.29	13.71	15
580	15863.4	7067.25	4408.75	2931.44	2321.34	1720.34	1465.97	1195.11	948.59	807.33	700.92	651.92	526.28	455.05	393.43	344.4	314.6	250.06	258.62	218.88	170.26	194.5	169.44	157.52	117.52	132.48	100.08	81.11	80.43	90.13	71.89	72.11	56.89	47.62	45.38	50.76	43.24	34	33.27	38.73	23.04	34.26	34.26	33.44	29.04	21.13	24.7	33.55	17.58
585	14196	6208.43	3910.45	2662.7	2023.58	1636.48	1201.15	1010.65	816.36	762.62	626.54	517.02	420.38	371.18	349.6	325.03	274.95	233.83	197.67	176.72	171.85	143.21	133.89	137.65	106.77	107.07	91.34	65.82	69.28	67.13	71.13	56.5	56.24	48.64	39.38	37.88	35.13	33.13	34.13	26.73	15.52	36.48	21	23.91	21.09	18	18	18	13
590	12845.4	5552.84	3409.68	2335.51	1684.75	1380.68	1094.32	851.1	725.12	631.94	526.84	438.41	374.25	296.99	283.37	273.83	254.09	211.07	203.67	156.62	126	117.32	130.89	112.49	123.24	95.65	66.85	60.41	60.11	61.04	51	53	35	37	32	31.88	35.12	26	18	20	25.52	23.48	23	21	14	12.34	21.95	12.71	22
595	11362	4925.94	3009.16	1974.64	1448.54	1150.46	934.62	753.82	641.72	518.6	440.11	367.44	315.97	290.34	258.44	198.39	244.51	169.13	168.19	126.88	154.16	100.44	90.76	94	64.47	69.71	70.7	67.12	41	60	45	46.11	34.89	41.62	28.38	32	28	14	34	28.39	17.61	18	21	11	8	10	9	20	16
600	10123.8	4207.65	2585.79	1722.06	1208.89	1030.37	817.62	633.3	527.85	463.19	392.13	331.16	291.07	241.55	227.57	193.9	148.26	140.83	124.36	103.75	114.18	93.24	83.76	80.34	76.13	63.12	52.41	63.7	43.3	45.11	46.13	48.76	31	27.62	18.38	19.88	25.14	21.98	26	18	14	14	13	9.91	13.09	8	11.29	9.71	13
605	9104.42	3708.56	2267.08	1484.69	1093.44	865.57	671.44	583.38	470.43	391.35	314.48	277.61	250.65	208.7	169.24	176.08	139.38	118.71	106.05	100.88	101.21	74.23	85.13	60.13	52.13	55.12	37.41	51.7	44.28	34.02	34	22	36	20	25.75	23.25	22.02	18.98	24	15	8	10	14	11	19	18	14.29	9.13	14.58
610	7691.36	3255.59	1971.73	1371.56	986.89	749.21	592.46	474.32	390.93	297.43	290.53	211.36	217.47	215.41	140.47	126.83	118.33	99.69	96.43	70.82	82.18	76.16	65.05	65.13	48.66	32.59	35.41	47.85	30.15	26.11	26.89	19.37	21.12	26.51	16.75	15.13	29.12	18	6	15	9	20	16	13	8	12	10	11	3
615	6744.8	2730.52	1643.04	1142.42	786.34	673	471.08	426.88	363.79	307.45	236.69	232.57	189.94	144.63	147.03	109.82	105.44	98.56	74.38	85.62	68	51	43.42	51.58	39.94	45.06	27	19	21	32	25	24	19	21	15	11	17	18.28	6.72	11	18.52	8.48	13	8	7.04	8.13	6.83	7	5
620	5960.63	2465.9	1457.08	1007.35	697.52	544.91	411.76	376.06	320.86	225.88	203.65	203.81	144.68	125.31	102.57	85.9	75.82	68.27	71.98	62.31	60	57.16	44.84	40	33.47	22.53	27	25.7	22.28	28.02	30.24	16.76	19	14	16.75	11.25	19	9	11.27	12.73	4	7.65	14.35	9	3	6	3	11	8
625	5156.56	2120.79	1196.75	794.1	599.42	471.02	388.61	311.81	241.26	183.26	152.26	132.45	117.21	106	93	84.62	71.38	69.14	63.24	42.26	52.36	45.08	40.55	28.37	29.47	35.53	30	19	14	14	18.48	14.89	15.63	20	10	10	17	12	11	15	10	12	10	6	6	10	5	7	2
630	4470.35	1797.22	1074	746.76	495.15	396.87	323.65	244.93	212.37	186.73	145.89	137.49	117.6	96.24	79	88.31	67.69	60	66	36.64	32.31	30.05	33.21	25.79	25.47	35.12	19.13	17.28	20.98	14.02	21	11	19	16	13	8	16	12	5	10	6	7	6	8.91	3.09	2	3	4	7
635	3894.2	1501.96	844.8	607.12	400.59	321.45	247.48	211.24	173.62	160.54	112.67	105.12	85.13	92.28	67.8	72.62	54.82	45.13	50.43	30	43	30.08	31.13	20.79	18.47	22.53	17	26	23.98	7.02	15	9	12	10	15	7	9.01	7.99	8	6	5	11	11	4	2	6	6	6	1
640	3432.26	1282.39	776.39	493.27	345.81	259.92	203.26	180.26	162.26	111.72	91.13	79.91	83.26	75.16	57.18	54.75	45.07	29	41	35	38	23	30	16	14.47	23.53	17	11	9.98	14.13	18.89	12	14	8	5.75	8.25	11	4	6	4	6	4	5	2	2	2	3	3.42	4.13
645	2926.27	1045.57	687.61	442.88	328.6	250.4	157.07	172.97	106.52	88.9	84.13	55.12	54.13	59.08	54	46	36.44	32.56	29.69	25.31	24	17	31.21	20.79	13	13.59	13.41	10.85	11.15	7	6	6	4	6	10	6	8.01	8.99	3	5	8	5	3	7	2	6	6	4	5
650	2516.77	935.08	542.74	370.55	248.17	204.56	184.03	120.85	101.82	84.26	63.92	56.79	64.21	48.1	48.08	34.82	34.44	28.56	23.69	22.31	14.95	23.13	27.92	12	21	6.59	4.41	16	7	9	9	9	14	6	10	5	11	10	4	2	3	4.3	1.7	4	3.08	5.92	3	2	4
655	2150.98	856.08	441.5	317.83	211.06	135.61	109.39	93.39	88.16	68.54	59.13	57.91	44.34	34.13	39.95	32.62	28.38	22	18	22	19.9	17.1	15.42	16.26	15.32	11	16	6	8.98	8.13	5.89	10	7	2	5	4.88	4.12	5	5.54	3.46	1	1	1	4	2	6	1	4	3
660	1954.95	647.89	393.61	285.88	182.81	147.17	116.09	79.41	61.44	54	45.67	35.33	38.92	37.18	22.9	35	24	28.57	19.43	20.82	10.18	11	18	8.34	13.66	5.59	5.41	4	7	6	7	6	8	3	2	7	4	5	1	3	3	2	4	6	0	5	4	9	2
665	1672.94	593.61	313.29	225.93	156.12	119.17	81.09	73.13	58.13	53.13	35.46	41.58	27.42	24	21.18	19.82	21	19	18	17	11	11	14	8	9	6	12	6	6.98	8.02	5	9	9	9	4	3	6	5	7	3	0	1	3	4	4	3.17	4.83	2	3
670	1453.69	508.1	294.88	191.16	110.37	90.55	59.45	48.39	60.57	35.59	15.67	27.12	31.13	17.13	21.95	16	6	13	16	10	8	14	7.21	12.79	11	11	7	5	8	5	5	4	6	5	6	1	4	4	1	4	2	1	2.78	1.22	3	3	4	2	3
675	1325.89	469.96	269.9	169.85	129.93	79.22	75	34	43.82	36.72	46.13	26.12	28.13	16.18	21.26	15.64	8	15	12	10	5	6	9	10.34	5.66	4	9	3	6	5	3	3	5	1	4	5	7	0	1	1	3	4	0	3	4	2	1	5	6
680	1316.8	376.22	242.62	140.9	103.13	61.37	67.11	41.85	31.41	27.59	22.67	19.12	30.21	19.05	18.95	11.31	18.69	10	14.69	5.31	10	5	5	6	5	4	3	8.85	8.15	5	2	3	7	6	2	3	3	0	1	7	5	4	3	0	1	0	3	1	1
685	1103.03	373.74	191.98	118.31	93.25	78.46	47.13	34.85	29	31.54	23.46	19	19	14	16	11	8	13	7	3	7	12	9	6	8	6	9	3	2	3	6	1	5	1	5	7	4	2	0	1	3	2	3	7	2	5	8	2	0
690	1030.04	328.49	188.75	86.49	76.12	47.13	49.98	28.28	24.13	22.59	22.34	20.66	16	12	9	7.62	14.38	5	9	10	8.95	10.05	6	15	6	5	4	4	3.98	3.02	8	3	7	4	3	3	4	3	3	1	1	4	1	5	3	2	1	1	6
695	940.89	255.88	163.98	107.31	70.47	49.24	30.98	31	27	22	17.67	15.12	12.21	8	6	11	6	9	8	4	6	6	7.21	8.79	14.47	1.53	0	2	5	11	4	6	5	4	5	0	0	4	9	1	2	1	4	1	0	0	2	1	1
700	891.54	240.98	123.26	53.03	49.69	41.02	17.98	17	8	18	19	13	10	6	11.18	12.82	8	6	8	3	5	3	1	10	2	0	2	4	1	3	1	2	6	4	3	3	1	3	3	3	2	0	1	2	1	1	8.29	3.71	1
705	724.65	211.18	119.2	64.72	40	48.02	22.13	25.85	15	14	11	13	7.92	11.08	10	8	5	6	7	3	4	4	4	10	4	4	5	2.85	1.15	1	1	3	0	1	1	3	2	2	7.27	2.73	0	5	0	2	4	1	2	1	2
710	654.18	163.82	88.28	54.72	41	28	21.15	18.85	22	14	9	10	7.92	3.08	2	6	6	2	5	4	3	4	1	4	4	1	1	7	7	2	5	2	6	3	6	1	3	4	2	1	1	1	3	1	2	2	3	2	0
715	562.54	150.96	62.28	30.72	25.89	23.11	23	23	19	12	10	5	5	1	10.18	5.82	3	4	3	5	2	7	2.21	5.79	2.94	1.06	4	2	3	4	1	1	2	5.62	3.38	0	2	4	3	4	0	0	3	2	0	1	1	2	3
720	474.9	132.12	67.98	35.77	24.23	23	8.15	6.85	10	6	8	6	9	4	7	3	5	1	0	3	5	8	8	3	2	15	1	4	1	4	1	6	2	2	4	2	1	0	2	4	5.04	3.96	0	1	4	4	4	3	4
725	414.14	117.37	48.13	46.36	20	21	15	13.56	11.44	8	13	5	7	6	2	0	6	2	3	2	7	2	8	2	4	2	3	0	4	5	3	3	5	1	3	2	3	3	3	2	0	3	1	5	7	1	3	0	2
730	377.41	112.87	39.47	27	15	15	12	6	7	7	7	2	3	5	5	1	4	3	1	4	4	3	3	0	3	3	4	0	3	2	0	0	3	1	2	3	1	3.14	2.86	1	1	2	4	2	1	2.17	5.83	2	5
735	310.77	91.99	40.13	21.13	15.23	10	10	9	6	4	7	4	1	8.05	5.95	4	1	1	8	6	3	13	0	5	5	2	1	3.85	3.15	4	4	2	3	1	0	4	2	0	2	6	3	2	2	2.91	1.09	3	4	11	3
740	319.88	72.13	35.13	20.36	14	9	7	4	5	9.54	8.46	8	9	5	6	14	3	3	3	3	2	4	0	5	7	5	1	2	3	0	1	5	0.49	2.51	2	1	2	3	2	0	2	2	1	5.91	9.09	1	2	3	4
745	246.89	77.37	28.49	16.54	13.46	12	7	6	4	3	3	5	3	1	3	3.31	4.69	4	3	3	2	1.08	1.92	9	2	1	1	3	1	4	1	2	0.49	2.51	5	4	0	0	1	1	3	1	2	2	1	5	5	4	2
750	206.13	52.62	30	18	13	7	4	6	3	6	4	4	1	3	4	3	2	2	3	2	4	1	0	4	1	0	1	2	5	3	1	1	2	1	1	0	1	2	2	1	2	1	3	2	6	4	1	4	3
[truncated: 19 more columns]

## Sheet: Fig.2e
Fig.2e. RTP emissions of CX-Wood using different excitation wavelengths.
Emission Wavelength (nm)	Excitation Wavelength (nm)
--	240	245	250	255	260	265	270	275	280	285	290	295	300	305	310	315	320	325	330	335	340	345	350	355	360	365	370	375	380	385	390	395	400	405	410	415	420	425	430	435	440	445	450	455	460	465	470	475	480
260	0	0	0
265	0	0	54.1897	511.587
270	0	0	77.8977	259.79	0
275	0	0	63.2213	91.9258	52.3511	0
280	0	0	31.6107	19.9839	75.2547	0	0
285	0	0	9.03162	1.99839	61.0763	0	69.3314	0
290	0	0	1.12895	0	30.5381	0	79.2359	0	0
295	0.71808	0	0	0	8.72518	0	44.5702	1.17452	20.6848	0
300	5.74465	0	0	0	1.09065	0	13.206	9.39614	23.6398	0	0
305	20.1063	0	0	0	0	0	1.65075	32.8865	13.2974	0	0	0
310	40.2125	0	0	0	0	0	0	65.773	3.93996	0.30216	0	0	0
315	50.2657	0	0	0	0	1.22004	0	82.2162	0.4925	2.41725	0	0	0	0
320	40.2125	0	0	0	0	10.9804	0	65.773	0	8.46038	0	0	0.55935	1.67516	0
325	20.1063	0.88226	5.70439	0	0	43.9215	0	32.8865	0	16.9208	0	0	4.47479	5.86305	0	100.341
330	5.74465	7.9473	45.6351	0	0	102.484	0	9.39614	0	21.151	0	0	15.6618	11.7261	0	50.9545	0
335	0.71808	31.817	159.723	0	0	153.725	0.81989	1.17452	0	16.9208	0	0	31.3235	14.6576	0.18093	18.03	0	0
340	0	74.3044	320.583	0	0	153.725	6.55912	0.59449	0	8.46038	0	0	39.1544	11.7261	1.62877	4.11491	0	0	0
345	0	112.455	408.402	2.01162	0	102.484	22.9569	4.75593	0	2.41725	0	0	31.3235	6.07335	7.0603	2.15036	0	0.75735	11.2081	0
350	0	119.763	352.423	18.1046	2.18978	45.1416	45.9138	17.2402	0.4925	0.60614	0	0.21266	16.7783	3.7769	19.7388	7.23178	0.21932	6.43629	21.8425	4.60607	0
355	0.78087	106.955	232.547	76.4416	19.7081	20.7407	57.3923	38.6434	4.43346	3.03687	0.50484	2.763	14.5242	10.0818	40.0303	18.1876	2.19315	24.4148	33.6601	18.0767	2.05017	40.4786
360	7.03492	113.174	164.192	203.174	81.0566	35.3812	46.7337	64.8112	18.7308	13.9567	6.30399	15.725	42.6221	29.8155	63.2223	32.0958	9.64986	55.2536	51.1407	44.1542	11.2555	55.8925	167.54
365	30.5479	166.288	189.984	388.283	205.022	70.7855	31.9922	99.9155	52.8172	41.5269	34.7819	54.834	111.877	67.6139	84.4188	45.0454	25.6599	86.4656	82.8076	80.5874	38.3323	73.5544	144.046	77.1259
370	87.2273	284.026	318.386	591.792	367.771	111.295	51.8178	164.17	122.664	101.135	115.931	141.423	225.129	129.204	109.444	60.9535	49.3469	109.735	138.455	127.106	93.3375	112.693	132.637	150.617	127.231
375	188.645	488.687	529.953	812.428	528.762	190.48	140.976	278.413	261.063	236.615	269.982	311.19	399.584	229.088	162.65	101.032	81.5872	140.39	220.101	187.855	180.269	199.597	148.415	262.641	199.402	198.614
380	336.54	798.778	767.248	1136.01	714.058	383.59	312.252	451.759	507.554	527.956	495.601	628.721	695.368	402.633	291.361	207.66	137.049	210.854	326.803	269.167	303.665	338.766	224.985	429.818	316.89	407.948	229.423
385	528.224	1220.35	1059.82	1672.56	1063.28	715.204	567.766	713.9	889.297	1041.19	826.448	1171.75	1195.59	716.417	573.542	434.087	251.908	355.884	475.169	397.231	481.012	507.725	419.58	649.047	506.014	666.504	536.13	438.78
390	776.313	1722.61	1574.89	2442.21	1745.72	1155.32	951.018	1145.91	1446.2	1774.06	1401.76	2002.96	1954.21	1267.44	1110.33	823.528	478.392	605.795	696.809	629.36	733.282	701.916	773.12	930.134	796.612	998.573	934.579	749.325	379.918
395	1126.49	2235.37	2416.17	3377.29	2792.55	1762	1575.5	1807.42	2244.21	2685.18	2403.34	3168	3000.31	2167.31	1979.84	1409.28	868.859	981.833	1009.15	1012.21	1053.57	979.969	1251.86	1306.71	1231.76	1408.82	1438.19	1135.38	1099.66	1239.23
400	1634.74	2756.22	3474.29	4456.04	4096.05	2701.27	2561.61	2645.84	3291.08	3768.25	3908.08	4683.72	4395.63	3536.5	3204.69	2250.92	1492.73	1506.79	1433.09	1543.44	1418.66	1433.02	1772.34	1784.28	1821.94	1898.42	2035.29	1650.25	1817.7	1558.36	989.476
405	2297.44	3433.72	4537.58	5735.41	5625.51	4041.4	3933.17	3588.45	4502.63	5081.84	5879.52	6555.91	6235.5	5502.71	4813.12	3475.54	2481.36	2238.3	2075	2226.11	1880.15	2107.32	2323.04	2331.5	2511.04	2486.86	2753.34	2332.46	2563.03	2004.87	1631.74	1277.44
410	3023.16	4405.06	5454.71	7200.52	7422.08	5615.96	5557.69	4739.98	5862.71	6717.6	8273.83	8893.43	8596.66	8133.47	6919.06	5275.96	3984.94	3306.75	3129.61	3156.2	2623.07	3002.48	3012.73	2980.29	3219.25	3228.66	3614.38	3216.8	3424.7	2685.45	2464.37	2077.58	1952.61
415	3735.31	5563.91	6199.35	8751.51	9287.81	7155.55	7208.23	6378.96	7524.82	8719.55	11063.4	11895.5	11550.7	11369	9692.11	7822.29	6068.32	4924.3	4757.09	4519.96	3883.29	4168.27	3959.02	3847.87	3937.82	4177.35	4587.18	4309.73	4488.85	3644.75	3564.88	2944.32	2628.12	1844.74
420	4481.77	6641.62	6910.07	10398.8	10878.3	8580.42	8805.4	8615.09	9619.08	11022.6	14178.1	15572.6	15197.5	15138.4	13285.2	11141.7	8752.66	7313.06	7053.44	6521.4	5834.37	5756.94	5214.78	5001.75	4788.71	5331.41	5628.51	5555.33	5734.41	4844.37	4873.11	3957.04	3477.2	2539.28	2207.62
425	5344.92	7486.07	7916.32	12231.7	12258.4	10165.8	10562.2	11094.8	12049	13496.9	17446.7	19591.9	19567.4	19515.4	17749.3	15126.8	12161.6	10566.9	10160.9	9307.38	8563.07	7936.6	6880.6	6412.16	5947.56	6645.94	6720.67	6859.61	7050.77	6196.82	6259.3	5149.36	4535.66	3532.03	3207.67	1931.34
430	6248.77	8123.01	9516.44	14166.2	13883.2	12291.3	12667.9	13360.3	14553.7	16015.8	20632.4	23536.6	24461.5	24542	22837.2	19655.6	16476.6	14596.6	14226.1	12898.2	12067.3	10782.6	9196.04	8093.69	7483.83	8066.38	7852.12	8161.39	8331.09	7613.12	7621.17	6466.97	5785.51	4858.01	4398.5	3236.14	2511.66
435	6999.33	8620.86	11480.5	16018.8	15926.7	15023.7	14904.8	15436.5	16863	18456.4	23628.2	27268.1	29456.8	29881.4	28024.8	24626.2	21686.3	19276.3	19190.5	17232.2	16302.5	14315.6	12384.3	10202.6	9344.79	9547.52	9018.2	9448.67	9523.02	9019.14	8934.8	7846.93	7239.16	6286.76	5771.83	4535.17	3433.85	2441.06
440	7613.28	9043.85	13054.2	17849.8	18177.4	18083.3	16888.4	17602	18877.6	20761.9	26559.7	30988.2	34154.6	34967.4	33081.2	29933.1	27549.1	24625.7	24819.9	22375.2	21334.8	18679.2	16470.4	12962.7	11538.6	11151.4	10268.4	10727	10661	10357.3	10214.1	9277.02	8832.19	7595.9	7253.07	5831.35	4599.29	3791.76	2323.13
445	8404.78	9541.01	13886.7	19896.6	20618.4	21103.3	18695.6	19883.4	20892.7	23080.6	29620.6	34954.1	38498	39677.1	38449.3	35546.4	33926.1	30752.8	31048.7	28600	27388.8	24258.4	21460.1	16633.6	14291.4	13150.1	11771.6	12072	11886.2	11642	11461.6	10732.9	10380.4	8821.2	8882.65	7191.86	6063.2	5188.94	3655.19	2518.63
450	9485.9	10356.8	14616.1	22094.3	23516.3	23870.2	20984.4	22397.8	23475.5	25728.8	33017.7	39229.7	42782.8	44559.8	44641.2	41627.7	40922.8	37691.2	38169.9	36179.3	34722.6	31552.2	27692.3	21627.1	18010.6	15924.8	13843.1	13705.6	13414.9	13060.7	12741.1	12205	11809.2	10222.4	10749.3	8763.13	7742.76	6652.51	5065.17	3729.49	2786.44
455	10495.1	11619.6	16129.7	24038.9	26912.5	26494.9	24259.7	25669.8	26893.3	28949.4	37035.6	43801.4	47272.3	50160.7	51468.8	48493.7	48609.5	45482.6	46634.5	45240.4	43583.7	40846.3	35750.5	28433.1	23109.9	19789	16818.7	15900.7	15411.1	14895.6	14253.1	13814.2	13333.7	12052.7	12838.5	10623.4	9569.7	8160.77	6692.26	5225.25	4300.82	3013.9
460	11198.1	13243.4	18665.1	25571.1	30476.5	29208.6	28129.1	29881.7	30757.9	32737.6	41703.2	48684.6	51962.5	56391.1	58278.5	56358.7	56882	54272.7	56653	55822	54173.6	51972.4	45955	37197	29811.2	24959.5	20858.6	18823	17851.8	17224.7	16196.1	15702.2	15243.5	14341	15022.9	12693.5	11522.9	9725.25	8594.38	7112.11	6088.14	4632.37	3487.3
465	11933.8	15110.6	21807.1	27097.5	33813.3	31963.1	31593.4	34291.6	34410.1	36790.4	46472.5	53604.7	56769.1	62696.3	64663.3	64961.2	65498.2	63966.3	67811.8	67720.7	66375.1	64408.2	58068.8	47520.1	38011.4	31514.6	25920.8	22504.8	20659.2	19853.6	18546.2	17815.8	17567.3	16833.8	17176.3	14909.4	13535.9	11438.2	10666.9	9288.06	8159.83	6443.11	5207.55	3608.22
470	13120	16989.8	24808.9	29234	36736.6	34601.3	33971.1	37905.3	37546.1	40606.5	50664.9	57888.2	61581.2	68480.6	70487.5	73388.8	73970.1	73826.5	79046.9	80091.1	79532.4	77534.5	71339.4	58863.8	47359.2	39230.9	31837.4	26797.7	23908.7	22617.6	21057.2	19969.1	20064.4	19189.3	19274.9	17277	15460.1	13349.1	12761.2	11516.7	10339.3	8451.09	6918.75	5464.87	4499.24
475	14709.2	18344	26877.3	32165.9	39397.2	37133.3	35348.4	40292.9	40181.1	43885.2	53977.7	61087.1	66017.7	73255	75473.4	80495.5	81674.8	82728	89187.7	91574	92651.6	90625.9	84637.9	70845.8	57447.7	47602.2	38311.7	31339.7	27589.6	25505.2	23480.2	22052.1	22444.1	21232.9	21360.8	19637.4	17193	15354	14784.8	13560.2	12425.7	10470.7	8685.15	7310.98	6209.88	4345.99
480	16303.6	18866.8	27678.7	35274.5	42008.9	39389.3	36400.7	41611.2	42189	46687.9	56273.6	63361.5	69471.1	76659.4	79255.1	85708.1	88175.6	89862.2	97592.8	101203	104694	102801	96843.2	82880.9	67731.6	56142.5	44927.9	35867.2	31354.6	28461.7	25758.6	24059.1	24525.1	22974.7	23368.5	21649.8	18780.6	17264.9	16684.7	15328.4	14221.7	12316.5	10521.3	9126.69	7811.12	6382.58	5562.39
485	17555.8	19034.5	27691.9	37670	44309.1	40971.1	37820.1	42357.3	43359.7	48896.5	57385.4	64891	71551.4	78489.5	81717.7	89191.3	93140.7	95073.9	104252	108921	114649	113333	107326	93963.5	77375	64527.6	51274.4	40481.9	34905	31383.8	27991.7	25991.1	26303.7	24481	25062.6	23135.6	20317.1	18918.4	18403.8	16878.2	15615.2	13907.3	12295.6	10847.6	9270.96	8287.83	6870.85	6287.95
490	18356.6	19478.1	27829.5	39240.9	45696.5	41802.5	39653.3	42998.9	43724.1	50026.8	57390.5	65361.7	72323.9	78807.3	82968.4	91127.9	96116.7	98595.3	109325	114936	121807	121779	115897	103137	85656.9	72297.9	57111.7	45249.2	38316.2	34303.3	30194.5	27806.7	27905.8	25839.1	26278.6	24262.1	21788.4	20224.7	19863.5	18242.5	16700.8	15194.4	13847.9	12378.9	10707.9	9958.09	8457.18	7451.91	4336.3
495	18636.4	20109.5	28606.4	40498.1	45940.1	42050.8	41324.6	43372.4	43467.3	50004	56645.8	64439.6	72005.4	78038.9	83099	91344.4	96880.5	100694	112652	119025	126215	127649	122383	109928	92449.1	78688.2	62376.1	49750.8	41708.5	37259	32235.6	29467	29421.7	27165.8	27168.5	25273.5	23049.5	21199.9	20998	19345.1	17654.8	16187.6	15131.2	13651.7	12238.9	11419.4	10266.7	8768.94	6446.72
500	18236.7	20343.4	29658.3	41254.4	45223.8	41749.9	42373.3	42857.1	42746.9	49388.6	55396.2	62459.4	70663.5	76662.8	82141.2	89827.5	95942.6	101540	113862	120823	128466	130561	126559	114387	97874.6	83173.1	66942.4	53453.9	45023.8	40074.6	34135.8	31026.3	30805.9	28515.2	28065.3	26162.4	23913.4	21954.9	21820.7	20105.2	18494.6	17018.4	16190.4	14649.5	13730.7	12823.4	11961	10255.6	8487.07
505	17286.5	19873.9	30042	40561	43683.1	41151.8	42801.5	41374.7	41766.2	48512.1	53677.5	60268.5	68432.5	74781	80132.2	87133.3	94180.6	101156	112946	120353	128957	130816	128296	116853	101762	86024.9	70536.9	56298.3	48172.7	42527.4	36145.8	32595.1	31969.9	29784.5	29136.1	26811.9	24295.4	22613.1	22425.1	20519.1	19112.7	17767.1	17059.8	15392.3	14912.1	14204.2	13287.7	11759.5	10384.6
510	16320.2	18949.1	29120.5	38216.5	41553.6	40706.6	42585.9	39489	40799.1	47189.3	51646.5	58408	65659.1	72246.8	77186.6	84016.9	91974.4	99470.9	110443	117995	127671	129249	127537	117485	103798	87919.1	73018.7	58595.6	50967.5	44539.8	38287.9	34142.4	32969.3	30806.6	30268.8	27327.8	24376.5	23200	22888.9	20635.4	19488.5	18300.5	17718.4	15893.7	15704.6	15322.9	14310.8	13071.3	12049.2
515	15651.9	18059	27223.7	35298.4	39581	40279.9	41300.4	37635.1	39966.7	45320	49611.5	56691.8	62580.7	69048.4	73643.3	80786.6	89121.2	96503.8	107022	114235	124569	126474	124569	116225	103886	89189	74495.8	60544.8	53088.8	46033.5	40171.7	35490.1	34008.8	31544.6	31229.6	27903.6	24558.7	23635.8	23182.4	20556.2	19675.5	18446.1	18132.4	16177.3	16208.1	15947.5	15223.1	14119.3	13372
520	15135.8	17488.4	25285.5	32948.5	38603.7	39292.2	38675	36005.8	39031.6	43063.6	47664.1	54659.1	59256.9	65402.6	70034.1	77200.6	85387.8	92466.3	103088	109593	119815	122578	120380	113386	102154	89736.5	75036.1	62070.4	54403.6	46886.3	41477.7	36604.4	35131.8	32135	31834	28500.6	25068.9	23864.9	23192.3	20435.4	19652.3	18250.7	18323.1	16358.8	16471.1	16178.3	16027	14979	14302.4
525	14689.5	17155.8	23915.1	31418.3	38472.6	37561.6	35346.5	34750.7	37569	40667.4	45632.2	52137	55876	61611.3	66656.1	73039.7	80761	87747.4	98639.6	104524	113788	117510	115973	109657	98900.9	89325.3	74581	62940.1	54982.9	47166	42209.8	37642.2	36079.9	32720.6	32079.6	28937.8	25711.7	23922.9	22897.3	20365.3	19410.4	17945.7	18336.7	16575.9	16492.9	16264.1	16546.7	15632.3	14912.9
530	14390.4	16802.6	23120.2	30448.6	37695.3	35220	32453.5	33694.1	35399.3	38458.7	43408.2	49199.1	52731.8	57877.6	63307.1	68559	75454.9	82771	93344	99183.4	107127	111526	111278	105379	94637.8	87672.6	73263	62889.7	54763.5	47158.1	42420.7	38558.5	36655.8	33249.8	32191.4	29142.9	26188	23879.7	22496.1	20301.7	19101.8	17714.4	18155.9	16781.2	16296.5	16242.1	16684.1	15897	15275.7
535	14081.5	16275.7	22659.5	29762	34892.7	32327.9	30468.8	32299.8	32746.9	36512.9	41052.8	45963.4	49903.5	54287.5	59623.7	64203.7	69868.3	77745.7	87037.5	93303	100462	105032	105518	100348	89970	84511.4	71473.3	61823.9	53660.7	47060.7	42151.7	38988.4	36907.4	33517.5	32372.5	29162.1	26433	23830.7	22226.3	20199	18909.3	17599.6	17750.8	16764.8	15895.7	15991.3	16472.3	15700.5	15344
540	13508.8	15681.8	22093	28825.2	30640.6	29236	28971.3	30258.2	30008.7	34418.3	38571.6	42694	47143.5	50872.6	55479.7	60059.9	64342.5	72637	80212.8	86596.4	93905.1	98105.1	98609.3	94350.6	85233.5	79882.2	69434.6	59945	51933	46770.7	41550.6	38699.9	36796	33413.8	32485.3	29078.3	26495.3	23863	22094.6	20124.2	18838.8	17542.3	17185.1	16412.7	15344.5	15482.7	15951.4	15240.2	15111.8
545	12689.6	15195.5	20794.9	26930.8	26909.5	26644.7	27480.1	27900.8	27501	31909.7	35822.5	39704.9	44128.2	47538.2	51050.4	55785.2	59023.2	67419.6	73623	79361.1	87154.1	90627.8	91473.3	87563.5	80314.4	74350.1	66875.5	57548.7	49936.7	45946.6	40677.8	37845.4	36151	32959.6	32190.4	28979.3	26368.4	23924.3	21948.2	20110.8	18727.5	17398.4	16573.1	15811.8	14769.2	14807.8	15215.2	14740.8	14735.2
550	11749.1	14645.9	18619.9	23986.8	24715.8	24802.2	25920.6	25841.6	25331	29311.6	32782.4	36945	40810.7	44156.3	46729	51105.3	54019.9	62189.9	67611.6	72345.3	80151	82811.6	84844.9	80447.5	74987.9	68709	63349.5	54802.8	47665.6	44291.3	39418.5	36637.8	35034.9	32137	31395.1	28837.4	26039.7	23841.2	21724.5	20043.7	18420.4	17051.9	15989.4	15124.9	14241.1	14078.4	14466.7	14170.4	14295.2
555	10689.5	13619	16225.2	20683.1	23406.5	23271.4	24358.7	24212.5	23403.5	26950.3	29727	34064.9	37403.1	40742.7	42824.9	46283.9	49520.1	57010.1	62127.3	66025.5	73269.1	75159.7	78374.9	73491	69264.8	63406.8	58884.1	51743.3	45007.4	41904.7	37763.6	35107	33709.8	30952.9	30369.9	28400.5	25509.2	23500.7	21439.1	19806.3	17929.6	16560.1	15465.9	14495.4	13726.7	13371.9	13808.1	13349.6	13631.4
560	9529.2	12098.7	14224.9	17773.6	22024.8	21656.5	22738.4	22528.6	21581.2	24723.8	26978.5	30943.2	34077.2	37264.8	39226.2	41886.7	45608.6	51833.6	56981.6	60266.6	66848.5	68002.4	71369	67056.1	63328.4	58381	54079.7	48283.3	42193.2	39245.4	35865.8	33274.3	32245.1	29588.3	29387.4	27446.5	24749.9	22895.8	21022	19382.1	17397.7	16087.6	14982.5	14021.8	13163.7	12689.9	13105.6	12301.5	12614
565	8396.85	10543.8	12568.3	15580.2	20247.4	20001.2	20902.9	20431.2	19761.5	22510.2	24621.2	27779.6	30852.9	33608	35621.8	38092.9	42042.7	46678.9	51924.1	54636.6	60767.4	61311.9	63999.8	61211.5	57456	53428.6	49538.3	44365.1	39449.6	36647.5	33808.5	31281.5	30496.7	28222.5	28386.5	26138.2	23750.4	22026.8	20361.1	18759.8	16917.2	15726.7	14451.6	13691.1	12505	11973.7	12220.5	11311	11419.5
570	7422.1	9261.33	11023.9	14092	18147.2	18577.8	18743.7	18104.3	17876.5	20453.7	22519.4	24793.7	27663.8	29971.9	31988	34575.3	38473.6	41728.2	46819.9	48964.3	54655.8	54948.9	57151.9	55610.7	51948.1	48547.2	45419.5	40256.9	36537.4	34074.4	31581.9	29242	28430.2	26805.9	27114.1	24823.4	22577.8	20894.9	19490.9	17932.8	16447.7	15410.9	13797.2	13352.4	11778.5	11235.2	11250.4	10575.4	10356
575	6634.92	8209.09	9579.16	13128.4	15871.5	17550.1	16370.1	15889.1	16002.2	18680.3	20496.2	22120.4	24537.9	26773.2	28582.7	31081.5	34873.7	37155	41784	43489.2	48530.7	49016.4	51316.3	49841.9	46860.4	43881.2	41517.8	36423.4	33211.2	31372	29208.8	27146.4	26232.8	25182.8	25530.9	23557.9	21342.6	19588.1	18594	17010.9	15868.4	14956.2	13046.6	12836.5	11097.4	10603.4	10422.2	9991	9527.86
580	5967.24	7351.67	8259.66	12264.2	13610.2	16622.5	14152.1	14074.5	14317.1	17054.7	18492.6	19819.2	21755.7	24070.1	25603.4	27751.3	31427.1	33005.1	37066.1	38445.8	42859.5	43773.3	46203.7	44000.1	42018.3	39520.9	37598.8	33058.1	29752.4	28574.3	26782.4	24971.2	24131.8	23326.8	23854.4	22145.5	20099.9	18268.4	17774.5	16133.8	15088.2	14221.5	12308.5	12121.6	10505.4	10169.3	9807.16	9405.42	8846.29
585	5400.89	6712.23	7109.98	10997.6	11635.6	15209	12430	12897.8	12931.5	15306.6	16556.2	17831.8	19530.9	21576.9	23023.2	24780.5	28122.8	29282.7	32895.3	33866.2	37937.3	39136.6	41317	38603.3	37393.5	35443.9	33674.5	30012.7	26585.9	25903.6	24420.5	22760.2	22207.8	21356.3	22206.1	20520	18810.7	17056.5	16929.4	15276.3	14147.6	13257.1	11663.3	11329.9	9916.89	9883.02	9258.53	8850.86	8266.88
590	5046	6195.38	6292.9	9309.54	10226	13200.3	11115.9	12157.1	11887.4	13332.8	14700	16028.9	17619.8	19179	20665.2	22112.4	24800.1	25999.6	29313.2	29817.5	33634.2	34689.7	36515.6	33992	33168.1	31602.5	29965	27084	23803.1	23491	22147.6	20613.1	20390.9	19409.3	20475.5	18809.9	17417.2	15976.9	15898	14311.4	13160.3	12254.4	11063.7	10551.5	9302.84	9626.98	8644.8	8380.89	7796.82
595	4897.98	5703.76	5886.95	7736.56	9362.28	11156.2	9858.44	11179.2	11058.8	11339.2	12888.1	14294.7	15664.5	17022.5	18396.8	19594.6	21505.1	23140.7	26082.3	26378.7	29723.3	30311.3	32021.1	30109.8	29423	28041	26603.8	24178.6	21337.9	21235.9	19880.5	18666.5	18628.6	17559	18572.1	17142	15933.8	14966.7	14645.1	13212.8	12176.5	11343.1	10394	9770.61	8783.73	9262.87	7991.23	7920.32	7342.88
600	4684.1	5238.79	5725.5	6721.03	8658.44	9586.77	8591.01	9601.57	10067	9626.18	11157.7	12576	13693.4	15156.9	16260.1	17199.4	18553.5	20663.5	22962.7	23416.7	26078.9	26334.5	28053.9	26735.5	26037.1	24837.3	23541.3	21362.4	19180	19057.6	17615	16987.9	16958	15825.2	16603.7	15574.7	14446.6	13911.6	13272.3	12069.4	11188.7	10490.2	9670.21	8992.07	8445.12	8666.88	7368.47	7410.64	6799.95
605	4196.37	4756.33	5525.21	6141.67	7817.29	8451.69	7532.99	7831.29	8719.35	8329.7	9643.35	10932	11960.7	13423.5	14348.8	14991.4	16185.5	18472.6	20011.5	20693.7	22672.2	22982.4	24563.6	23665.5	22918	21926.7	20748.4	18802.6	17267.9	17056.1	15506.9	15475.5	15374.6	14224.2	14775.6	14131.2	13046	12754.6	11924.9	10979.4	10208.8	9606.5	9043.39	8303.23	8175.75	7859.25	6799.01	6905.83	6223.47
610	3594.37	4171.67	5056.13	5554.84	6913.71	7431.84	6765.46	6511.47	7346.72	7406.7	8431.5	9467.66	10569	11719.7	12637.8	13060.7	14309.2	16389.1	17409.8	18118	19597.6	20069.9	21349.2	20754.1	20108.1	19174.9	18271.9	16546.3	15457.8	15273.6	13707.1	13977.6	13826.4	12751.9	13195.9	12770.9	11777	11564.5	10690	9972.02	9301.99	8678.28	8540.23	7759.8	7772.63	7015.07	6274.22	6445.35	5716.14
615	3164.85	3496.89	4295.35	4780.02	6118.2	6339.19	6124.8	5818.9	6346	6709.63	7449.14	8187.25	9414.35	10130.7	11068.2	11508.1	12684	14286.6	15198.8	15756.1	16948.8	17367.8	18367.1	17953.9	17594.4	16581.9	16053.7	14458.2	13656.8	13564.9	12216.8	12460.5	12340.7	11353.6	11763.5	11396.5	10633.2	10448.1	9545.99	8994.06	8557.88	7767.82	7990.96	7302.66	7170.1	6263.24	5773.52	5975.51	5266.94
620	2934.14	2816.08	3484.67	4120.75	5438.47	5173.52	5377.52	5415.33	5682.26	6090.4	6569.21	7045.33	8329.79	8753.08	9661.28	10308.1	11170.2	12262	13317.9	13676.2	14647.6	14942.6	15770.6	15335.4	15242.6	14229.5	13952.4	12447.8	11897.1	11840.4	10920.5	10987	10972	9996.82	10303.1	9975.8	9575.83	9435.29	8444.1	8006.14	7949.65	6962.08	7284.06	6833.6	6497.05	5589.04	5295.02	5433.7	4837.68
625	2695.68	2233.97	2869.53	3917.36	4807.66	4023.49	4429.27	4904.99	5081.96	5497.75	5758.2	6084.81	7242.88	7567.98	8389.94	9202.94	9747.28	10526.5	11645	11857.5	12565.2	12974	13638.3	13026.7	13018.5	12154.6	11978.2	10610.9	10285	10221.8	9684.01	9615.24	9693.22	8726.19	8835.92	8634.47	8568.19	8452.45	7425.26	7062.63	7277.78	6323.58	6511.52	6326.1	5896.75	4981.51	4880.46	4814.09	4442.17
630	2344.74	1865.49	2428.89	3986.81	4207.62	3059.26	3490.97	4186.21	4421.04	4901.49	5033.93	5340.73	6225.1	6524.1	7146.54	7948.16	8466.21	9149.78	10006.8	10218.2	10707	11418.7	11818.8	11115.6	11055.3	10394.7	10277.7	9079.94	8887.2	8843.76	8434.79	8354.02	8442.96	7582.96	7546.17	7568.89	7596.47	7403.41	6566.35	6230.38	6398.75	5821.75	5813.13	5803.21	5370.76	4509.89	4566.29	4153.19	4061.67
635	2016.71	1722.92	2034.76	3736.9	3638.94	2493.83	2899.58	3410.5	3742.38	4247.01	4385.3	4710.23	5368.72	5604.55	5970.4	6639.45	7365.22	8010.92	8366.95	8687.24	9117.31	10033.6	10117.5	9575.9	9427.34	8997.23	8881.79	7847.33	7679.38	7663.92	7217.19	7187.73	7217.72	6561.99	6510.19	6817.28	6655.75	6307.22	5853.14	5498.5	5428.98	5346.31	5218.07	5236.73	4848.87	4171.38	4318	3534.81	3638.79
640	1865.76	1635.66	1730.15	2875.91	3076.1	2351.84	2691.02	2761.63	3110.21	3590.33	3805.83	4082.18	4656.48	4790.63	5054.12	5584.39	6401.51	6957.61	6907.46	7285.23	7742.58	8667.62	8530.66	8266.68	8046.77	7890.33	7680.44	6819.76	6611.27	6580.66	6153.48	6134.35	6099.12	5670.5	5671.22	6175.22	5747.73	5305.23	5215.06	4827.66	4601.42	4821.49	4672.58	4575.81	4325.14	3824.93	4042.09	3073.93	3177.97
645	1830.22	1392.91	1623.89	1775.87	2499.59	2345.21	2579.52	2315.59	2582.04	3078.16	3301.33	3471.04	3999.92	4083.87	4449.26	4888.72	5532.12	5953.07	5807.5	6129.54	6521.96	7367.56	7210.27	7046.93	6830.65	6876.34	6630.45	5946.73	5669.83	5593.87	5293.92	5223.97	5173.95	4937.44	4974.5	5422	4916.79	4498.58	4628.27	4222.72	4003.83	4256.08	4133.26	3872.01	3840	3368.22	3663.69	2817.22	2747.39
650	1703.91	968.822	1632.58	1028.69	1939.32	2186.03	2376.91	2023.42	2207.59	2732.41	2843.82	2921.79	3360.2	3553.81	3988.06	4368.74	4763.97	5063.99	5039.71	5287.41	5487.99	6203	6244.88	5904.38	5807.34	5839.33	5764.99	5192.96	4868.33	4742.88	4558.9	4436.45	4426.82	4352.37	4352.12	4568.25	4235.24	3851.92	4096.76	3694.71	3546.99	3698.16	3608.53	3262.23	3385.33	2862.86	3196.95	2689.12	2406.01
655	1393.18	548.258	1573.81	842.464	1473.71	1909.42	2155.42	1779.91	2000.13	2419.89	2397.55	2427.78	2775.85	3224.58	3495.84	3834.58	4097.25	4346.09	4420.02	4667.19	4681.77	5167.47	5529.06	4928.52	4996.5	4874.07	5014.42	4492.92	4217.43	4004.49	3876.48	3747.76	3789.49	3844.62	3728.24	3792.15	3715.11	3278.73	3602.72	3205.69	3131.51	3192.02	3135.76	2820.49	2913.25	2437.79	2740.35	2558.49	2163.63
660	1011.93	328.201	1425.87	958.342	1178.94	1693.76	1976.06	1523.02	1914.96	2052.75	1974.48	1997.73	2310.77	2954.57	2943.3	3290.11	3532.52	3789.33	3813.56	4112.28	4060.16	4278.93	4864.57	4168.01	4313.56	4127.58	4252.1	3827.63	3692.04	3336.16	3282.97	3183.24	3257.16	3340.49	3125.98	3212.46	3283.23	2760.53	3140.34	2730.79	2758.24	2758.8	2721.14	2496.55	2419.49	2154.72	2387.89	2334.46	1970.6
665	726.453	350.899	1270.79	1016.9	1050.98	1539.17	1756.48	1278.33	1829.15	1696.59	1618.14	1679.64	2009.77	2584.05	2434.12	2845.93	3087.89	3336.52	3265.14	3562.64	3555.69	3607.49	4174.84	3588.16	3685.78	3604.43	3514.29	3250.1	3228.89	2758.76	2818.66	2755.72	2854.24	2831.93	2626.49	2821.85	2862.91	2350.26	2735.02	2323.08	2468.31	2393.09	2334.09	2197.45	1969	1984	2156.13	2020.1	1765.89
670	594.49	502.495	1095.72	896.959	1007.3	1321.59	1482.65	1101.7	1611.88	1442.05	1351.82	1488.83	1851.49	2141.61	2086.27	2536.58	2741	2924.43	2891.79	3084.47	3154.12	3157.36	3552.89	3151.53	3164.07	3218.42	2968.41	2805.16	2796.34	2330.53	2425.48	2431.98	2540.92	2378	2245.86	2557.96	2443.8	2072.96	2392.54	2036.15	2245.45	2078.15	1977.58	1885.12	1635.56	1856.4	1997.93	1692.98	1542.39
675	565.043	602.46	860.586	695.451	993.743	1020.91	1270.09	987.904	1267.9	1260.44	1158.57	1379.56	1725.32	1761.94	1893.59	2278.71	2426.76	2535.77	2675.08	2739.16	2848.71	2822.18	3097.76	2841.48	2822.71	2925.24	2665.65	2499.36	2426.46	2045.28	2040.91	2183.32	2243.16	2037.48	1957.74	2340.55	2070.98	1866.09	2081.08	1831.53	2037.2	1806.73	1693.85	1588.77	1428.23	1717.37	1840.8	1429.45	1321.32
680	556.252	536.613	643.783	511.247	1013.84	726.356	1134.89	879.855	935.12	1059.39	1001.44	1290.69	1516.05	1483.49	1736.43	1984.56	2117.12	2191.88	2467	2480.27	2589.67	2490.25	2786.78	2623.2	2621.92	2704.06	2476.99	2306.2	2140.44	1817.69	1701.8	1989.24	1931.83	1797.38	1748.29	2099.92	1780.9	1652.07	1778.97	1633.18	1828.71	1580.97	1483.91	1355.65	1288.43	1546.18	1621.36	1260.87	1110.58
685	506.985	346.895	542.779	375.584	1037.09	504.718	951.625	762.803	728.243	820.541	854.856	1183.29	1226.5	1253.62	1532.19	1655.16	1837.37	1889.5	2186.79	2230.65	2340.16	2151.82	2517.68	2447.78	2443.29	2502.35	2263.22	2140.3	1904.79	1582.53	1463.24	1807.55	1622.91	1582.87	1591.28	1828.26	1553.97	1431.18	1504.19	1436.28	1628.54	1386.41	1301.98	1203.86	1155.86	1345.74	1341.79	1174.45	929.425
690	397.367	161.346	527.04	298.753	985.999	383.603	686.577	677.18	651.349	612.312	710.856	1036.36	968.548	1051.83	1302.09	1350.24	1599.07	1601.21	1887.3	1978.68	2109.3	1865.69	2222.09	2256.07	2215.51	2276.64	2009.2	1904.09	1688.03	1357.88	1301.5	1603.37	1346.57	1353.53	1445.43	1563.7	1347.43	1246.21	1286.88	1290.48	1418.83	1194.64	1130.74	1107.01	1020.38	1130.01	1082.25	1111.29	804.192
695	253.609	60.8032	515.257	276.65	830.028	385.064	464.496	636.447	643.913	491.742	568.017	845.427	828.236	902.781	1095.27	1113.51	1377.95	1337.18	1643.86	1733.47	1896.72	1649.19	1920.98	1990.46	1959.48	2034.58	1792.36	1607	1494.98	1198.79	1164.49	1385.64	1134.04	1146.32	1285.87	1325.28	1155.68	1091.08	1123.9	1194.56	1181.4	1004.65	992.082	1019.21	907.95	919.707	914.571	1008.09	722.063
700	125.29	49.5199	510.287	300.822	618.652	472.851	365.246	605.708	650.202	438.094	434.45	641.156	780.359	807.217	921.905	946.439	1157.59	1137.55	1468.42	1473.07	1679.42	1470.08	1674.02	1671.42	1734.7	1807.45	1663.97	1360.96	1326.25	1110.98	1035.42	1183.43	988.451	1000.53	1113.08	1108.89	998.425	925.284	979.775	1081.32	940.595	842.865	889.789	909.524	830.602	738.244	818.337	875.076	645.903
705	44.8917	98.1968	545.94	371.025	426.084	527.134	314.36	557.882	641.785	390.117	328.439	474.785	735.802	723.216	766.358	826.337	948.344	996.465	1316.78	1190.92	1456.23	1319.76	1498.01	1401.39	1575.39	1613.27	1582.74	1230.95	1164.71	1032.28	909.178	1008.39	872.402	897.667	946.023	922.348	869.967	755.621	842.033	911.467	735	721.781	792.751	773.617	766.259	602.961	719.739	772.145	566.912
710	10.3713	163.785	563.761	445.056	297.657	464.245	226.884	489.099	604.965	323.421	260.657	370.045	634.187	614.542	625.577	727.637	774.482	862.786	1145.24	931.124	1246.9	1217.29	1364.06	1237.5	1463.78	1451.96	1474.85	1162.98	1014.32	910.113	778.379	853.881	751.634	798.043	796.242	773.917	743.62	630.479	735.859	723.129	574.938	631.509	672.911	632.041	687.612	518.074	591.767	706.423	502.258
715	1.15321	200.979	467.918	430.319	231.929	348.478	134.894	399.267	536.267	259.658	223.29	312.646	482.347	489.762	519.569	636.418	658.299	716.582	957.081	744.897	1059.7	1165.64	1244.62	1134.13	1346.55	1310.52	1330.89	1073.68	894.141	765.461	660.067	708.855	630.514	691.071	650.183	645.764	612.031	556.894	662.269	571.114	453.783	555.233	532.799	514.561	591.742	470.563	467.158	627.97	457.466
720	0	192.828	277.366	297.427	196.774	304.541	108.169	299.482	451.535	215.403	195.132	281.992	329.285	378.508	458.623	555.049	587.922	581.518	784.851	640.953	889.178	1146.38	1117	1026.09	1193.81	1165.06	1194.15	944.796	793.85	652.246	578.729	568.769	531.156	588.918	502.69	519.657	489.258	487.895	581.666	462.9	370.985	475.425	399.878	431.341	491.761	434.124	376.543	511.736	423.363
725	0	157.13	107.893	137.112	163.608	347.841	142.484	208.939	369.09	185.227	158.53	270.11	220.885	291.423	415.869	482.543	515.632	475.747	646.005	589.756	732.719	1123.19	955.803	894.543	1029.94	996.81	1069.45	811.559	689.927	581.101	525.906	447.231	458.801	493.873	381.546	412.804	385.4	398.172	484.76	377.938	322.978	385.13	307.096	366.839	393.983	388.687	320.184	380.095	395.751
730	1.20508	113.812	24.4907	54.8157	122.204	382.152	180.242	136.968	288.252	161.866	120.614	272.717	169.692	226.841	359.792	400.68	417.032	396.66	536.721	557.15	597.528	1045.77	770.396	751.241	884.068	814.859	916.765	702.093	588.022	515.825	478.928	363.86	400.923	396.141	309.272	352.842	303.274	315.224	413.589	310.598	294.28	295.334	267.648	306.271	300.245	332.968	280.597	263.927	372.129
735	9.64067	70.2745	2.44535	79.9264	77.2805	343.658	181.016	87.121	208.599	136.486	105.624	271.429	154.93	186.572	292.575	301.949	316.882	336.681	451.055	516.759	492.866	896.038	613.639	613.014	750.994	653.502	737.432	613.596	507.524	433.976	433.543	315.642	348.07	300.905	272.09	330.394	247.504	267.393	388.651	266.662	272.776	220.542	257.471	252.007	223.284	274.771	240.274	180.971	343.955
740	34.9601	39.3887	0	176.381	52.0477	273.791	145.716	57.9802	145.127	98.0389	118.16	237.662	150.479	160.198	232.762	208.483	242.184	290.842	385.422	446.254	420.114	720.624	520.992	497.716	624.858	547.78	589.78	531.332	447.335	354.795	391.26	279.956	299.213	230.43	245.644	306.173	220.499	246.478	371.351	241.851	255.65	166.58	236.623	207.453	176.271	223.753	197.53	135.722	308.116
745	77.2265	39.332	1.23668	264.167	74.3402	240.305	103.626	40.9683	110.84	52.2523	130.946	166.849	145.412	128.083	189.26	142.395	192.474	256.144	327.339	350.896	370.969	581.466	474.562	419.669	520.396	505.555	507.685	448.88	386.976	299.196	348.6	238.814	252.392	192.629	221.374	258.329	213.214	227.803	318.791	224.008	233.953	136.651	193.773	165.422	150.694	189.882	164.206	120.064	266.455
750	118.452	69.1161	9.89341	263.763	131.382	239.801	79.6355	34.3495	107.752	18.9627	116.454	92.3847	133.923	94.6559	164.65	106.1	157.736	229.202	264.159	278.053	328.01	493.678	436.554	377.468	442.433	490.075	459.985	370.584	314.99	255.686	306.528	188.127	204.927	172.213	196.525	201.521	204.526	200.235	239.338	204.05	196.069	133.244	150.909	123.769	125.135	171.322	145.925	117.251	213.146
755	135.677	104.361	34.627	175.572	162.786	220.423	67.6743	39.3688	124.318	8.90813	77.483	49.8084	109.501	84.2292	155.938	97.6619	129.937	203.766	208.187	266.186	273.709	432.982	387.617	351.144	375.496	446.269	398.334	304.66	249.19	204.435	266.958	137.629	160.598	156.118	164.699	160.147	176.205	170.827	174.065	176.619	150.397	146.704	125.799	93.9777	92.3859	152.5	135.382	109.175	147.217
760	120.227	119.512	69.2539	75.1296	130.229	165.79	49.7002	43.7116	131.347	20.0079	39.0092	42.9772	78.3807	97.7348	146.821	111.323	102.259	172.819	183.428	294.776	209.71	373.089	328.826	318.974	310.877	357.495	313.238	256.796	210.975	150.881	225.014	102.88	126.803	141.623	126.744	140.356	132.199	148.522	141.729	142.191	116.519	154.971	113.151	84.8968	63.0163	125.002	123.413	89.1109	87.3553
765	87.7838	104.785	90.2774	18.7535	66.2772	113.743	31.7292	34.4805	106.177	43.0769	19.6401	53.4782	56.5075	104.544	119.557	124.426	77.0517	135.236	185.593	309.577	158.027	301.764	265.508	275.573	259.837	258.899	235.462	228.521	189.671	117.371	174.961	87.3691	105.183	121.302	94.1411	134.399	93.0046	131.28	124.439	111.177	95.9316	143.487	101.084	90.7894	47.132	99.1362	107.467	71.791	51.5468
770	71.3677	68.5347	98.9341	2.08051	27.9062	110.813	37.7871	17.8497	60.3762	60.2762	18.8709	64.5978	48.7171	84.8545	77.4018	114.891	64.3603	101.118	182.251	282.133	132.476	228.554	200.916	229.957	235.178	192.689	193.194	217.15	159.616	113.955	120.054	79.7601	90.21	88.7934	75.2908	135.402	70.3953	112.35	101.235	93.7715	77.5314	117.321	87.6465	99.1019	43.5281	89.2347	92.3616	74.3469	36.1649
775	89.3108	31.0812	138.508	0	34.8827	155.676	73.0036	9.80181	22.6359	56.2422	25.2281	67.7835	45.2097	54.9986	40.8558	88.9515	64.1496	88.5511	150.526	231.964	119.363	176.794	142.56	192.436	226.862	167.022	178.848	211.539	115.662	127.684	72.9549	70.0403	75.218	55.8487	67.5415	136.508	59.2772	91.7319	72.8837	85.7311	61.7393	89.8153	78.4341	101.423	43.7958	93.0334	85.0762	86.741	30.0324
780	122.988	8.57692	217.655	0	65.1144	191.643	108.178	17.6818	5.02858	36.8393	28.5167	60.5039	37.1559	38.2594	21.9312	70.2268	62.1479	103.777	97.8563	192.198	102.174	151.621	102.114	169.765	210.468	159.572	164.739	193.19	73.5802	136.949	45.1301	56.9656	58.474	39.4021	63.414	129.33	49.7064	74.905	51.0937	74.38	58.7291	68.917	75.1562	95.0405	41.5438	91.4998	83.8498	83.3648	32.2763
785	139.06	1.07211	260.939	0	81.393	178.775	108.136	34.1322	0.50265	21.7398	24.9315	46.6241	25.14	34.239	15.9328	67.0946	47.8487	123.7	47.9461	171.839	89.1929	135.337	83.537	163.967	181.3	147.918	139.257	153.875	48.7263	130.098	37.8569	42.294	45.0282	37.6524	57.1879	111.521	37.0226	63.0812	40.1148	56.6338	70.0669	55.8211	71.3071	79.982	38.5637	72.9161	76.7739	59.9017	45.6593
790	120.345	0	207.762	0	65.1144	133.76	72.0631	42.0557	0	17.7097	16.2717	31.8967	13.6894	33.4363	13.7685	64.3043	26.5454	115.18	16.6923	170.983	91.4874	119.88	76.1318	161.821	153.321	126.23	108.876	106.344	38.5351	105.326	41.6474	27.3973	37.0062	34.7069	45.0919	85.0314	24.7567	49.8333	35.5108	40.8072	79.8857	47.2583	58.6575	60.0365	43.0376	45.8164	56.5706	37.4701	68.4194
795	69.4414	0	100.171	0	31.3944	74.5969	30.0154	29.2562	0	13.1197	7.1164	16.9282	5.43622	38.7761	9.06398	42.3242	9.64906	68.7641	3.68795	203.934	95.5881	114.596	63.938	135.539	127.431	97.9852	75.998	66.7086	25.2345	60.8281	41.7188	13.2992	24.3423	21.206	25.3258	47.8204	20.4206	28.5378	32.6842	32.8429	66.5886	38.2676	33.7934	43.238	61.3557	21.3103	28.5582	35.0061	99.4555
800	0	0	0	0	0	0	0	0	0	0	0	0	0	54.0287	0	0	0	0	0	272.024	87.6087	122.167	42.0292	77.0845	95.5967	66.7817	38.3653	36.4314	0	0	31.8241	0	0	0	0	0	25.0741	0	30.2036	30.4782	28.2981	26.9529	0	33.1936	90.9108	0	0	50.7186	137.664
[truncated: 4 more columns]

## Sheet: Fig.2f
Fig.2f. Lifetime decay profiles of CX-Wood determined under different relative humidity conditions.
Time (s)	Intensity (counts)
	0	0.1	0.3	0.5	0.7	0.9
0.001	10510	10563	10391	10226	10165	10671
0.002	4128	2636	1920	787	189	92
0.003	2946	1810	1359	567	127	54
0.004	2430	1521	1040	451	121	25
0.005	2169	1308	872	367	99	41
0.006	1805	1125	760	317	81	24
0.007	1702	1016	674	303	74	26
0.008	1543	964	647	285	76	28
0.009	1399	841	543	240	75	23
0.01	1253	781	530	246	50	10
0.011	1288	797	557	234	51	11
0.012	1300	736	485	234	45	8
0.013	1089	668	451	208	42	18
0.014	1094	620	410	218	55	15
0.015	1054	640	440	170	42	19
0.016	998	585	413	165	42	10
0.017	989	595	363	177	29	16
0.018	922	546	350	171	41	22
0.019	921	573	385	145	35	15
0.02	932	499	321	150	37	11
0.021	881	471	365	169	31	11
0.022	870	494	283	165	47	6
0.023	845	441	299	148	28	9
0.024	788	442	331	142	31	3
0.025	772	458	313	148	38	8
0.026	822	467	331	141	41	6
0.027	760	437	279	111	30	13
0.028	707	425	259	134	35	9
0.029	717	418	285	132	25	5
0.03	719	402	274	107	29	11
0.031	656	403	246	130	26	7
0.032	678	379	281	110	25	6
0.033	659	408	244	114	23	3
0.034	621	373	251	127	18	3
0.035	661	388	248	103	23	10
0.036	623	355	229	101	31	8
0.037	636	392	256	116	30	6
0.038	609	307	214	135	21	4
0.039	610	343	225	119	21	12
0.04	572	329	245	101	26	9
0.041	571	342	216	75	18	4
0.042	540	308	223	97	22	6
0.043	606	295	186	115	23	4
0.044	542	297	199	120	22	7
0.045	518	303	205	101	32	3
0.046	512	292	219	88	23	8
0.047	499	291	190	82	26	8
0.048	542	287	184	88	12	2
0.049	513	287	219	66	20	6
0.05	484	280	192	94	15	4
0.051	439	313	218	93	18	11
0.052	492	285	189	85	16	2
0.053	502	285	177	94	26	5
0.054	498	250	165	87	22	2
0.055	439	300	162	97	19	4
0.056	446	287	175	94	26	2
0.057	433	274	172	75	27	3
0.058	444	250	165	82	16	4
0.059	452	231	139	87	24	3
0.06	402	259	188	80	24	5
0.061	455	221	163	90	16	8
0.062	438	241	173	85	12	4
0.063	419	253	145	55	22	1
0.064	416	249	158	91	14	0
0.065	396	219	188	88	15	5
0.066	429	259	171	77	14	5
0.067	408	255	161	77	11	1
0.068	420	216	181	74	17	0
0.069	402	219	149	81	20	2
0.07	415	244	135	78	22	5
0.071	374	222	159	65	24	3
0.072	401	235	150	71	16	0
0.073	386	254	148	73	9	2
0.074	425	209	139	72	12	3
0.075	349	220	156	82	11	3
0.076	393	214	151	67	15	1
0.077	336	197	132	74	26	3
0.078	397	193	131	56	18	3
0.079	345	195	138	65	16	3
0.08	381	207	133	62	17	2
0.081	355	230	128	74	15	2
0.082	359	211	147	93	9	3
0.083	354	192	133	62	7	6
0.084	305	240	127	58	10	1
0.085	327	219	146	68	15	1
0.086	363	184	129	57	8	3
0.087	348	190	144	52	15	1
0.088	346	188	149	52	14	2
0.089	349	188	140	58	17	2
0.09	328	185	133	71	11	3
0.091	345	165	104	66	13	3
0.092	319	183	114	66	14	2
0.093	300	187	128	46	16	1
0.094	332	181	111	61	13	0
0.095	298	181	121	55	21	4
0.096	303	164	112	58	15	5
0.097	333	176	100	55	16	3
0.098	335	188	127	62	18	2
0.099	327	183	121	44	11	2
0.1	313	178	113	52	8	1
0.101	298	153	101	51	15	0
0.102	317	149	119	56	12	0
0.103	294	171	132	63	6	4
0.104	323	154	102	43	9	3
0.105	292	149	96	48	10	1
0.106	266	158	109	46	11	2
0.107	263	163	140	55	6	2
0.108	293	148	124	50	16	0
0.109	304	154	97	49	8	1
0.11	289	153	116	61	10	3
0.111	278	146	111	45	12	3
0.112	281	173	97	61	7	1
0.113	291	125	93	43	18	1
0.114	267	158	114	29	10	2
0.115	244	150	120	46	12	2
0.116	254	156	88	55	10	6
0.117	272	159	118	44	10	6
0.118	268	138	107	63	6	1
0.119	272	148	104	60	11	1
0.12	282	172	112	43	10	2
0.121	280	145	121	55	13	3
0.122	264	136	109	44	11	2
0.123	263	175	120	51	14	3
0.124	247	125	105	43	9	6
0.125	249	163	85	55	13	1
0.126	233	155	109	46	11	1
0.127	252	178	98	52	16	2
0.128	234	146	88	52	7	5
0.129	245	150	82	37	9	1
0.13	275	139	92	44	6	2
0.131	253	143	91	48	4	0
0.132	233	157	80	52	11	2
0.133	255	160	104	45	8	0
0.134	236	124	101	34	10	4
0.135	224	136	92	34	4	3
0.136	269	131	86	38	17	2
0.137	245	154	88	34	7	2
0.138	212	157	104	36	9	1
0.139	232	127	90	38	8	4
0.14	218	157	82	27	11	1
0.141	230	124	75	33	13	0
0.142	257	157	91	43	7	3
0.143	233	106	82	36	14	1
0.144	222	110	111	30	8	1
0.145	232	131	88	38	9	2
0.146	216	138	103	28	7	1
0.147	197	132	87	41	9	0
0.148	196	141	75	53	10	3
0.149	226	134	75	45	6	1
0.15	266	109	83	50	6	1
0.151	236	114	79	44	9	2
0.152	226	117	81	47	9	4
0.153	225	119	73	32	4	0
0.154	216	128	83	39	15	6
0.155	197	110	84	36	12	2
0.156	210	112	76	43	11	0
0.157	196	110	74	34	8	2
0.158	207	114	78	27	7	0
0.159	244	128	86	41	3	1
0.16	188	114	76	40	7	2
0.161	218	85	60	34	8	0
0.162	211	117	92	25	10	2
0.163	194	110	77	25	7	2
0.164	209	92	79	35	7	0
0.165	199	120	72	27	9	1
0.166	186	101	68	43	8	2
0.167	219	100	81	32	4	2
0.168	192	108	83	28	8	2
0.169	186	126	57	39	8	0
0.17	197	90	67	53	11	5
0.171	196	113	79	35	8	2
0.172	195	108	91	38	9	0
0.173	180	126	77	35	8	3
0.174	174	119	69	34	7	0
0.175	200	105	93	35	10	3
0.176	202	115	75	45	12	0
0.177	201	104	79	33	5	0
0.178	186	119	70	40	5	4
0.179	205	117	68	43	9	1
0.18	196	137	69	31	4	1
0.181	179	114	68	42	8	0
0.182	169	98	82	28	8	5
0.183	205	106	57	27	5	0
0.184	181	105	68	37	7	2
0.185	175	99	65	33	6	1
0.186	165	112	60	36	9	0
0.187	196	80	61	38	3	0
0.188	162	93	74	26	9	1
0.189	196	100	55	41	7	1
0.19	150	85	72	38	6	1
0.191	168	90	85	49	12	0
0.192	175	109	62	36	6	2
0.193	157	98	72	42	6	3
0.194	158	104	86	39	5	1
0.195	147	105	61	28	5	1
0.196	148	98	71	29	9	3
0.197	163	106	59	21	6	1
0.198	168	81	72	21	4	2
0.199	145	108	60	29	14	1
0.2	178	107	64	24	6	2
0.201	171	108	64	26	3	2
0.202	158	93	61	29	7	1
0.203	179	98	78	28	4	2
0.204	173	96	65	29	11	3
0.205	162	95	81	27	4	1
0.206	156	85	62	32	8	0
0.207	149	101	63	40	8	0
0.208	170	103	60	38	2	1
0.209	166	96	63	27	9	1
0.21	159	96	78	25	12	0
0.211	150	92	44	34	5	0
0.212	164	89	73	29	7	2
0.213	163	99	70	30	9	2
0.214	153	86	66	29	8	2
0.215	156	90	64	41	7	1
0.216	133	90	78	33	5	1
0.217	163	87	61	23	6	1
0.218	144	75	53	30	5	1
0.219	157	80	53	26	4	1
0.22	166	87	59	30	6	1
0.221	144	99	52	30	6	0
0.222	154	83	60	35	3	3
0.223	161	94	51	27	7	1
0.224	164	82	45	24	2	3
0.225	132	95	60	28	12	1
0.226	153	96	52	42	9	2
0.227	162	86	55	19	5	1
0.228	144	71	54	28	8	1
0.229	139	92	53	24	7	0
0.23	159	99	60	32	4	0
0.231	158	80	71	30	7	4
0.232	133	94	43	26	8	1
0.233	126	90	50	33	8	0
0.234	150	77	67	18	16	1
0.235	151	72	44	17	5	0
0.236	132	91	61	19	5	0
0.237	130	93	64	30	3	1
0.238	130	80	42	12	3	0
0.239	129	84	49	18	7	0
0.24	124	74	56	22	5	1
0.241	143	92	47	21	9	0
0.242	154	97	55	18	6	0
0.243	146	75	51	28	9	0
0.244	143	64	41	25	4	1
0.245	134	87	57	34	5	3
0.246	143	83	41	26	11	0
0.247	122	92	54	32	9	0
0.248	136	56	46	24	5	1
0.249	114	72	38	22	3	0
0.25	122	81	50	17	8	0
0.251	146	76	50	31	7	2
0.252	137	63	45	22	7	0
0.253	140	78	42	23	11	2
0.254	126	67	49	26	10	1
0.255	125	82	42	18	9	0
0.256	117	59	55	19	6	0
0.257	129	86	60	19	6	0
0.258	107	74	51	29	3	2
0.259	137	75	51	30	9	1
0.26	123	66	47	24	4	0
0.261	129	73	44	8	3	1
0.262	130	60	50	25	2	2
0.263	134	71	46	21	3	0
0.264	132	63	48	23	2	0
0.265	131	58	37	20	8	4
0.266	117	74	45	21	5	0
0.267	118	56	42	22	2	0
0.268	126	67	43	22	3	0
0.269	106	68	61	23	3	1
0.27	115	73	40	18	6	1
0.271	131	65	36	31	13	1
0.272	110	70	57	16	7	1
0.273	109	55	43	24	6	0
0.274	98	65	58	11	4	3
0.275	115	77	51	35	6	5
0.276	104	59	41	23	7	1
0.277	115	86	38	25	6	1
0.278	137	81	46	22	9	1
0.279	138	68	43	30	1	1
0.28	119	61	41	18	1	0
0.281	116	56	46	26	3	0
0.282	131	84	57	23	3	0
0.283	109	68	42	16	4	1
0.284	123	78	48	21	4	0
0.285	121	68	40	14	3	0
0.286	116	70	44	20	5	0
0.287	121	56	40	22	4	0
0.288	124	56	34	24	5	1
0.289	107	79	40	18	5	1
0.29	122	75	42	15	3	1
0.291	102	62	41	26	7	0
0.292	104	70	49	19	6	1
0.293	108	65	49	21	3	1
0.294	141	57	35	14	5	0
0.295	102	76	46	19	2	1
0.296	122	65	45	20	9	1
0.297	131	64	26	19	8	0
0.298	107	62	38	23	1	0
0.299	105	55	43	17	1	0
0.3	121	80	46	23	5	1
0.301	97	62	39	17	5	2
0.302	135	53	34	13	4	4
0.303	110	67	42	14	3	0
0.304	105	72	35	17	4	3
0.305	102	52	40	13	3	0
0.306	84	62	43	27	4	0
0.307	125	60	23	24	4	1
0.308	98	59	36	23	2	0
0.309	109	52	38	15	6	0
0.31	100	66	38	11	3	1
0.311	104	64	42	15	7	1
0.312	103	51	40	24	9	0
0.313	110	55	41	15	4	2
0.314	101	46	48	30	10	0
0.315	97	63	37	16	2	1
0.316	109	56	47	29	12	1
0.317	108	52	34	22	6	1
0.318	91	60	40	17	4	0
0.319	113	62	52	9	4	0
0.32	114	65	41	15	5	0
0.321	93	61	43	18	4	0
0.322	98	57	38	12	3	0
0.323	88	44	50	15	2	0
0.324	104	65	43	13	5	0
0.325	104	74	45	20	3	0
0.326	123	55	36	20	9	0
0.327	113	65	35	15	5	0
0.328	77	52	32	18	0	0
0.329	112	60	31	25	4	0
0.33	89	43	41	24	2	0
0.331	102	67	33	18	1	2
0.332	107	50	40	10	3	0
0.333	123	51	36	19	5	0
0.334	112	54	34	9	5	0
0.335	100	37	40	15	5	2
0.336	99	60	29	14	7	0
0.337	84	52	34	16	2	0
0.338	101	61	38	19	3	1
0.339	84	66	35	14	7	1
0.34	87	56	39	14	5	1
0.341	99	48	33	24	2	0
0.342	93	63	37	21	3	1
0.343	85	54	36	17	5	0
0.344	95	41	24	17	5	0
0.345	109	49	36	12	5	1
0.346	104	51	36	17	1	0
0.347	72	43	21	25	2	1
0.348	90	34	33	20	6	2
0.349	99	52	35	16	3	1
0.35	103	50	19	11	0	0
0.351	87	58	25	14	3	4
0.352	89	58	40	23	7	0
0.353	83	52	32	8	1	2
0.354	103	62	31	14	4	0
0.355	90	58	35	11	3	1
0.356	77	45	22	17	2	0
0.357	96	56	26	15	3	0
0.358	75	43	30	15	8	1
0.359	93	47	28	16	1	1
0.36	66	41	37	15	3	1
0.361	86	49	26	25	1	0
0.362	74	41	35	13	3	1
0.363	91	51	31	10	3	1
0.364	94	43	30	11	3	0
0.365	88	51	30	22	6	0
0.366	90	51	40	10	9	0
0.367	105	59	32	13	1	1
0.368	97	59	31	10	4	1
0.369	93	55	34	19	3	0
0.37	71	48	25	16	0	0
0.371	87	52	31	12	1	0
0.372	99	40	39	13	5	0
0.373	88	45	29	13	3	0
0.374	81	46	34	20	5	0
0.375	100	45	24	9	3	0
0.376	82	42	29	18	3	1
0.377	71	58	29	14	2	1
0.378	87	40	38	10	4	0
0.379	82	53	21	12	4	1
0.38	86	46	22	15	4	0
0.381	87	48	37	10	3	1
0.382	87	54	27	8	4	1
0.383	79	40	24	25	0	0
0.384	82	46	22	12	1	0
0.385	83	34	24	8	5	1
0.386	76	41	30	19	5	1
0.387	75	43	39	18	4	0
0.388	77	45	26	10	7	2
0.389	90	64	34	11	1	0
0.39	75	48	33	17	5	1
0.391	70	40	40	13	1	0
0.392	80	46	39	10	1	0
0.393	86	38	27	10	6	0
0.394	79	53	29	9	5	0
0.395	76	46	25	28	4	0
0.396	77	45	27	13	4	0
0.397	82	51	33	9	4	3
0.398	88	43	30	9	2	1
0.399	75	52	29	12	1	0
0.4	88	43	25	16	3	1
0.401	77	42	26	13	2	0
0.402	77	37	29	7	8	0
0.403	78	38	31	22	2	0
0.404	60	46	33	18	3	0
0.405	65	27	50	21	5	0
0.406	86	47	30	12	0	0
0.407	61	53	26	11	1	0
0.408	60	49	31	12	2	0
0.409	91	38	21	8	1	1
0.41	73	39	30	12	1	0
0.411	76	56	26	13	6	0
0.412	72	39	24	15	4	0
0.413	70	45	22	18	6	1
0.414	74	40	24	12	3	0
0.415	64	38	27	6	1	0
0.416	67	39	23	7	4	0
0.417	76	38	24	11	3	1
0.418	64	41	29	12	0	1
0.419	74	49	34	24	4	0
0.42	74	32	31	8	4	0
0.421	57	45	30	15	0	0
0.422	86	46	24	11	2	0
0.423	79	51	24	16	2	0
0.424	67	50	42	18	1	0
0.425	69	42	24	13	2	1
0.426	63	23	23	16	3	0
0.427	90	34	23	9	5	2
0.428	72	47	19	17	3	0
0.429	64	38	24	11	2	0
0.43	63	46	31	20	2	3
0.431	75	29	30	15	5	0
0.432	57	34	26	14	1	0
0.433	80	39	26	15	4	0
0.434	59	39	30	13	4	0
0.435	79	27	23	12	4	0
0.436	52	39	21	18	4	0
0.437	68	40	19	9	4	0
0.438	53	46	27	12	3	0
0.439	63	42	28	12	5	1
0.44	72	40	28	16	0	0
0.441	69	42	24	9	4	0
0.442	70	39	20	8	1	0
0.443	61	40	27	16	2	0
0.444	65	42	20	17	1	0
0.445	57	47	25	11	5	0
0.446	64	32	15	10	6	0
0.447	66	33	19	8	3	1
0.448	64	34	22	13	4	0
0.449	79	44	29	8	1	1
0.45	56	28	23	7	0	0
0.451	81	39	26	16	3	0
0.452	81	49	25	10	2	0
0.453	75	46	34	14	1	0
0.454	82	41	20	13	4	0
0.455	71	32	22	7	2	0
0.456	64	29	19	12	2	0
0.457	60	35	24	16	3	0
0.458	81	35	28	11	2	0
0.459	64	43	16	13	4	1
0.46	77	48	24	14	1	1
0.461	61	38	31	7	5	0
0.462	61	36	26	14	5	0
0.463	63	33	27	9	3	0
0.464	65	36	27	14	2	0
0.465	79	35	15	15	1	1
0.466	53	37	19	14	5	0
0.467	57	44	23	11	0	1
0.468	64	32	19	13	3	0
0.469	75	40	23	12	2	0
0.47	61	36	20	12	6	1
0.471	70	41	23	4	2	0
0.472	67	41	20	11	3	1
0.473	68	34	25	13	0	0
0.474	61	35	26	4	2	0
0.475	68	33	14	16	4	0
0.476	53	35	20	14	0	0
0.477	80	39	22	3	1	1
0.478	69	36	19	12	4	0
0.479	65	34	15	6	3	0
0.48	63	38	37	10	3	0
0.481	71	34	24	8	0	0
0.482	63	35	28	11	4	0
0.483	65	31	23	10	2	0
0.484	54	35	18	9	3	2
0.485	56	33	26	11	5	0
0.486	74	30	19	10	2	0
0.487	55	33	26	4	2	1
0.488	57	29	35	9	1	0
0.489	68	23	22	14	1	0
0.49	60	36	20	14	3	2
0.491	62	27	16	9	2	1
0.492	51	37	23	12	2	0
0.493	52	35	31	10	3	0
0.494	51	36	17	13	6	0
0.495	54	27	14	9	5	0
0.496	46	36	19	10	2	2
0.497	70	50	18	6	1	1
0.498	50	37	23	16	0	0
0.499	52	32	30	8	2	0
0.5	61	33	35	12	2	0
0.501	43	35	23	8	4	1
0.502	78	25	35	13	5	0
0.503	63	34	21	9	1	1
0.504	52	37	21	12	2	1
0.505	46	28	20	14	1	0
0.506	55	28	18	12	1	0
0.507	53	33	13	6	2	0
0.508	55	40	26	7	2	0
0.509	49	38	31	10	1	1
0.51	58	29	24	9	1	0
0.511	56	34	17	12	4	0
0.512	48	27	27	5	2	0
0.513	53	42	19	9	2	1
0.514	56	37	17	9	3	0
0.515	65	35	19	9	1	0
0.516	46	34	17	7	4	1
0.517	50	30	16	8	4	0
0.518	46	31	25	19	2	0
0.519	54	33	21	13	3	1
0.52	54	26	21	9	2	1
0.521	68	37	22	9	4	1
0.522	36	33	23	13	3	1
0.523	54	31	24	9	0	0
0.524	65	30	17	6	0	0
0.525	62	44	18	10	1	0
0.526	53	38	24	6	3	0
0.527	44	34	12	10	2	0
0.528	60	30	16	9	4	0
0.529	49	24	25	10	3	0
0.53	50	36	24	9	6	1
0.531	65	42	12	7	2	0
0.532	61	34	14	10	1	0
0.533	49	20	8	8	0	0
0.534	44	28	18	13	0	0
0.535	51	24	22	13	5	0
0.536	60	22	13	19	1	1
0.537	68	25	28	8	2	0
0.538	50	32	23	7	2	1
0.539	58	32	14	13	5	0
0.54	47	34	23	9	5	0
0.541	49	34	17	13	3	0
0.542	41	34	21	7	1	0
0.543	53	25	24	10	3	0
0.544	43	23	16	10	1	0
0.545	44	21	20	9	0	0
0.546	47	38	13	5	2	0
0.547	45	27	17	10	0	0
0.548	47	29	15	16	1	0
0.549	41	43	13	6	1	0
0.55	52	22	17	10	2	0
0.551	47	26	17	8	3	0
0.552	48	28	18	9	2	1
0.553	38	22	22	11	4	0
0.554	48	21	18	6	2	0
0.555	50	27	18	10	1	1
0.556	47	36	11	10	6	0
0.557	51	25	18	10	3	0
0.558	47	37	18	13	1	0
0.559	33	23	19	4	2	0
0.56	52	23	16	7	2	1
0.561	49	21	12	9	1	0
0.562	43	27	19	10	1	0
0.563	44	27	22	5	2	1
0.564	47	35	20	8	0	0
0.565	44	24	25	13	2	1
0.566	64	19	15	10	3	0
0.567	69	25	15	15	5	0
0.568	46	22	20	6	0	0
0.569	45	26	20	8	1	1
0.57	38	25	17	7	1	0
0.571	43	32	13	5	7	0
0.572	49	32	17	10	3	0
0.573	57	31	20	5	0	1
0.574	41	36	19	9	2	0
0.575	55	36	26	7	2	0
0.576	48	27	21	11	1	0
0.577	41	30	19	5	0	0
0.578	58	26	14	11	2	0
0.579	58	34	21	7	3	0
0.58	44	23	13	13	4	0
0.581	47	25	21	10	2	0
0.582	45	19	21	9	1	0
0.583	39	21	11	7	3	0
0.584	43	30	18	6	2	0
0.585	45	29	16	3	2	0
0.586	44	23	17	6	3	0
0.587	44	29	23	9	2	0
0.588	46	16	12	14	0	0
0.589	33	31	21	14	0	0
0.59	31	28	9	11	1	0
0.591	58	29	13	7	0	0
0.592	49	24	9	11	2	0
0.593	48	25	19	10	0	0
0.594	34	20	17	11	4	0
0.595	42	27	10	6	0	2
0.596	38	16	16	5	1	0
0.597	36	22	14	10	1	0
0.598	50	26	22	11	4	2
0.599	47	29	17	6	2	0
0.6	60	29	21	6	0	0
0.601	42	29	14	10	2	1
0.602	36	32	25	13	3	0
0.603	44	26	17	12	0	1
0.604	45	30	14	7	3	1
0.605	31	27	14	4	0	1
0.606	45	22	13	4	1	0
0.607	41	24	8	9	0	0
0.608	55	19	15	8	1	0
0.609	46	24	12	4	2	0
0.61	34	33	15	9	2	0
0.611	44	27	15	13	1	0
0.612	35	22	17	6	3	0
0.613	47	27	9	4	0	0
0.614	37	25	18	5	2	1
0.615	48	24	16	6	1	0
0.616	35	26	10	6	0	0
0.617	37	25	15	2	4	0
0.618	42	21	18	15	3	1
0.619	38	23	13	3	0	0
0.62	36	26	17	8	1	0
0.621	41	27	14	5	0	0
0.622	38	20	9	15	3	0
0.623	49	25	19	18	1	0
0.624	45	22	18	9	3	0
0.625	36	30	18	6	4	0
0.626	43	19	18	4	1	2
0.627	36	17	16	6	4	0
0.628	33	30	12	6	1	0
0.629	48	30	13	3	4	0
0.63	44	20	21	6	1	0
0.631	42	26	20	7	1	0
0.632	40	26	18	9	0	0
0.633	39	22	23	5	2	0
0.634	42	22	12	4	0	0
0.635	50	26	13	13	0	0
0.636	34	24	14	5	1	0
0.637	46	36	15	8	2	0
0.638	40	41	13	11	1	0
0.639	41	16	13	6	2	0
0.64	56	28	14	5	3	0
0.641	44	27	9	9	2	0
0.642	31	22	23	4	0	0
0.643	50	30	16	11	3	2
0.644	37	23	16	5	2	0
0.645	29	23	18	6	4	0
0.646	32	25	16	7	1	1
0.647	32	19	11	7	3	1
0.648	40	24	15	5	4	0
0.649	46	21	11	5	1	1
0.65	41	29	18	6	2	2
0.651	44	20	9	9	3	1
0.652	47	25	14	6	1	1
0.653	30	20	18	9	1	0
0.654	29	24	19	7	2	1
0.655	37	19	15	6	1	0
0.656	31	22	13	2	2	0
0.657	35	23	19	6	1	0
0.658	40	19	9	1	3	0
0.659	45	25	10	4	5	0
0.66	32	13	9	5	1	0
0.661	29	26	17	4	1	0
0.662	48	19	14	10	2	0
0.663	40	22	22	4	0	0
0.664	31	29	10	9	5	0
0.665	41	23	12	3	5	0
0.666	38	12	12	6	0	0
0.667	48	17	12	3	0	0
0.668	39	26	12	7	2	0
0.669	43	15	9	12	0	0
0.67	34	27	16	9	0	2
0.671	39	27	13	8	1	0
0.672	35	13	16	5	0	1
0.673	29	30	11	6	2	1
0.674	38	23	22	5	1	0
0.675	35	18	17	10	3	1
0.676	39	16	15	8	1	0
0.677	45	18	12	6	0	0
0.678	30	29	13	9	1	0
0.679	39	14	10	2	0	0
0.68	36	20	10	6	3	0
0.681	37	20	14	6	1	0
0.682	39	26	18	6	3	0
0.683	44	19	8	4	0	0
0.684	36	19	10	7	0	0
0.685	44	16	9	7	4	1
0.686	37	19	9	5	3	0
0.687	29	21	10	3	2	0
0.688	35	20	10	7	3	2
0.689	30	20	15	7	1	0
0.69	41	27	9	7	3	0
0.691	47	13	9	9	2	0
0.692	33	15	14	9	0	0
0.693	32	18	14	10	1	0
0.694	35	16	11	1	1	0
0.695	31	17	11	3	3	0
0.696	38	25	14	6	1	0
0.697	23	17	9	5	2	0
0.698	42	15	15	3	0	0
0.699	26	24	8	3	0	0
0.7	33	26	11	9	4	0
0.701	40	20	11	7	1	0
0.702	35	18	10	1	1	0
0.703	34	22	11	5	1	1
0.704	26	19	16	7	2	0
0.705	44	15	13	5	1	0
0.706	31	15	15	9	3	1
0.707	40	15	15	7	5	0
0.708	39	18	13	9	4	0
0.709	34	24	7	5	1	1
0.71	45	23	13	3	1	0
0.711	26	17	15	7	1	0
0.712	35	16	11	3	1	0
0.713	32	16	15	5	4	0
0.714	39	15	16	4	2	0
0.715	33	17	16	6	1	0
0.716	37	19	13	6	1	0
0.717	36	21	8	4	0	0
0.718	21	20	14	8	3	0
0.719	28	16	9	8	0	0
0.72	36	16	6	6	0	0
0.721	39	15	11	4	2	0
0.722	44	18	12	4	1	0
0.723	29	26	8	2	1	0
0.724	29	23	11	5	2	1
0.725	29	23	9	5	0	0
0.726	32	17	14	5	0	0
0.727	34	29	11	5	2	0
0.728	31	16	7	4	4	0
0.729	34	14	10	7	2	0
0.73	34	22	16	4	1	0
0.731	39	14	11	4	0	0
0.732	36	23	10	7	2	0
0.733	32	14	14	3	0	0
0.734	37	18	10	5	1	0
0.735	26	24	15	3	1	0
0.736	41	19	6	3	0	1
0.737	36	10	10	12	0	0
0.738	33	25	18	3	3	0
0.739	36	14	14	8	0	0
0.74	26	23	10	3	1	0
0.741	25	17	5	4	1	0
0.742	25	17	11	7	0	0
0.743	36	16	4	4	0	1
0.744	44	18	8	8	0	0
0.745	36	22	14	4	2	0
0.746	26	15	13	5	1	0
0.747	28	15	10	6	4	0
0.748	31	19	14	6	2	0
0.749	36	21	8	6	3	0
0.75	26	8	11	7	1	1
0.751	27	9	9	6	1	0
0.752	40	18	14	8	3	0
0.753	32	11	10	4	2	1
0.754	32	24	9	3	2	0
0.755	25	20	14	6	3	0
0.756	29	18	11	4	3	0
0.757	30	12	9	7	0	0
0.758	35	23	10	4	1	0
0.759	35	20	17	7	0	0
0.76	25	18	15	10	1	0
0.761	28	22	11	5	1	0
0.762	19	24	10	6	2	0
0.763	28	31	14	7	0	0
0.764	29	18	10	5	0	1
0.765	30	18	6	3	0	1
0.766	28	15	7	10	0	0
0.767	35	15	5	8	2	1
0.768	36	18	12	4	0	0
0.769	32	19	4	7	1	0
0.77	27	17	11	5	1	0
0.771	33	17	8	5	2	1
0.772	45	17	18	9	2	0
0.773	23	18	4	3	0	0
0.774	27	13	7	7	0	1
0.775	34	20	8	5	0	1
0.776	33	13	5	7	0	0
0.777	27	15	7	7	1	0
0.778	25	15	11	3	1	0
0.779	27	15	10	5	4	1
0.78	25	15	10	6	0	1
0.781	30	15	9	1	1	0
0.782	37	14	8	9	2	0
0.783	39	15	15	6	0	0
0.784	27	13	11	5	0	0
0.785	27	12	8	5	0	0
0.786	27	19	7	4	0	2
0.787	21	15	9	1	1	0
0.788	24	16	6	7	0	0
0.789	34	9	15	7	0	0
0.79	21	15	11	3	1	0
0.791	33	12	3	6	0	0
0.792	25	22	8	4	4	0
0.793	29	15	8	7	2	1
0.794	21	16	11	4	0	0
0.795	24	10	19	4	2	1
0.796	25	18	6	2	2	1
0.797	25	11	9	4	3	1
0.798	29	21	18	4	3	0
0.799	23	16	8	4	0	0
0.8	23	18	4	3	3	0
0.801	21	10	8	9	1	0
0.802	36	16	5	3	1	0
0.803	29	11	6	5	1	0
0.804	26	21	13	8	0	0
0.805	19	18	8	4	4	0
0.806	29	12	14	3	2	0
0.807	29	23	15	3	1	0
0.808	32	16	7	8	1	0
0.809	25	21	12	8	2	1
0.81	26	12	12	1	1	0
0.811	30	11	6	3	0	1
0.812	15	13	8	7	1	0
0.813	24	16	13	11	2	1
0.814	22	17	5	8	1	0
0.815	28	14	8	5	1	0
0.816	26	15	8	6	0	0
0.817	28	16	10	5	2	0
0.818	35	15	9	6	1	0
0.819	31	15	5	3	0	0
0.82	23	13	12	6	0	0
0.821	34	22	6	3	3	0
0.822	35	19	13	7	1	0
0.823	28	10	6	3	0	1
0.824	18	25	12	6	0	0
0.825	34	13	13	7	1	0
0.826	26	18	17	3	4	0
0.827	27	19	21	3	2	0
0.828	25	15	7	5	0	0
0.829	29	13	9	4	1	1
0.83	21	15	9	2	0	0
0.831	25	17	4	8	0	0
0.832	29	22	11	5	2	0
0.833	26	18	9	8	1	0
0.834	21	11	9	7	0	0
0.835	24	8	12	3	0	0
0.836	30	7	9	8	0	0
0.837	26	11	3	3	0	0
0.838	24	14	13	3	2	0
0.839	31	14	5	3	1	0
0.84	37	6	6	3	3	1
0.841	27	15	11	4	0	0
0.842	23	18	8	3	1	0
0.843	21	15	11	8	1	0
0.844	18	12	5	5	0	0
0.845	25	6	16	8	2	0
0.846	21	14	10	6	0	0
0.847	24	16	16	2	4	0
0.848	25	19	10	3	2	0
0.849	19	17	10	4	0	0
0.85	32	14	5	4	2	0
0.851	31	22	7	5	2	1
0.852	25	12	7	8	2	0
0.853	26	21	7	6	0	0
0.854	16	7	9	4	0	0
0.855	20	14	9	4	2	0
0.856	17	8	10	4	1	1
0.857	37	9	9	9	3	0
0.858	21	9	3	4	0	1
0.859	16	16	9	4	2	0
0.86	22	15	11	4	2	0
0.861	23	16	7	6	2	0
0.862	18	7	10	4	1	0
0.863	24	17	8	0	0	0
0.864	19	11	3	3	1	0
0.865	17	13	7	6	2	0
0.866	27	21	12	4	1	0
0.867	21	9	10	9	1	0
0.868	26	16	9	1	1	0
0.869	19	11	3	6	1	1
0.87	22	17	9	4	1	0
0.871	12	13	6	3	3	0
0.872	23	14	11	6	2	0
0.873	15	10	5	3	3	0
0.874	21	10	9	2	3	0
0.875	29	17	8	7	0	0
0.876	27	11	10	5	0	0
0.877	15	22	9	3	2	0
0.878	23	22	11	4	1	0
0.879	22	10	7	2	1	0
0.88	17	15	14	2	0	0
0.881	22	14	7	4	0	0
0.882	27	16	11	2	0	0
0.883	17	10	10	4	2	0
0.884	20	18	7	3	0	0
0.885	30	11	12	7	0	0
0.886	21	20	6	4	4	0
0.887	17	11	2	5	1	0
0.888	15	17	8	4	1	0
0.889	29	12	18	2	1	0
0.89	21	6	10	4	1	0
0.891	30	18	9	3	1	0
0.892	32	7	4	2	2	0
0.893	23	18	7	5	0	0
0.894	22	11	5	4	2	0
0.895	24	17	8	4	0	0
0.896	29	11	6	2	1	0
0.897	17	17	6	2	0	0
0.898	29	19	3	1	1	0
0.899	20	10	5	1	2	0
0.9	20	9	9	1	2	0
0.901	18	8	7	3	0	0
0.902	24	9	9	4	0	0
0.903	21	14	4	3	0	0
0.904	24	15	12	6	1	0
0.905	18	15	5	3	0	0
0.906	21	15	17	2	0	0
0.907	23	14	11	6	0	0
0.908	18	12	15	2	0	1
0.909	22	15	13	3	0	1
0.91	15	12	7	5	1	0
0.911	29	14	4	4	2	0
0.912	28	11	8	2	0	0
0.913	25	9	6	4	1	0
0.914	25	12	11	5	2	0
0.915	18	10	4	4	1	0
0.916	18	12	11	3	0	0
0.917	16	14	6	3	0	1
0.918	22	16	10	5	0	0
0.919	19	9	5	3	0	0
0.92	16	8	14	8	1	0
0.921	26	10	5	4	2	0
0.922	19	8	6	7	0	0
0.923	21	8	8	4	1	0
0.924	30	21	11	5	2	0
0.925	18	17	4	2	2	0
0.926	19	11	12	3	1	0
0.927	20	11	6	3	1	0
0.928	30	15	5	4	1	0
0.929	21	12	9	3	0	0
0.93	18	7	9	2	1	0
0.931	16	13	10	1	0	0
0.932	22	15	10	3	1	0
0.933	19	7	7	0	1	0
0.934	14	13	7	7	1	0
0.935	21	11	9	5	0	0
0.936	18	7	9	4	1	1
0.937	17	14	4	1	1	1
0.938	10	12	6	3	1	0
0.939	24	15	6	6	2	0
0.94	34	9	6	5	0	0
0.941	20	9	12	5	0	0
0.942	21	14	5	2	0	0
0.943	25	20	9	6	3	0
0.944	24	7	5	3	0	0
0.945	23	11	4	8	4	0
0.946	28	13	11	2	1	1
0.947	15	10	4	6	1	0
0.948	23	12	10	5	1	0
0.949	10	14	10	6	1	0
0.95	13	11	2	4	0	0
0.951	17	15	8	2	0	0
0.952	18	12	12	2	2	0
0.953	18	9	8	4	1	0
0.954	21	11	5	5	1	0
0.955	16	14	12	5	0	1
0.956	15	10	8	2	1	0
0.957	18	10	3	5	0	0
0.958	27	8	7	4	0	0
0.959	21	14	6	5	1	1
0.96	13	13	8	3	1	0
0.961	15	11	9	2	1	0
0.962	24	15	5	1	0	0
0.963	18	11	9	1	0	0
0.964	20	11	6	7	0	0
0.965	19	5	6	5	0	0
0.966	22	5	5	3	0	0
0.967	13	11	11	3	2	0
0.968	24	11	5	3	0	0
0.969	19	8	4	4	1	0
0.97	21	8	10	0	3	0
0.971	24	11	9	4	0	0
0.972	15	12	18	6	0	0
0.973	15	17	2	5	0	0
0.974	19	12	6	6	0	0
0.975	24	13	5	4	3	0
0.976	16	13	5	0	0	0
0.977	18	8	6	4	2	0
0.978	23	9	8	2	0	0
0.979	12	18	9	5	4	0
0.98	13	9	4	3	2	0
0.981	15	11	6	4	2	1
0.982	16	10	7	0	1	0
0.983	18	12	5	6	1	0
0.984	20	14	4	5	2	0
0.985	17	11	10	3	3	0
0.986	16	13	5	4	1	0
0.987	16	12	6	2	0	0
0.988	21	12	3	2	2	1
0.989	11	8	8	2	0	0
0.99	17	7	7	2	0	0
0.991	11	11	6	1	1	0
0.992	22	17	7	3	2	0
0.993	15	10	6	2	2	0
0.994	22	10	8	3	1	0
0.995	22	12	9	6	0	0
0.996	21	8	8	2	0	0
0.997	22	11	5	2	0	0
0.998	18	9	9	2	2	0
0.999	25	8	4	4	3	0
1	20	14	8	4	1	0
1.001	18	4	8	3	1	0
1.002	14	12	4	3	0	0
1.003	16	12	7	4	1	0
1.004	15	11	6	3	1	0
1.005	17	10	5	2	1	0
1.006	18	8	5	3	0	0
1.007	15	19	7	1	0	0
1.008	23	14	6	2	2	0
1.009	14	14	4	3	1	0
1.01	16	12	5	7	0	1
1.011	19	11	4	7	0	0
1.012	16	17	2	1	0	0
1.013	20	10	7	2	0	0
1.014	20	14	12	3	0	0
1.015	20	5	6	6	1	0
1.016	19	6	6	3	1	0
1.017	14	11	7	2	0	0
1.018	9	10	8	4	0	0
1.019	16	18	1	3	0	0
1.02	16	11	6	3	0	0
1.021	13	8	7	4	1	0
1.022	23	11	5	4	0	0
1.023	23	9	8	1	0	0
1.024	12	14	4	6	3	0
1.025	16	7	2	2	1	0
1.026	14	14	5	4	1	0
1.027	11	12	2	4	2	0
1.028	14	6	3	3	0	0
1.029	15	5	4	3	0	0
1.03	14	10	3	1	3	0
1.031	17	13	3	4	0	0
1.032	9	10	5	1	1	0
1.033	20	12	7	4	0	0
1.034	27	13	5	0	1	0
1.035	16	3	5	1	0	0
1.036	12	10	2	3	0	0
1.037	15	7	5	2	2	0
1.038	15	6	2	4	0	0
1.039	17	5	7	2	0	0
1.04	25	7	10	1	0	0
1.041	12	13	12	5	2	0
1.042	16	11	9	1	2	0
1.043	16	10	5	2	0	0
1.044	23	9	2	1	0	0
1.045	19	8	7	3	1	0
1.046	11	8	5	4	0	0
1.047	15	9	8	2	0	0
1.048	18	5	5	2	1	0
1.049	15	7	4	4	1	0
1.05	11	10	4	2	0	0
1.051	19	16	4	0	2	0
1.052	18	2	3	1	2	0
1.053	16	7	5	4	0	0
1.054	16	9	6	4	1	0
1.055	18	7	6	6	1	1
1.056	13	9	7	2	1	0
1.057	21	6	4	5	0	0
1.058	15	6	6	2	0	0
1.059	12	9	4	7	2	0
1.06	23	11	6	3	0	0
1.061	12	13	4	2	0	0
1.062	19	11	8	2	2	0
1.063	15	8	2	3	1	0
1.064	20	5	3	3	0	0
1.065	16	12	1	3	2	0
1.066	14	10	7	0	2	0
1.067	16	5	5	1	1	0
1.068	10	14	6	6	0	0
1.069	19	10	7	6	1	0
1.07	12	11	2	7	1	0
1.071	16	13	1	3	1	0
1.072	14	6	4	1	1	0
1.073	16	13	11	3	0	0
1.074	12	11	7	4	0	0
1.075	15	11	2	6	1	0
1.076	14	5	8	4	0	0
1.077	8	6	5	2	0	0
1.078	19	19	9	4	0	0
1.079	14	8	3	1	2	0
1.08	11	9	4	2	0	0
1.081	15	8	1	2	2	0
1.082	14	8	6	3	1	0
1.083	16	17	3	3	0	0
1.084	16	3	7	3	0	0
1.085	16	6	9	1	0	0
1.086	14	9	3	2	0	0
1.087	17	7	6	3	1	0
1.088	13	10	8	2	0	0
1.089	19	6	4	4	0	0
1.09	11	13	8	1	0	0
1.091	9	18	0	3	1	0
1.092	17	5	2	0	3	0
1.093	7	18	3	0	1	0
1.094	14	11	4	0	2	0
1.095	13	8	9	1	0	0
1.096	13	9	6	2	0	1
1.097	8	9	7	4	0	0
1.098	10	8	7	3	0	0
1.099	19	8	3	3	1	0
1.1	18	13	3	2	1	0
1.101	23	10	6	5	1	0
1.102	15	10	8	1	0	0
1.103	15	5	5	3	1	1
1.104	13	7	3	0	0	0
1.105	16	9	3	2	2	0
1.106	5	10	7	2	0	0
1.107	17	13	9	3	1	0
1.108	20	4	5	3	1	0
1.109	20	10	3	2	0	0
1.11	21	5	9	0	0	0
1.111	16	13	2	3	0	0
1.112	11	9	3	0	1	0
1.113	16	6	5	2	0	0
1.114	17	10	6	1	1	0
1.115	14	9	6	1	0	0
1.116	9	7	7	2	0	0
1.117	15	6	3	2	0	0
1.118	16	10	4	2	0	0
1.119	10	7	7	4	2	0
1.12	10	9	7	1	0	0
1.121	7	7	5	2	2	0
1.122	11	5	5	2	2	0
1.123	18	7	2	4	0	0
1.124	11	9	6	2	0	0
1.125	13	12	6	2	0	0
1.126	25	5	4	4	2	0
1.127	14	8	4	3	0	0
1.128	8	4	7	1	1	1
1.129	19	4	6	4	0	0
1.13	12	11	3	0	0	0
1.131	17	6	6	1	0	0
1.132	10	8	3	1	0	0
1.133	15	6	4	4	1	0
1.134	20	11	4	2	1	0
1.135	21	10	6	4	0	0
1.136	10	6	5	2	0	0
1.137	9	6	5	5	2	0
1.138	12	7	6	1	0	0
1.139	16	8	1	2	0	0
1.14	13	7	7	2	1	0
1.141	14	6	6	2	0	0
1.142	10	8	2	5	2	0
1.143	17	16	4	3	0	0
1.144	7	10	13	2	0	0
1.145	15	10	7	2	0	1
1.146	13	10	10	2	1	1
1.147	16	7	4	2	1	0
1.148	14	6	3	2	0	0
1.149	15	10	6	1	0	1
1.15	11	9	9	3	0	0
1.151	15	6	4	1	1	0
1.152	12	14	9	1	2	0
1.153	17	15	1	0	2	0
1.154	11	8	2	3	0	0
1.155	7	7	3	1	2	0
1.156	11	6	6	1	0	0
1.157	14	8	5	1	0	0
1.158	13	8	2	2	0	0
1.159	16	10	7	1	0	0
1.16	11	8	2	0	1	0
1.161	20	7	2	3	1	0
1.162	9	5	5	2	0	0
1.163	11	9	4	2	1	0
1.164	11	7	7	2	0	0
1.165	7	5	7	0	0	0
1.166	12	8	9	2	1	0
1.167	13	9	5	0	0	0
1.168	15	5	5	4	0	0
1.169	9	6	5	2	0	0
1.17	10	4	2	2	1	0
1.171	19	8	4	1	1	0
1.172	14	7	9	4	0	0
1.173	6	9	6	2	0	0
1.174	15	7	7	1	1	1
1.175	13	7	6	1	1	0
1.176	15	8	7	3	1	0
1.177	13	4	3	3	0	1
1.178	20	7	8	2	1	0
1.179	16	10	6	4	0	0
1.18	9	4	5	4	0	0
1.181	10	10	3	4	0	0
1.182	10	11	5	3	0	0
1.183	13	17	5	1	2	1
1.184	22	7	5	3	0	0
1.185	16	4	2	1	0	0
1.186	13	8	3	1	1	0
1.187	12	6	2	3	1	0
1.188	13	7	1	3	1	0
1.189	10	12	8	2	0	0
1.19	19	8	4	0	0	0
1.191	13	4	3	2	1	0
1.192	19	4	4	2	2	0
1.193	13	5	3	4	0	1
1.194	5	4	5	2	0	0
1.195	12	8	3	4	0	0
1.196	15	8	1	1	0	0
1.197	10	9	3	1	1	0
1.198	13	6	4	1	1	0
1.199	11	5	4	2	1	0
1.2	12	10	5	1	0	0
1.201	14	7	2	0	0	0
1.202	13	6	4	8	0	0
1.203	13	3	3	2	0	0
1.204	15	8	2	5	1	0
1.205	7	9	6	2	0	0
1.206	13	14	8	2	0	0
1.207	12	4	6	5	2	0
1.208	10	12	6	0	0	0
1.209	11	6	7	4	1	1
1.21	12	1	4	2	1	0
1.211	7	5	3	0	0	0
1.212	15	4	6	1	0	0
1.213	13	4	7	2	0	0
1.214	10	6	6	0	0	0
1.215	12	9	6	0	1	0
1.216	16	11	5	0	0	1
1.217	12	11	5	2	0	0
1.218	9	7	4	2	0	0
1.219	18	11	2	4	0	0
1.22	7	3	4	4	0	0
1.221	10	5	8	3	0	0
1.222	16	2	3	4	0	0
1.223	6	4	4	2	2	0
1.224	17	8	0	0	0	1
1.225	7	9	6	3	0	0
1.226	7	14	2	3	2	0
1.227	10	9	3	1	0	0
1.228	15	4	6	3	1	0
1.229	10	9	5	2	0	0
1.23	13	7	7	1	0	0
1.231	16	7	5	1	0	0
1.232	11	2	11	3	0	0
1.233	10	6	5	2	0	1
1.234	11	12	3	3	0	0
1.235	9	7	4	1	0	0
1.236	9	7	4	6	0	0
1.237	10	3	5	4	0	0
1.238	14	10	2	1	0	0
1.239	12	11	6	1	0	0
1.24	7	10	2	1	1	0
1.241	10	2	4	4	1	0
1.242	10	10	3	3	0	0
1.243	11	12	5	0	0	0
1.244	13	10	9	3	0	0
1.245	15	4	6	1	0	0
1.246	13	5	1	3	0	0
1.247	7	7	4	0	1	0
1.248	12	6	2	1	1	0
1.249	22	6	2	1	0	0
1.25	11	12	2	0	1	0
1.251	13	5	2	0	0	0
1.252	10	4	2	3	2	0
1.253	7	4	2	2	0	0
1.254	14	10	6	2	3	1
1.255	14	4	4	1	0	0
1.256	14	6	8	3	0	1
1.257	11	9	5	2	0	0
1.258	9	9	1	0	0	0
1.259	8	3	5	3	1	0
1.26	8	7	3	2	0	1
1.261	14	6	2	2	1	1
1.262	11	6	2	1	0	0
1.263	19	3	2	4	0	1
1.264	15	2	1	1	1	0
1.265	9	3	3	4	1	0
1.266	11	9	6	5	1	0
1.267	6	6	5	1	1	1
1.268	11	6	3	4	0	0
1.269	13	6	6	1	0	0
1.27	10	4	1	5	1	0
1.271	7	5	2	1	0	0
1.272	13	8	5	1	2	0
1.273	7	5	4	2	0	0
1.274	11	4	9	2	0	0
1.275	5	6	3	3	0	0
1.276	12	9	4	0	0	0
1.277	9	7	2	4	0	0
1.278	10	5	6	2	0	0
1.279	3	4	1	4	0	0
1.28	12	4	2	1	0	0
1.281	7	7	1	3	0	0
1.282	13	10	2	2	0	0
1.283	11	3	7	2	0	1
1.284	8	10	2	1	0	0
1.285	9	5	3	3	0	0
1.286	17	4	6	0	0	0
1.287	4	7	2	3	0	0
1.288	13	1	8	0	0	0
1.289	12	9	2	4	0	0
1.29	11	3	10	6	1	0
1.291	10	9	3	3	0	0
1.292	6	7	3	2	0	0
1.293	12	6	2	0	1	0
1.294	10	7	5	2	0	0
1.295	11	5	2	2	0	0
1.296	8	7	1	5	0	0
1.297	5	8	3	1	1	0
1.298	10	5	3	1	1	0
1.299	10	5	5	3	0	0
1.3	10	6	4	3	0	0
1.301	10	4	2	4	0	0
1.302	13	8	4	1	0	0
1.303	5	7	6	5	1	1
1.304	10	6	6	1	0	0
1.305	6	7	5	3	0	0
1.306	8	1	6	2	1	0
1.307	8	5	4	2	2	1
1.308	7	5	2	1	1	0
1.309	12	4	2	0	0	0
1.31	6	5	3	1	1	0
1.311	9	6	6	1	0	1
1.312	13	6	2	3	0	0
1.313	15	2	4	1	0	0
1.314	8	4	4	1	0	0
1.315	13	7	3	6	0	0
1.316	8	3	5	0	0	0
1.317	10	10	6	2	0	0
1.318	8	5	1	2	0	0
1.319	11	6	5	2	1	0
1.32	9	3	5	0	1	0
1.321	11	7	3	1	0	0
1.322	6	2	4	1	0	0
1.323	13	4	3	7	0	0
1.324	5	6	4	0	0	0
1.325	12	8	5	1	0	0
1.326	9	3	7	1	0	0
1.327	8	4	4	1	0	0
1.328	5	9	4	3	0	0
1.329	3	2	6	2	0	0
1.33	8	11	2	0	0	0
1.331	8	4	7	1	0	0
1.332	5	10	3	1	0	0
1.333	6	3	8	3	0	0
1.334	8	6	6	0	1	0
1.335	13	4	2	1	1	0
1.336	7	3	1	2	1	0
1.337	9	4	1	1	0	0
1.338	9	8	4	2	2	0
1.339	9	6	3	2	0	0
1.34	7	7	1	1	0	0
1.341	11	4	5	1	1	0
1.342	11	7	4	0	0	0
1.343	9	5	0	1	0	0
1.344	11	4	5	0	0	0
1.345	5	7	4	2	2	0
1.346	7	4	3	4	0	0
1.347	11	2	4	5	0	0
1.348	7	7	2	2	0	0
1.349	6	10	0	0	3	0
1.35	9	7	2	3	0	0
1.351	6	6	2	1	1	0
1.352	9	4	6	0	1	0
1.353	9	9	3	2	1	0
1.354	3	9	3	0	1	0
1.355	8	3	3	4	1	0
1.356	7	4	3	1	0	0
1.357	6	4	5	1	0	0
1.358	9	4	5	0	0	0
1.359	7	5	4	1	0	0
1.36	9	9	2	1	0	0
1.361	12	5	5	0	0	0
1.362	11	8	2	1	0	0
1.363	8	6	2	1	1	0
1.364	8	9	2	3	0	0
1.365	12	3	5	0	0	0
1.366	13	1	3	2	0	0
1.367	11	8	2	2	1	0
1.368	8	3	6	2	1	0
1.369	6	5	4	3	0	0
1.37	8	5	3	3	1	0
1.371	8	6	4	0	0	0
1.372	11	7	3	0	4	0
1.373	7	8	5	3	0	0
1.374	9	7	2	0	1	0
1.375	13	5	7	0	0	0
1.376	15	4	6	1	0	0
1.377	9	4	2	3	1	0
1.378	5	6	6	3	1	0
1.379	2	5	1	2	0	0
1.38	5	7	1	2	1	0
1.381	9	3	4	3	0	0
1.382	8	6	6	0	1	0
1.383	9	8	5	4	0	0
1.384	7	5	4	1	0	0
1.385	12	3	3	1	0	0
1.386	13	8	4	2	1	0
1.387	9	6	2	3	0	0
1.388	12	5	2	0	0	0
1.389	9	4	1	1	0	0
1.39	6	6	5	1	0	0
1.391	12	8	4	0	1	0
1.392	8	5	5	5	0	0
1.393	6	3	4	3	0	0
1.394	7	3	3	1	0	0
1.395	12	1	4	1	0	0
1.396	8	4	6	2	2	0
1.397	9	6	3	3	0	0
1.398	11	3	5	3	1	1
1.399	7	4	5	0	0	0
1.4	8	4	3	0	1	0
1.401	12	7	2	0	1	0
1.402	9	2	1	1	0	1
1.403	15	8	6	2	0	0
1.404	13	5	2	3	0	0
1.405	7	3	6	2	0	0
1.406	9	5	6	0	0	0
1.407	11	3	5	1	0	0
1.408	9	6	2	0	0	0
1.409	3	5	1	0	1	0
1.41	9	3	2	3	1	0
1.411	7	8	6	1	0	0
1.412	9	6	5	5	0	0
1.413	8	9	3	6	1	0
1.414	10	2	5	2	2	0
1.415	6	6	4	3	0	0
1.416	10	4	1	1	0	0
1.417	3	8	3	3	0	0
1.418	10	5	3	2	0	0
1.419	6	5	3	2	0	0
1.42	10	3	9	3	0	0
1.421	4	3	3	1	0	0
1.422	13	3	1	3	1	0
1.423	6	3	3	4	1	0
1.424	9	6	3	0	0	0
1.425	7	4	2	0	0	0
1.426	8	9	3	1	1	0
1.427	8	5	5	4	0	0
1.428	10	2	4	1	0	0
1.429	17	2	1	0	0	0
1.43	4	10	2	1	1	0
1.431	8	9	2	0	1	1
1.432	7	7	4	3	0	0
1.433	7	6	1	3	0	0
1.434	4	3	3	1	0	0
1.435	9	6	4	2	0	0
1.436	6	5	1	1	0	0
1.437	9	0	7	1	0	0
1.438	7	5	0	1	0	0
1.439	9	2	4	4	0	0
1.44	3	3	2	1	1	0
1.441	6	4	3	2	0	0
1.442	6	1	2	1	0	0
1.443	7	4	3	1	0	0
1.444	10	6	4	4	0	0
1.445	9	1	3	0	0	0
1.446	5	4	1	0	0	0
1.447	4	1	2	2	0	0
1.448	7	3	3	1	0	0
1.449	5	1	1	4	0	0
1.45	4	3	3	1	0	0
1.451	10	7	4	2	0	0
1.452	4	9	6	2	0	0
1.453	4	8	2	3	1	0
1.454	9	6	3	1	1	0
1.455	8	6	2	2	2	0
1.456	3	4	1	1	0	0
1.457	8	6	3	3	1	0
1.458	9	4	4	2	1	0
1.459	10	5	4	0	0	0
1.46	5	7	2	1	0	0
1.461	8	5	2	0	1	0
1.462	6	5	1	0	1	0
1.463	14	6	1	1	0	0
1.464	10	3	1	1	0	0
1.465	5	9	2	1	1	0
1.466	12	3	3	4	0	0
1.467	7	3	4	1	0	0
1.468	11	6	4	3	0	0
1.469	3	2	4	3	0	0
1.47	5	5	2	2	0	0
1.471	4	0	3	1	4	0
1.472	16	2	2	0	1	0
1.473	6	6	2	1	0	0
1.474	13	4	4	2	0	0
1.475	2	3	3	0	0	0
1.476	10	6	2	2	0	0
1.477	5	3	4	2	1	0
1.478	4	7	1	4	0	0
1.479	8	2	1	1	0	1
1.48	9	5	2	0	1	0
1.481	5	4	0	1	0	0
1.482	4	5	2	2	1	0
1.483	9	5	1	2	1	0
1.484	5	5	3	2	0	0
1.485	9	3	2	2	0	0
1.486	10	7	1	1	0	0
1.487	6	4	2	0	0	0
1.488	7	5	6	0	1	0
1.489	9	5	1	1	0	0
1.49	5	6	1	0	0	0
1.491	4	3	5	0	0	0
1.492	8	2	0	2	0	0
1.493	6	2	3	3	0	0
1.494	10	7	1	2	0	0
1.495	6	5	5	3	0	0
1.496	5	3	2	1	1	0
1.497	9	5	3	0	0	0
1.498	4	6	7	2	0	0
1.499	5	4	2	0	1	0
1.5	5	4	4	2	0	0
1.501	11	5	2	0	1	0
1.502	6	4	1	2	0	0
1.503	11	8	3	1	0	0
1.504	10	7	6	0	1	0
1.505	6	0	3	0	0	0
1.506	10	3	2	1	0	0
1.507	6	7	3	1	0	0
1.508	7	2	2	0	1	0
1.509	8	4	1	0	1	0
1.51	6	3	3	0	0	0
1.511	13	3	2	0	1	0
1.512	4	4	4	0	0	0
1.513	8	3	4	0	1	0
1.514	6	2	3	2	2	0
1.515	8	1	3	0	0	0
1.516	9	7	7	1	0	0
1.517	8	5	4	1	0	0
1.518	8	4	2	1	1	0
1.519	5	3	2	3	1	0
1.52	11	5	2	1	0	0
1.521	5	4	2	1	0	0
1.522	9	0	3	2	0	0
1.523	9	5	2	1	0	0
1.524	7	3	1	0	1	0
1.525	4	7	3	1	0	0
1.526	7	4	3	1	2	0
1.527	12	3	1	1	0	0
1.528	5	5	2	3	0	0
1.529	5	4	4	2	0	1
1.53	5	8	0	0	0	0
1.531	8	3	4	1	1	0
1.532	5	2	3	0	0	0
1.533	7	9	5	0	1	0
1.534	8	6	4	0	0	0
1.535	6	7	2	4	0	0
1.536	6	3	1	3	0	0
1.537	14	6	4	1	0	0
1.538	8	4	1	0	0	0
1.539	6	4	1	0	1	0
1.54	6	3	1	1	0	0
1.541	7	3	3	1	0	0
1.542	7	3	0	2	0	0
1.543	5	4	3	3	0	1
1.544	13	3	0	1	1	0
1.545	4	3	1	0	0	0
1.546	5	2	3	1	0	0
1.547	8	1	2	1	0	0
1.548	8	4	3	0	1	0
1.549	11	3	0	0	0	0
1.55	5	10	1	1	1	0
1.551	3	5	0	2	0	0
1.552	7	4	3	1	0	0
1.553	2	12	1	1	0	0
1.554	6	5	4	3	0	0
1.555	9	6	3	2	0	0
1.556	8	3	0	1	0	0
1.557	6	3	2	2	0	0
1.558	11	5	2	3	0	0
1.559	2	5	4	3	0	0
1.56	5	6	4	0	0	0
1.561	10	2	3	0	0	0
1.562	3	2	4	2	0	0
1.563	12	1	2	1	1	0
1.564	4	3	0	1	0	0
1.565	7	1	2	2	0	1
1.566	6	4	3	2	0	0
1.567	6	1	0	1	1	0
1.568	6	2	2	4	1	0
1.569	6	3	0	1	0	0
1.57	6	0	4	0	0	0
1.571	5	2	0	1	0	0
1.572	8	2	2	2	0	0
1.573	8	2	1	1	0	0
1.574	5	2	5	3	0	0
1.575	7	2	2	0	0	0
1.576	10	2	4	2	2	0
1.577	6	2	1	2	1	0
1.578	2	5	1	0	0	0
1.579	2	2	4	0	0	0
1.58	2	5	2	0	3	0
1.581	5	4	0	0	0	0
1.582	6	2	1	1	0	0
1.583	4	4	3	3	0	0
1.584	5	2	3	1	0	0
1.585	6	3	3	0	1	0
1.586	7	3	2	0	2	0
1.587	7	5	5	1	1	0
1.588	6	6	1	0	1	0
1.589	8	4	2	1	0	0
1.59	8	3	2	2	0	0
1.591	13	1	5	0	0	0
1.592	9	5	1	1	0	0
1.593	3	1	1	1	0	0
1.594	6	4	2	1	0	0
1.595	4	4	0	0	2	0
1.596	7	2	0	0	0	0
1.597	8	1	2	1	0	0
1.598	6	5	2	0	0	0
1.599	3	6	2	0	1	0
1.6	6	3	2	1	1	0
1.601	6	5	1	0	0	0
1.602	5	5	0	2	1	0
1.603	8	0	4	1	0	0
1.604	2	5	6	0	0	0
1.605	8	6	0	0	1	0
1.606	9	4	4	3	0	0
1.607	3	6	7	2	0	0
1.608	7	5	0	1	0	0
1.609	4	4	0	2	0	0
1.61	7	2	2	2	0	0
1.611	9	7	5	0	1	0
1.612	4	4	1	2	0	0
1.613	1	7	1	3	0	0
1.614	7	3	5	0	1	0
1.615	8	1	2	3	0	0
1.616	6	4	1	3	6	0
1.617	4	4	3	2	0	0
1.618	10	4	2	0	0	0
1.619	4	5	3	1	0	0
1.62	8	2	0	1	1	0
1.621	4	4	3	1	0	0
1.622	6	4	0	0	0	0
1.623	8	7	5	2	0	0
1.624	7	4	2	3	0	0
1.625	5	5	1	0	0	0
1.626	4	1	4	2	0	0
1.627	4	1	3	2	0	0
1.628	6	3	1	1	0	0
1.629	5	1	1	2	0	0
1.63	6	6	0	2	0	0
1.631	4	3	3	2	0	0
1.632	3	6	3	0	0	0
1.633	9	4	0	2	1	2
1.634	7	3	1	0	1	0
1.635	4	4	2	2	0	1
1.636	9	3	4	0	1	0
1.637	5	8	1	1	1	0
1.638	4	8	0	0	2	0
1.639	6	0	3	2	1	0
1.64	5	1	1	0	0	0
1.641	13	3	2	2	0	0
1.642	7	4	1	0	1	0
1.643	5	5	1	0	0	0
1.644	2	2	2	0	0	0
1.645	7	2	4	1	0	0
1.646	6	4	0	1	1	0
1.647	8	2	2	0	3	0
1.648	8	4	2	1	0	0
1.649	2	2	0	3	0	0
1.65	8	1	2	1	0	0
1.651	4	2	7	1	1	0
1.652	7	5	1	0	4	0
1.653	5	5	2	0	1	0
1.654	3	2	0	1	1	0
1.655	5	4	4	0	0	0
1.656	7	4	1	0	1	0
1.657	3	0	1	0	1	0
1.658	2	1	0	0	0	1
1.659	7	0	4	2	1	0
1.66	4	1	2	3	1	0
1.661	8	3	3	0	1	0
1.662	6	7	3	2	0	0
1.663	2	4	1	0	0	0
1.664	3	5	3	0	1	0
1.665	8	2	2	1	0	0
1.666	5	0	5	0	0	0
1.667	7	5	2	0	0	0
1.668	4	5	0	1	1	1
1.669	3	2	1	3	0	0
1.67	5	1	1	2	0	0
1.671	7	2	1	0	1	0
1.672	7	3	2	0	0	0
1.673	3	2	3	0	0	0
1.674	5	1	3	1	0	0
1.675	3	2	2	1	0	0
1.676	4	0	4	2	0	0
1.677	5	5	0	2	0	0
1.678	3	2	1	2	0	0
1.679	4	1	4	2	1	1
1.68	3	4	1	1	1	0
1.681	6	0	1	2	0	0
1.682	4	4	0	3	0	0
1.683	7	3	2	1	0	0
1.684	3	3	2	1	1	0
1.685	2	3	2	0	1	0
1.686	6	1	2	0	1	0
1.687	6	1	1	1	0	0
1.688	4	1	2	1	2	0
1.689	8	2	0	0	0	0
1.69	1	5	2	0	1	0
1.691	5	3	1	3	0	0
1.692	7	5	0	1	0	0
1.693	10	1	1	1	0	0
1.694	5	5	0	0	0	0
1.695	3	5	2	0	0	0
1.696	6	4	0	0	0	0
1.697	5	5	1	0	0	0
1.698	4	3	4	1	1	0
1.699	5	5	2	0	0	0
1.7	8	1	1	1	0	0
1.701	3	5	2	0	0	0
1.702	10	1	0	0	0	0
1.703	3	0	1	2	1	0
1.704	9	7	0	0	0	0
1.705	5	4	1	0	0	0
1.706	8	4	2	2	0	0
1.707	7	8	2	2	0	0
1.708	6	5	1	2	0	0
1.709	5	3	1	0	1	0
1.71	3	3	1	2	0	0
1.711	4	5	3	2	0	0
1.712	1	2	3	1	0	0
1.713	3	4	2	0	0	0
1.714	6	2	2	1	0	0
1.715	6	2	6	0	0	0
1.716	3	6	1	1	0	0
1.717	5	2	5	0	0	0
1.718	2	4	1	0	0	0
1.719	9	3	2	3	1	0
1.72	5	6	1	1	0	0
1.721	8	3	2	0	1	0
1.722	2	3	2	0	1	0
1.723	5	2	1	1	0	0
1.724	5	3	2	2	0	0
1.725	4	1	3	2	0	0
1.726	8	1	0	2	0	0
1.727	9	3	2	1	0	0
1.728	4	2	4	1	0	0
1.729	3	2	2	1	0	0
1.73	3	2	4	0	0	0
1.731	8	5	3	1	0	0
1.732	3	2	2	2	0	0
1.733	3	3	1	0	0	0
1.734	5	2	1	0	0	0
1.735	3	1	3	0	1	0
1.736	6	5	2	0	0	0
1.737	4	6	1	1	0	0
1.738	6	5	0	0	0	0
1.739	2	4	3	4	0	0
1.74	3	0	2	2	0	0
1.741	3	2	4	1	0	1
1.742	9	0	3	0	0	0
1.743	3	2	4	2	0	0
1.744	7	6	0	1	0	0
1.745	5	2	0	0	0	0
1.746	9	4	2	0	0	0
1.747	10	3	3	3	1	0
1.748	4	2	2	0	0	0
1.749	5	1	3	0	0	0
1.75	3	5	2	4	0	0
1.751	3	1	0	1	1	0
1.752	7	4	1	0	0	0
1.753	3	5	3	1	0	0
1.754	6	2	2	0	0	0
1.755	8	4	2	1	0	0
1.756	3	4	0	1	0	0
1.757	2	6	4	0	0	0
1.758	4	2	3	0	0	0
1.759	2	2	1	1	0	0
1.76	6	4	2	0	1	0
1.761	7	3	3	1	0	0
1.762	7	4	2	0	0	0
1.763	12	6	2	1	0	0
1.764	6	3	0	0	0	0
1.765	5	2	2	2	0	0
1.766	3	3	0	1	0	0
1.767	4	3	1	1	1	0
1.768	4	3	1	0	0	0
1.769	8	3	2	1	0	0
1.77	4	3	1	3	0	0
1.771	4	1	5	1	0	0
1.772	3	2	1	0	1	0
1.773	1	5	3	3	0	0
1.774	4	1	1	1	1	0
1.775	3	2	2	0	0	0
1.776	1	2	2	0	0	0
1.777	8	1	0	1	0	0
1.778	5	1	6	0	0	0
1.779	6	5	2	1	0	0
1.78	4	2	2	0	0	0
1.781	5	5	4	0	0	0
1.782	4	2	0	1	2	1
1.783	5	2	2	1	1	0
1.784	3	6	0	0	2	0
1.785	5	0	1	5	0	0
1.786	6	3	0	1	0	0
1.787	11	3	1	0	0	0
1.788	6	5	1	1	0	0
1.789	7	1	2	1	0	0
1.79	4	2	2	1	0	0
1.791	5	5	3	0	1	0
1.792	5	6	1	2	0	0
1.793	3	5	4	2	1	0
1.794	7	4	2	2	0	0
1.795	4	3	1	0	0	0
1.796	7	4	1	4	0	0
1.797	5	1	1	0	0	0
1.798	1	7	1	0	0	0
1.799	1	4	3	1	0	0
1.8	6	3	5	1	0	0
1.801	3	2	2	1	0	0
1.802	3	4	2	1	1	0
1.803	8	3	2	2	0	1
1.804	2	4	5	0	0	0
1.805	4	2	1	0	0	0
1.806	3	2	1	1	0	0
1.807	6	0	4	2	0	0
1.808	5	1	4	1	1	0
1.809	10	2	1	0	0	0
1.81	2	4	1	3	0	0
1.811	5	0	2	1	0	0
1.812	7	3	1	0	0	0
1.813	2	1	2	2	2	0
1.814	7	6	3	0	1	0
1.815	3	6	3	0	0	0
1.816	4	0	2	2	0	0
1.817	3	4	1	1	2	1
1.818	8	3	2	0	0	0
1.819	3	1	1	1	2	0
1.82	4	2	3	2	1	0
1.821	2	1	2	1	0	0
1.822	4	3	0	0	0	0
1.823	3	3	3	0	0	0
1.824	4	2	1	2	0	0
1.825	7	4	1	1	1	0
1.826	6	1	2	1	0	0
1.827	3	2	3	1	0	0
1.828	6	4	1	0	1	0
1.829	4	6	1	2	0	0
1.83	5	7	2	1	0	0
1.831	8	1	4	0	0	0
1.832	0	1	1	1	0	0
1.833	2	1	1	1	0	0
1.834	6	0	1	3	0	0
1.835	4	3	1	0	1	0
1.836	5	3	1	0	0	0
1.837	8	5	1	0	0	0
1.838	4	3	2	0	0	0
1.839	2	0	2	3	1	0
1.84	2	1	1	1	0	0
1.841	6	3	2	0	2	0
1.842	3	3	4	2	0	0
1.843	5	2	0	0	1	0
1.844	6	3	2	0	0	0
1.845	10	1	2	0	1	0
1.846	6	2	2	0	1	0
1.847	9	1	2	1	1	0
1.848	4	3	1	0	0	2
1.849	3	3	2	0	0	0
1.85	4	2	3	0	0	0
1.851	3	2	2	1	0	0
1.852	2	1	2	3	1	0
1.853	2	1	0	0	2	0
1.854	4	5	0	0	0	0
1.855	3	1	3	0	0	0
1.856	7	1	1	0	1	0
1.857	1	4	4	2	0	0
1.858	5	4	3	1	0	0
1.859	5	5	1	2	0	0
1.86	2	2	3	0	0	0
1.861	1	0	2	1	1	0
1.862	1	1	0	0	0	0
1.863	6	4	0	0	0	0
1.864	4	1	1	0	0	0
1.865	6	2	1	0	1	0
1.866	5	3	3	1	0	0
1.867	5	4	1	1	0	0
1.868	3	2	4	1	0	0
1.869	6	0	0	0	0	0
1.87	3	3	3	2	0	0
1.871	7	0	2	0	0	0
1.872	7	3	2	1	0	0
1.873	5	2	5	0	0	0
1.874	1	5	1	0	1	0
1.875	5	5	4	1	2	0
1.876	3	1	1	2	1	0
1.877	0	1	0	0	0	0
1.878	1	2	0	1	0	0
1.879	1	1	2	1	0	0
1.88	2	1	3	1	0	0
1.881	7	0	0	0	0	0
1.882	4	1	1	1	0	0
1.883	1	2	1	0	0	0
1.884	7	3	5	0	0	0
1.885	6	3	2	1	0	0
1.886	3	2	0	1	0	0
1.887	1	0	2	0	0	0
1.888	4	1	3	0	0	0
1.889	5	2	3	4	2	0
1.89	1	2	1	0	1	0
1.891	5	1	1	1	1	0
1.892	3	2	1	1	0	0
1.893	4	2	2	0	0	0
1.894	4	1	6	0	1	0
1.895	2	2	2	1	0	0
1.896	2	5	2	2	0	0
1.897	3	2	1	2	1	0
1.898	6	2	0	0	0	0
1.899	2	2	1	0	0	0
1.9	3	1	0	0	0	0
1.901	1	4	2	0	0	0
1.902	4	1	1	0	0	0
1.903	4	8	1	3	0	1
1.904	2	0	2	0	0	0
1.905	9	3	2	1	0	0
1.906	3	2	0	2	0	1
1.907	1	0	0	1	1	0
1.908	3	2	2	1	0	0
1.909	7	1	2	2	1	0
1.91	3	4	2	2	0	0
1.911	1	1	2	0	0	0
1.912	5	1	0	1	1	0
1.913	5	2	0	1	0	0
1.914	4	2	4	3	1	0
1.915	2	4	1	0	1	0
1.916	3	0	0	2	0	0
1.917	6	2	0	0	0	0
1.918	2	2	0	1	0	0
1.919	2	0	0	0	0	0
1.92	7	1	2	1	0	0
1.921	1	3	2	1	1	0
1.922	2	3	3	0	0	0
1.923	6	1	3	1	3	0
1.924	6	4	1	0	0	0
1.925	3	0	4	0	1	2
1.926	2	0	1	1	0	0
1.927	5	1	5	1	0	0
1.928	5	1	3	0	0	0
1.929	4	1	0	1	1	0
1.93	4	0	1	1	0	0
1.931	6	1	5	0	0	0
1.932	6	4	0	0	0	0
1.933	3	3	2	1	0	0
1.934	2	2	0	1	0	0
1.935	3	1	1	1	0	0
1.936	5	1	1	2	0	0
1.937	5	1	3	0	1	0
1.938	2	4	2	0	0	0
1.939	5	1	2	1	1	0
1.94	2	1	1	0	0	0
1.941	2	2	1	1	0	0
1.942	10	5	1	0	0	0
1.943	4	2	1	2	1	2
1.944	3	5	2	0	0	0
1.945	2	3	1	0	0	0
1.946	4	3	2	0	0	0
1.947	6	1	4	1	0	0
1.948	5	0	2	1	0	0
1.949	6	1	1	0	0	0
1.95	2	1	0	1	0	0
1.951	5	1	2	0	1	0
1.952	4	0	2	0	0	0
1.953	3	1	0	0	0	0
1.954	4	5	3	2	0	0
1.955	4	1	0	0	0	0
1.956	5	1	0	1	0	0
1.957	3	4	3	0	1	0
1.958	2	0	2	0	1	0
1.959	0	0	1	3	0	0
1.96	1	4	4	1	0	0
1.961	2	3	3	0	0	0
1.962	6	4	2	1	0	0
1.963	1	4	1	0	0	0
1.964	5	3	1	0	0	0
1.965	1	3	2	2	0	0
1.966	4	2	1	0	0	0
1.967	8	0	0	0	0	0
1.968	4	3	2	1	0	0
1.969	3	6	1	0	0	0
1.97	0	2	1	1	0	0
1.971	5	1	3	0	2	0
1.972	0	1	0	0	0	0
1.973	2	3	2	2	0	0
1.974	6	0	5	1	0	0
1.975	0	0	0	1	0	0
1.976	4	2	1	0	0	0
1.977	2	2	1	0	0	0
1.978	3	2	2	0	0	0
1.979	4	3	0	0	0	0
1.98	4	0	2	1	0	0
1.981	2	1	0	0	0	0
1.982	1	0	0	1	0	0
1.983	4	2	1	0	1	0
1.984	3	2	0	3	0	0
1.985	6	2	3	0	0	0
1.986	1	3	3	2	0	0
1.987	2	4	0	1	1	0
1.988	3	4	0	0	0	0
1.989	5	5	0	2	1	0
1.99	2	3	2	0	0	0
1.991	3	1	1	0	0	0
1.992	7	2	0	2	0	0
1.993	1	0	2	0	0	0
1.994	4	3	1	0	0	0
1.995	5	1	2	1	0	0
1.996	6	0	1	0	0	0
1.997	4	1	1	0	0	0
[truncated: 2,002 more rows]

## Sheet: Fig.2g
Fig.2g. RTP lifetimes of CX-Wood after ‘‘drying-humidity’’ cycles.
Cycle index	Lifetime (ms)
1-Drying	358.719
1-90%RH	31.6102
2-Drying	356.739
2-90%RH	25.2518
3-Drying	357.47
3-90%RH	36.3714
4-Drying	359.922
4-90%RH	33.811
5-Drying	354.405
5-90%RH	25.4511
6-Drying	350.225
6-90%RH	33.4257
7-Drying	352.959
7-90%RH	30.8137
8-Drying	359.604
8-90%RH	27.3539

## Sheet: Fig.2h
Fig.2h. RTP lifetime of cedarwood, pine, poplar, balsawood, teak, eucalyptus, walnut, maple, schima, beech and the corresponding CX-Wood. The measurement conditions for the RTP spectra and lifetime corresponded to 10 ms delay, room temperature, excitation wavelength = 340 nm.
	Times (ms)
	Natural wood	CX-Wood
Cedarwood	16.59	144.32
Pine	10.37	384.14
Poplar	9.55	314.38
Balsawood	5.01	305.53
Teak	12.33	228.19
Eucalyptus	2.18	206.83
Walnut	3.55	202.26
Maple	8.22	196.6
Schima	11.67	182.41
Beech	3.64	180.19

## Sheet: Fig.3a
Fig.3a. Phosphorescence spectra of cellulose and CX-Cellulose.
Wavelength (nm)	Intensity (arb. units)	Intensity (arb. units)
	CX-Cell	Cell
360	3866.74	203.039
365	1388.54	152.357
370	-309.288	137.403
375	-1226.73	158.177
380	-1363.8	214.678
385	-720.478	306.907
390	703.219	434.863
395	2907.3	598.547
400	3653.1	717.755
405	5310.34	940.816
410	9164.61	1232.36
415	15126.3	1564.54
420	24090.6	1969.91
425	36447.6	2341.25
430	52713.9	2759.22
435	74055.3	3354.38
440	101325	3932.33
445	133640	4876.11
450	169913	5781.57
455	209186	7087.03
460	248268	8510.31
465	286696	10095.5
470	321351	11753.4
475	351473	13577.4
480	375046	15255.8
485	389854	16815.3
490	396995	18132.4
495	395765	19069.8
500	387732	19693.2
505	374677	20023
510	358285	20098.2
515	338343	19885.3
520	316699	19432.9
525	294627	18986.2
530	271998	18351.2
535	250761	17535.5
540	229472	16615.7
545	209212	15756.4
550	189501	14860
555	170686	13960.1
560	153629	12930.9
565	137388	11980.1
570	122746	10927.5
575	109203	10030.4
580	97024.4	9237.05
585	85643.5	8185.87
590	75576.9	7399.75
595	66565.2	6566.88
600	58393.9	5819.3
605	50853.2	5038.56
610	44173	4412.98
615	38305.7	3854.78
620	33321	3407.71
625	28844.6	2934.14
630	24880.1	2546.95
635	21385	2270.18
640	18365.7	1956.25
645	15737.2	1770.55
650	13657.8	1563.51
655	11874.5	1296.96
660	10168.7	1128.1
665	8750.13	943.141
670	7480.46	802.312
675	6270.14	670.402
680	5490.11	585.531
685	4775.51	447.35
690	4195.13	380.736
695	3603.02	341.214
700	3103.63	322.154
705	2656.45	282.058
710	2235.93	247.031
715	1928.7	210.674
720	1639.63	190.184
725	1360.14	167.499
730	1099.32	142.898
735	908.798	129.201
740	722.867	114.265
745	610.843	79.9967
750	503.672	57.4631
755	403.099	23.4358
760	355.803	19.5493
765	313.343	32.8743
770	260.953	27.3993
775	220.083	22.5819
780	190.732	18.4219
785	172.901	14.9195
790	166.589	12.0747
795	171.797	9.88731
800	188.524	8.35749

## Sheet: Fig.3b
Fig.3b. Phosphorescence spectra of lignin and CX-Lignin.
Wavelength (nm)	Intensity (arb. units)	Intensity (arb. units)
	CX-Lig	Lig
360	160.651	-0.90895
365	97.124	-0.10251
370	60.3152	0.67693
375	50.2251	1.42936
380	66.8535	2.15478
385	110.2	2.8532
390	180.266	3.5246
395	277.05	4.169
400	322.659	4.12164
405	444.362	4.68292
410	631.644	4.31696
415	949.064	5.36982
420	1167.38	7.48677
425	1478.09	11.6954
430	1920.84	9.57791
435	2410.77	19.3263
440	2957.2	23.2402
445	3638.46	30.3122
450	4401.27	36.0909
455	5210.1	40.0784
460	6079.98	42.8136
465	6910.7	46.18
470	7838.26	52.0361
475	8683.6	55.4587
480	9410.94	67.8057
485	9962.05	79.367
490	10254.9	80.6925
495	10489.9	83.4158
500	10573.1	83.1941
505	10452.1	90.6163
510	10223.1	81.5336
515	10027.6	82.4689
520	9686.25	77.1577
525	9297.9	70.853
530	8900.35	61.968
535	8482.09	64.9942
540	8089.01	68.0628
545	7563.67	70.07
550	7074.95	78.024
555	6489.45	84.1703
560	5982.47	77.8085
565	5444.93	80.154
570	4868.15	84.9208
575	4385.55	80.4819
580	3912.61	71.0801
585	3514.76	67.6138
590	3064.89	54.0981
595	2670.25	46.4914
600	2361.26	48.8145
605	2112.59	54.8218
610	1869.71	53.3419
615	1671.9	50.2298
620	1492.93	47.2094
625	1288.26	50.1019
630	1147.89	45.9565
635	989.698	43.2023
640	841.52	42.1766
645	770.258	32.2798
650	635.427	28.2842
655	558.562	22.3189
660	468.166	17.4714
665	392.994	12.8199
670	373.475	20.7759
675	347.969	21.6582
680	301.988	22.4121
685	269.493	21.8327
690	240.506	18.7085
695	232.661	19.9015
700	219.229	17.5054
705	208.268	14.3103
710	197.247	13.0305
715	184.651	12.4644
720	166.207	12.7836
725	173.675	5.9058
730	159.464	7.58747
735	148.604	6.9572
740	139.019	13.5233
745	112.794	15.4187
750	84.9979	19.4059
755	75.8346	21.4384
760	65.5168	21.5165
765	48.1523	22.3714
770	40.6028	21.3112
775	35.7032	19.2559
780	33.4533	16.2054
785	33.8533	12.1598
790	36.9031	7.11897
795	42.6028	1.083
800	50.9522	-5.94812

[truncated: 6 more sheets: Fig.3c, Fig.3d, Fig.3e, Fig.3f, Fig.4a, Fig.4b]
